# Supplementary material for: Upregulation of Protein O-GlcNAcylation Levels Promotes Zebrafish Fin Regeneration
Source: Mol Cell Proteomics. 2025 Mar 4;24(4):100936. doi: 10.1016/j.mcpro.2025.100936 (PMC12002929; doi:10.1016/j.mcpro.2025.100936)
Supplement: Supplementary Table 10 [file mmc3.xlsx]

## Sheet: Diff_distribution
Supplementary Table 10 Statistics on the differential expression of O-GlcNAcylation proteins at different regeneration time points
Compared sample name	Up-regulated	Down-regulated
T_12h/T_0D	522	532
T_1D/T_0D	581	668
T_2D/T_0D	640	507
T_4D/T_0D	668	602
T_6D/T_0D	640	578
T_1D/T_12h	428	552
T_2D/T_1D	664	532
T_4D/T_2D	467	414
T_6D/T_4D	379	410

## Sheet: T_12hvsT_0D
Supplementary Table 10-1 Statistics on the differential expression of O-GlcNAcylation proteins at 12hpa/0dpa
Protein accession	Protein description	Gene name	T_12h/T_0D Ratio	Regulated Type	Coverage [%]	Peptides	PSMs	Unique Peptides	Razor + unique peptides	MW [kDa]	Intensity T_0D	Intensity T_12h	Intensity T_1D	Intensity T_2D	Intensity T_4D	Intensity T_6D	T_0D	T_12h	T_1D	T_2D	T_4D	T_6D	Subcellular localization	KEGG KO No.	KEGG Gene	KEGG pathway	Biological Process	Cellular Component	Molecular Function	Pfam ID	Domain description	KOG category	KOG NO.	KOG description
A0A8M3B4S5	Fatty acid synthase OS=Danio rerio OX=7955 GN=fasn PE=4 SV=1	fasn	3.19041	Up	1	3	3	3	3	274	62660.7	221827	236156	565253	273417	89598.4	0.34288	1.09393	1.88864	1.6376	1.12933	0.3027	cytoplasm	K00665	FASN; fatty acid synthase, animal type [EC:2.3.1.85]	map00061 Fatty acid biosynthesis; map01100 Metabolic pathways; map01212 Fatty acid metabolism; map04152 AMPK signaling pathway; map04910 Insulin signaling pathway	GO:0001885 endothelial cell development; GO:0002064 epithelial cell development; GO:0002376 immune system process; GO:0002520 immune system development; GO:0002521 leukocyte differentiation; GO:0002573 myeloid leukocyte differentiation; GO:0003158 endothelium development; GO:0005975 carbohydrate metabolic process; GO:0005976 polysaccharide metabolic process; GO:0005977 glycogen metabolic process;…	GO:0005622 intracellular anatomical structure; GO:0005737 cytoplasm; GO:0005794 Golgi apparatus; GO:0005829 cytosol; GO:0005886 plasma membrane; GO:0012505 endomembrane system; GO:0016020 membrane; GO:0042587 glycogen granule; GO:0043226 organelle; GO:0043227 membrane-bounded organelle; GO:0043229 intracellular organelle; GO:0043231 intracellular membrane-bounded organelle; GO:0071944 cell periph…	GO:0000166 nucleotide binding; GO:0003676 nucleic acid binding; GO:0003677 DNA binding; GO:0003697 single-stranded DNA binding; GO:0003824 catalytic activity; GO:0004312 fatty acid synthase activity; GO:0005488 binding; GO:0005515 protein binding; GO:0016740 transferase activity; GO:0016746 acyltransferase activity; GO:0016747 acyltransferase activity, transferring groups other than amino-acyl gr…	PF00109; PF02801; PF00698; PF14765; PF00107; PF00550; PF00975	PF00109 Beta-ketoacyl synthase, N-terminal domain; PF02801 Beta-ketoacyl synthase, C-terminal domain; PF00698 Acyl transferase domain; PF14765 Polyketide synthase dehydratase; PF00107 Zinc-binding dehydrogenase; PF00550 Phosphopantetheine attachment site; PF00975 Thioesterase domain	I	KOG1202	Animal-type fatty acid synthase and related proteins
F1QCV2	Polyamine deacetylase HDAC10 OS=Danio rerio OX=7955 GN=hdac10 PE=1 SV=2	hdac10	5.478	Up	5	3	14	3	3	74.5	53103	322785	229270	137593	433670	119127	0.324979	1.78023	2.05061	0.44581	2.00329	0.450101	cytoplasm	K18671	HDAC10; histone deacetylase 10 [EC:3.5.1.98]	map04613 Neutrophil extracellular trap formation	GO:0000122 negative regulation of transcription by RNA polymerase II; GO:0006325 chromatin organization; GO:0006355 regulation of transcription, DNA-templated; GO:0006357 regulation of transcription by RNA polymerase II; GO:0006464 cellular protein modification process; GO:0006476 protein deacetylation; GO:0006807 nitrogen compound metabolic process; GO:0006996 organelle organization; GO:0007275 …	GO:0000118 histone deacetylase complex; GO:0005622 intracellular anatomical structure; GO:0005634 nucleus; GO:0005654 nucleoplasm; GO:0005737 cytoplasm; GO:0031974 membrane-enclosed lumen; GO:0031981 nuclear lumen; GO:0032991 protein-containing complex; GO:0043226 organelle; GO:0043227 membrane-bounded organelle; GO:0043229 intracellular organelle; GO:0043231 intracellular membrane-bounded organe…	GO:0003824 catalytic activity; GO:0004407 histone deacetylase activity; GO:0005488 binding; GO:0005515 protein binding; GO:0016787 hydrolase activity; GO:0016810 hydrolase activity, acting on carbon-nitrogen (but not peptide) bonds; GO:0016811 hydrolase activity, acting on carbon-nitrogen (but not peptide) bonds, in linear amides; GO:0019213 deacetylase activity; GO:0019899 enzyme binding; GO:003…	PF00850	PF00850 Histone deacetylase domain	B	KOG1343	Histone deacetylase complex, catalytic component HDA1
F1RE08	Prostacyclin synthase OS=Danio rerio OX=7955 GN=ptgis PE=1 SV=1	ptgis	0.573177	Down	2	1	3	1	1	55.3	493667	313976		721367	195342	711203	1.3392	0.767597		1.03606	0.399994	1.19116	endoplasmic reticulum	K01831	PTGIS, CYP8A; prostacyclin synthase [EC:5.3.99.4]	map00590 Arachidonic acid metabolism; map01100 Metabolic pathways	GO:0000003 reproduction; GO:0001505 regulation of neurotransmitter levels; GO:0001516 prostaglandin biosynthetic process; GO:0001666 response to hypoxia; GO:0001676 long-chain fatty acid metabolic process; GO:0001890 placenta development; GO:0001893 maternal placenta development; GO:0003006 developmental process involved in reproduction; GO:0006082 organic acid metabolic process; GO:0006139 nucle…	GO:0005576 extracellular region; GO:0005615 extracellular space; GO:0005622 intracellular anatomical structure; GO:0005634 nucleus; GO:0005737 cytoplasm; GO:0005783 endoplasmic reticulum; GO:0005789 endoplasmic reticulum membrane; GO:0005886 plasma membrane; GO:0005901 caveola; GO:0012505 endomembrane system; GO:0016020 membrane; GO:0031984 organelle subcompartment; GO:0042175 nuclear outer membr…	GO:0003824 catalytic activity; GO:0005488 binding; GO:0008116 prostaglandin-I synthase activity; GO:0016853 isomerase activity; GO:0016860 intramolecular oxidoreductase activity; GO:0020037 heme binding; GO:0046906 tetrapyrrole binding; GO:0097159 organic cyclic compound binding; GO:1901363 heterocyclic compound binding;	PF00067	PF00067 Cytochrome P450	Q	KOG0684	Cytochrome P450
F1RET2	Histone-lysine N-trimethyltransferase SMYD5 OS=Danio rerio OX=7955 GN=smyd5 PE=2 SV=3	smyd5	2.57418	Up	9	4	13	4	4	47.1	153648	438873	314671	883646	549070	482784	0.431571	1.11094	1.29177	1.31408	1.16413	0.837227	cytoplasm	K24635	SMYD5, ZMYND23; SET and MYND domain-containing protein 5 [EC:2.1.1.-]		GO:0006325 chromatin organization; GO:0006464 cellular protein modification process; GO:0006479 protein methylation; GO:0006807 nitrogen compound metabolic process; GO:0006996 organelle organization; GO:0008152 metabolic process; GO:0008213 protein alkylation; GO:0009987 cellular process; GO:0016043 cellular component organization; GO:0016570 histone modification; GO:0016571 histone methylation; …	GO:0000228 nuclear chromosome; GO:0000785 chromatin; GO:0005622 intracellular anatomical structure; GO:0005634 nucleus; GO:0005694 chromosome; GO:0031974 membrane-enclosed lumen; GO:0031981 nuclear lumen; GO:0043226 organelle; GO:0043227 membrane-bounded organelle; GO:0043228 non-membrane-bounded organelle; GO:0043229 intracellular organelle; GO:0043231 intracellular membrane-bounded organelle; G…	GO:0003824 catalytic activity; GO:0008168 methyltransferase activity; GO:0008757 S-adenosylmethionine-dependent methyltransferase activity; GO:0016740 transferase activity; GO:0016741 transferase activity, transferring one-carbon groups;			B	KOG2084	Predicted histone tail methylase containing SET domain
O42248	Guanine nucleotide-binding protein subunit beta-2-like 1 OS=Danio rerio OX=7955 GN=gnb2l1 PE=2 SV=1	gnb2l1	2.8961	Up	40	13	83	13	13	35.1	5.01456e+06	1.61146e+07	1.7124e+07	2.22006e+07	1.42626e+07	1.55784e+07	0.440312	1.27519	2.19752	1.03207	0.945306	0.844528	cytoplasm,nucleus	K14753	RACK1; guanine nucleotide-binding protein subunit beta-2-like 1 protein		GO:0000003 reproduction; GO:0000278 mitotic cell cycle; GO:0000280 nuclear division; GO:0000281 mitotic cytokinesis; GO:0000375 RNA splicing, via transesterification reactions; GO:0000377 RNA splicing, via transesterification reactions with bulged adenosine as nucleophile; GO:0000398 mRNA splicing, via spliceosome; GO:0000902 cell morphogenesis; GO:0000904 cell morphogenesis involved in different…	GO:0000775 chromosome, centromeric region; GO:0000776 kinetochore; GO:0001891 phagocytic cup; GO:0005622 intracellular anatomical structure; GO:0005634 nucleus; GO:0005635 nuclear envelope; GO:0005654 nucleoplasm; GO:0005694 chromosome; GO:0005737 cytoplasm; GO:0005739 mitochondrion; GO:0005773 vacuole; GO:0005776 autophagosome; GO:0005813 centrosome; GO:0005815 microtubule organizing center; GO:…	GO:0004857 enzyme inhibitor activity; GO:0004860 protein kinase inhibitor activity; GO:0005080 protein kinase C binding; GO:0005102 signaling receptor binding; GO:0005198 structural molecule activity; GO:0005488 binding; GO:0005515 protein binding; GO:0008047 enzyme activator activity; GO:0008200 ion channel inhibitor activity; GO:0008656 cysteine-type endopeptidase activator activity involved in…			T	KOG0279	G protein beta subunit-like protein
O42363	Apolipoprotein A-I OS=Danio rerio OX=7955 GN=apoa1 PE=1 SV=1	apoa1	3.41969	Up	63	24	177	24	24	30.2	1.15326e+07	4.37611e+07	1.19286e+07	6.74011e+07	5.26243e+07	6.93712e+07	0.356311	1.21847	0.538631	1.10252	1.22726	1.32326	extracellular	K08757	APOA1; apolipoprotein A-I	map03320 PPAR signaling pathway; map04975 Fat digestion and absorption; map04977 Vitamin digestion and absorption; map04979 Cholesterol metabolism	GO:0001523 retinoid metabolic process; GO:0001667 ameboidal-type cell migration; GO:0001817 regulation of cytokine production; GO:0001818 negative regulation of cytokine production; GO:0001932 regulation of protein phosphorylation; GO:0001935 endothelial cell proliferation; GO:0001959 regulation of cytokine-mediated signaling pathway; GO:0001960 negative regulation of cytokine-mediated signaling …	GO:0005576 extracellular region; GO:0005615 extracellular space; GO:0005622 intracellular anatomical structure; GO:0005634 nucleus; GO:0005737 cytoplasm; GO:0005768 endosome; GO:0005769 early endosome; GO:0005783 endoplasmic reticulum; GO:0005788 endoplasmic reticulum lumen; GO:0005829 cytosol; GO:0005886 plasma membrane; GO:0009986 cell surface; GO:0012505 endomembrane system; GO:0016020 membran…	GO:0001540 amyloid-beta binding; GO:0004857 enzyme inhibitor activity; GO:0005102 signaling receptor binding; GO:0005215 transporter activity; GO:0005319 lipid transporter activity; GO:0005488 binding; GO:0005496 steroid binding; GO:0005515 protein binding; GO:0005543 phospholipid binding; GO:0005548 phospholipid transporter activity; GO:0008035 high-density lipoprotein particle binding; GO:00080…	PF01442	PF01442 Apolipoprotein A1/A4/E domain
O42364	Apolipoprotein Eb OS=Danio rerio OX=7955 GN=apoeb PE=2 SV=1	apoeb	2.35905	Up	48	15	57	15	15	31.7	1.72332e+06	4.51103e+06	2.35524e+06	1.0652e+07	1.5329e+07	1.4818e+07	0.276649	0.652629	0.552585	0.905338	1.85749	1.46864	extracellular	K04524	APOE; apolipoprotein E	map04979 Cholesterol metabolism	GO:0000302 response to reactive oxygen species; GO:0001101 response to acid chemical; GO:0001523 retinoid metabolic process; GO:0001558 regulation of cell growth; GO:0001568 blood vessel development; GO:0001932 regulation of protein phosphorylation; GO:0001933 negative regulation of protein phosphorylation; GO:0001936 regulation of endothelial cell proliferation; GO:0001937 negative regulation of…	GO:0000323 lytic vacuole; GO:0005576 extracellular region; GO:0005615 extracellular space; GO:0005622 intracellular anatomical structure; GO:0005634 nucleus; GO:0005635 nuclear envelope; GO:0005737 cytoplasm; GO:0005764 lysosome; GO:0005768 endosome; GO:0005769 early endosome; GO:0005770 late endosome; GO:0005773 vacuole; GO:0005783 endoplasmic reticulum; GO:0005788 endoplasmic reticulum lumen; G…	GO:0001540 amyloid-beta binding; GO:0005102 signaling receptor binding; GO:0005198 structural molecule activity; GO:0005215 transporter activity; GO:0005319 lipid transporter activity; GO:0005488 binding; GO:0005496 steroid binding; GO:0005515 protein binding; GO:0005539 glycosaminoglycan binding; GO:0005543 phospholipid binding; GO:0008047 enzyme activator activity; GO:0008092 cytoskeletal prote…	PF01442	PF01442 Apolipoprotein A1/A4/E domain
O57521	Heat shock protein HSP 90-beta OS=Danio rerio OX=7955 GN=hsp90ab1 PE=1 SV=2	hsp90ab1	1.7215	Up	43	40	291	28	41	83.3	3.41908e+07	6.53114e+07	3.6192e+07	1.05079e+08	7.66198e+07	8.62972e+07	0.671508	1.156	1.03886	1.09263	1.13588	1.04641	cytoplasm	K04079	HSP90A, htpG; molecular chaperone HtpG	map04141 Protein processing in endoplasmic reticulum; map04151 PI3K-Akt signaling pathway; map04217 Necroptosis; map04612 Antigen processing and presentation; map04621 NOD-like receptor signaling pathway; map04657 IL-17 signaling pathway; map04659 Th17 cell differentiation; map04914 Progesterone-mediated oocyte maturation; map04915 Estrogen signaling pathway	GO:0000003 reproduction; GO:0000226 microtubule cytoskeleton organization; GO:0000578 embryonic axis specification; GO:0000723 telomere maintenance; GO:0000902 cell morphogenesis; GO:0000904 cell morphogenesis involved in differentiation; GO:0001505 regulation of neurotransmitter levels; GO:0001568 blood vessel development; GO:0001654 eye development; GO:0001745 compound eye morphogenesis; GO:000…	GO:0000323 lytic vacuole; GO:0005576 extracellular region; GO:0005622 intracellular anatomical structure; GO:0005634 nucleus; GO:0005654 nucleoplasm; GO:0005667 transcription regulator complex; GO:0005694 chromosome; GO:0005700 polytene chromosome; GO:0005705 polytene chromosome interband; GO:0005737 cytoplasm; GO:0005739 mitochondrion; GO:0005764 lysosome; GO:0005765 lysosomal membrane; GO:00057…	GO:0000166 nucleotide binding; GO:0001882 nucleoside binding; GO:0001883 purine nucleoside binding; GO:0001884 pyrimidine nucleoside binding; GO:0002134 UTP binding; GO:0002135 CTP binding; GO:0003676 nucleic acid binding; GO:0003723 RNA binding; GO:0003725 double-stranded RNA binding; GO:0003824 catalytic activity; GO:0005102 signaling receptor binding; GO:0005488 binding; GO:0005515 protein bin…	PF02518	PF02518 Histidine kinase-, DNA gyrase B-, and HSP90-like ATPase	O	KOG0019	Molecular chaperone (HSP90 family)
Q1JPZ3	Proto-oncogene tyrosine-protein kinase Src OS=Danio rerio OX=7955 GN=src PE=1 SV=2	src	1.57589	Up	9	5	10	3	3	60.1	254518	445057	94150.5	778398	207407	226712	1.00583	1.58507	0.543788	1.62864	0.618698	0.553153	cytoplasm	K05704	SRC; tyrosine-protein kinase Src [EC:2.7.10.2]	map04012 ErbB signaling pathway; map04013 MAPK signaling pathway - fly; map04015 Rap1 signaling pathway; map04062 Chemokine signaling pathway; map04137 Mitophagy - animal; map04144 Endocytosis; map04360 Axon guidance; map04370 VEGF signaling pathway; map04510 Focal adhesion; map04520 Adherens junction; map04530 Tight junction; map04540 Gap junction; map04611 Platelet activation; map04613 Neutroph…	GO:0000003 reproduction; GO:0000079 regulation of cyclin-dependent protein serine/threonine kinase activity; GO:0000302 response to reactive oxygen species; GO:0000902 cell morphogenesis; GO:0000904 cell morphogenesis involved in differentiation; GO:0001101 response to acid chemical; GO:0001501 skeletal system development; GO:0001541 ovarian follicle development; GO:0001545 primary ovarian follic…	GO:0000323 lytic vacuole; GO:0001726 ruffle; GO:0002102 podosome; GO:0005622 intracellular anatomical structure; GO:0005634 nucleus; GO:0005654 nucleoplasm; GO:0005737 cytoplasm; GO:0005739 mitochondrion; GO:0005740 mitochondrial envelope; GO:0005743 mitochondrial inner membrane; GO:0005764 lysosome; GO:0005768 endosome; GO:0005770 late endosome; GO:0005773 vacuole; GO:0005829 cytosol; GO:0005856…	GO:0003824 catalytic activity; GO:0004672 protein kinase activity; GO:0004713 protein tyrosine kinase activity; GO:0004715 non-membrane spanning protein tyrosine kinase activity; GO:0005080 protein kinase C binding; GO:0005102 signaling receptor binding; GO:0005158 insulin receptor binding; GO:0005178 integrin binding; GO:0005488 binding; GO:0005515 protein binding; GO:0008022 protein C-terminus …	PF00018; PF00017; PF07714	PF00018 SH3 domain; PF00017 SH2 domain; PF07714 Protein tyrosine and serine/threonine kinase	T	KOG0197	Tyrosine kinases
Q502J0	Lysophosphatidylcholine acyltransferase 2 OS=Danio rerio OX=7955 GN=lpcat2 PE=2 SV=1	lpcat2	1.65799	Up	4	2	4	2	2	59.4	285312	524899	212674	473630	334875	456874	0.988561	1.63903	1.07696	0.868841	0.875818	0.977338	peroxisome	K13510	LPCAT1_2; lysophosphatidylcholine acyltransferase / lyso-PAF acetyltransferase [EC:2.3.1.23 2.3.1.67]	map00564 Glycerophospholipid metabolism; map00565 Ether lipid metabolism; map01100 Metabolic pathways	GO:0006629 lipid metabolic process; GO:0006644 phospholipid metabolic process; GO:0006650 glycerophospholipid metabolic process; GO:0006663 platelet activating factor biosynthetic process; GO:0006793 phosphorus metabolic process; GO:0006796 phosphate-containing compound metabolic process; GO:0006807 nitrogen compound metabolic process; GO:0008152 metabolic process; GO:0008610 lipid biosynthetic p…	GO:0005622 intracellular anatomical structure; GO:0005737 cytoplasm; GO:0005783 endoplasmic reticulum; GO:0005789 endoplasmic reticulum membrane; GO:0005794 Golgi apparatus; GO:0005795 Golgi stack; GO:0005811 lipid droplet; GO:0012505 endomembrane system; GO:0016020 membrane; GO:0031984 organelle subcompartment; GO:0042175 nuclear outer membrane-endoplasmic reticulum membrane network; GO:0043226 …	GO:0003824 catalytic activity; GO:0003841 1-acylglycerol-3-phosphate O-acyltransferase activity; GO:0008374 O-acyltransferase activity; GO:0016407 acetyltransferase activity; GO:0016411 acylglycerol O-acyltransferase activity; GO:0016413 O-acetyltransferase activity; GO:0016740 transferase activity; GO:0016746 acyltransferase activity; GO:0016747 acyltransferase activity, transferring groups othe…	PF13202; PF13499	PF13202 EF hand; PF13499 EF-hand domain pair	I	KOG4666	Predicted phosphate acyltransferase, contains PlsC domain
Q561X9	Dehydrogenase/reductase SDR family member 6 OS=Danio rerio OX=7955 GN=bdh2 PE=2 SV=1	bdh2	0.339698	Down	34	8	25	8	8	26.5	3.71163e+06	1.39904e+06	1.28598e+06	3.14786e+06	1.77323e+06	2.43688e+06	2.13947	0.726773	1.08337	0.96067	0.771533	0.867239	cytoplasm	K25939	BDH2; 4-oxoproline reductase [EC:1.1.1.104]		GO:0002262 myeloid cell homeostasis; GO:0002376 immune system process; GO:0002520 immune system development; GO:0006082 organic acid metabolic process; GO:0006091 generation of precursor metabolites and energy; GO:0006518 peptide metabolic process; GO:0006629 lipid metabolic process; GO:0006631 fatty acid metabolic process; GO:0006635 fatty acid beta-oxidation; GO:0006725 cellular aromatic compou…	GO:0005622 intracellular anatomical structure; GO:0005737 cytoplasm; GO:0005829 cytosol;	GO:0000166 nucleotide binding; GO:0003824 catalytic activity; GO:0003858 3-hydroxybutyrate dehydrogenase activity; GO:0005488 binding; GO:0016491 oxidoreductase activity; GO:0016614 oxidoreductase activity, acting on CH-OH group of donors; GO:0016616 oxidoreductase activity, acting on the CH-OH group of donors, NAD or NADP as acceptor; GO:0016627 oxidoreductase activity, acting on the CH-CH group…	PF13561	PF13561 Enoyl-(Acyl carrier protein) reductase	R	KOG0725	Reductases with broad range of substrate specificities
Q568I4	Annexin OS=Danio rerio OX=7955 GN=CH73-348L8.3 PE=2 SV=1	CH73-348L8.3	0.493808	Down	37	12	47	4	7	38.1	3.31065e+06	1.81403e+06	527606	2.99046e+06	2.82755e+06	3.96274e+06	1.70079	0.839865	0.396141	0.81338	1.09647	1.25689	cytoplasm	K17091	ANXA1; annexin A1					PF00191	PF00191 Annexin	U	KOG0819	Annexin
Q5PRB9	Prostaglandin reductase 1 OS=Danio rerio OX=7955 GN=wu:fj35e05 PE=2 SV=1	wu:fj35e05	0.589973	Down	31	10	46	10	10	35.8	2.71803e+06	1.77934e+06	354461	3.82026e+06	2.41667e+06	5.48128e+06	1.30053	0.767277	0.247877	0.96778	0.872833	1.61924	cytoplasm	K13948	PTGR1, LTB4DH; prostaglandin reductase 1 [EC:1.3.1.74 1.3.1.48]		GO:0006082 organic acid metabolic process; GO:0006690 icosanoid metabolic process; GO:0006691 leukotriene metabolic process; GO:0008152 metabolic process; GO:0009987 cellular process; GO:0019752 carboxylic acid metabolic process; GO:0042221 response to chemical; GO:0043436 oxoacid metabolic process; GO:0044237 cellular metabolic process; GO:0044281 small molecule metabolic process; GO:0050896 res…	GO:0005622 intracellular anatomical structure; GO:0005737 cytoplasm; GO:0005829 cytosol;	GO:0003824 catalytic activity; GO:0016491 oxidoreductase activity; GO:0016614 oxidoreductase activity, acting on CH-OH group of donors; GO:0016616 oxidoreductase activity, acting on the CH-OH group of donors, NAD or NADP as acceptor; GO:0036185 13-lipoxin reductase activity; GO:0097257 leukotriene B4 12-hydroxy dehydrogenase activity;	PF00107	PF00107 Zinc-binding dehydrogenase	R	KOG1196	Predicted NAD-dependent oxidoreductase
Q5XJ36	Parkinson disease protein 7 homolog OS=Danio rerio OX=7955 GN=park7 PE=2 SV=1	park7	0.0888504	Down	8	2	3	2	2	19.8	503686	49658.3	47270.2	294961	120391	333501	2.95928	0.262934	0.405897	0.917507	0.533914	1.20973	cytoplasm	K05687	PARK7; protein DJ-1 [EC:3.5.1.124]		GO:0000003 reproduction; GO:0000302 response to reactive oxygen species; GO:0001504 neurotransmitter uptake; GO:0001505 regulation of neurotransmitter levels; GO:0001817 regulation of cytokine production; GO:0001819 positive regulation of cytokine production; GO:0001932 regulation of protein phosphorylation; GO:0001933 negative regulation of protein phosphorylation; GO:0001934 positive regulation…	GO:0000785 chromatin; GO:0005576 extracellular region; GO:0005615 extracellular space; GO:0005622 intracellular anatomical structure; GO:0005634 nucleus; GO:0005654 nucleoplasm; GO:0005694 chromosome; GO:0005737 cytoplasm; GO:0005739 mitochondrion; GO:0005740 mitochondrial envelope; GO:0005758 mitochondrial intermembrane space; GO:0005759 mitochondrial matrix; GO:0005783 endoplasmic reticulum; GO…	GO:0002020 protease binding; GO:0003676 nucleic acid binding; GO:0003712 transcription coregulator activity; GO:0003713 transcription coactivator activity; GO:0003723 RNA binding; GO:0003729 mRNA binding; GO:0003824 catalytic activity; GO:0005102 signaling receptor binding; GO:0005488 binding; GO:0005507 copper ion binding; GO:0005515 protein binding; GO:0008047 enzyme activator activity; GO:0008…	PF01965	PF01965 DJ-1/PfpI family	RV	KOG2764	Putative transcriptional regulator DJ-1
Q6DBY2	N-alpha-acetyltransferase 50 OS=Danio rerio OX=7955 GN=naa50 PE=1 SV=1	naa50	0.417416	Down	20	3	4	3	3	19.2	169121	78332	111268	425962	437388	218202	0.930983	0.388607	0.895193	1.24146	1.81744	0.741597	mitochondria	K20793	NAA50, NAT5; N-alpha-acetyltransferase 50 [EC:2.3.1.258]		GO:0000070 mitotic sister chromatid segregation; GO:0000278 mitotic cell cycle; GO:0000280 nuclear division; GO:0000819 sister chromatid segregation; GO:0001756 somitogenesis; GO:0003002 regionalization; GO:0006325 chromatin organization; GO:0006464 cellular protein modification process; GO:0006473 protein acetylation; GO:0006474 N-terminal protein amino acid acetylation; GO:0006475 internal prot…	GO:0005622 intracellular anatomical structure; GO:0005634 nucleus; GO:0005737 cytoplasm; GO:0005829 cytosol; GO:0031248 protein acetyltransferase complex; GO:0031414 N-terminal protein acetyltransferase complex; GO:0031415 NatA complex; GO:0032991 protein-containing complex; GO:0043226 organelle; GO:0043227 membrane-bounded organelle; GO:0043229 intracellular organelle; GO:0043231 intracellular m…	GO:0003824 catalytic activity; GO:0004402 histone acetyltransferase activity; GO:0004596 peptide alpha-N-acetyltransferase activity; GO:0008080 N-acetyltransferase activity; GO:0010485 H4 histone acetyltransferase activity; GO:0016407 acetyltransferase activity; GO:0016410 N-acyltransferase activity; GO:0016740 transferase activity; GO:0016746 acyltransferase activity; GO:0016747 acyltransferase …			R	KOG3138	Predicted N-acetyltransferase
Q6PD99	MARCKS-related protein 1-A OS=Danio rerio OX=7955 GN=marcksl1a PE=2 SV=1	marcksl1a	3.96298	Up	8	1	2	1	1	22.1	65671.3	288783	115614	142328	112529	283354	0.516398	2.04648	1.32868	0.59254	0.667915	1.37563	mitochondria	K13536	MARCKSL1, MRP; MARCKS-related protein	map04666 Fc gamma R-mediated phagocytosis	GO:0008284 positive regulation of cell population proliferation; GO:0042127 regulation of cell population proliferation; GO:0048518 positive regulation of biological process; GO:0048522 positive regulation of cellular process; GO:0050789 regulation of biological process; GO:0050794 regulation of cellular process; GO:0065007 biological regulation;	GO:0005886 plasma membrane; GO:0016020 membrane; GO:0071944 cell periphery;
Q6PGV1	V-type proton ATPase subunit d 1 OS=Danio rerio OX=7955 GN=atp6v0d1 PE=1 SV=1	atp6v0d1	2.10822	Up	6	2	8	2	2	40.2	210312	491987	290820	567577	314900	422786	0.72549	1.52949	1.4662	1.0366	0.81995	0.900436	cytoplasm	K02146	ATPeV0D, ATP6D; V-type H+-transporting ATPase subunit d	map00190 Oxidative phosphorylation; map01100 Metabolic pathways; map04142 Lysosome; map04145 Phagosome; map04721 Synaptic vesicle cycle; map04966 Collecting duct acid secretion	GO:0000041 transition metal ion transport; GO:0001654 eye development; GO:0001655 urogenital system development; GO:0001763 morphogenesis of a branching structure; GO:0001822 kidney development; GO:0001947 heart looping; GO:0002009 morphogenesis of an epithelium; GO:0003002 regionalization; GO:0003007 heart morphogenesis; GO:0003143 embryonic heart tube morphogenesis; GO:0003406 retinal pigment e…	GO:0000220 vacuolar proton-transporting V-type ATPase, V0 domain; GO:0000323 lytic vacuole; GO:0005622 intracellular anatomical structure; GO:0005737 cytoplasm; GO:0005764 lysosome; GO:0005765 lysosomal membrane; GO:0005768 endosome; GO:0005769 early endosome; GO:0005773 vacuole; GO:0005774 vacuolar membrane; GO:0005886 plasma membrane; GO:0008021 synaptic vesicle; GO:0010008 endosome membrane; G…	GO:0003824 catalytic activity; GO:0005215 transporter activity; GO:0005488 binding; GO:0008324 cation transmembrane transporter activity; GO:0008553 P-type proton-exporting transporter activity; GO:0015075 ion transmembrane transporter activity; GO:0015078 proton transmembrane transporter activity; GO:0015318 inorganic molecular entity transmembrane transporter activity; GO:0015399 primary active…			C	KOG2957	Vacuolar H+-ATPase V0 sector, subunit d
Q6PHH3	Programmed cell death protein 10-A OS=Danio rerio OX=7955 GN=pdcd10a PE=1 SV=2	pdcd10a	0.433191	Down	13	3	5	1	3	24.4	366797	176310	303374	701734	203124	313676	1.40829	0.610057	1.70234	1.42645	0.588675	0.743554	cytoplasm	K18269	PDCD10; programmed cell death protein 10		GO:0000302 response to reactive oxygen species; GO:0001568 blood vessel development; GO:0001932 regulation of protein phosphorylation; GO:0001934 positive regulation of protein phosphorylation; GO:0001936 regulation of endothelial cell proliferation; GO:0001937 negative regulation of endothelial cell proliferation; GO:0001944 vasculature development; GO:0002009 morphogenesis of an epithelium; GO:…	GO:0000139 Golgi membrane; GO:0005622 intracellular anatomical structure; GO:0005737 cytoplasm; GO:0005794 Golgi apparatus; GO:0005829 cytosol; GO:0005886 plasma membrane; GO:0009898 cytoplasmic side of plasma membrane; GO:0012505 endomembrane system; GO:0016020 membrane; GO:0016324 apical plasma membrane; GO:0030427 site of polarized growth; GO:0031090 organelle membrane; GO:0031984 organelle su…	GO:0005488 binding; GO:0005515 protein binding; GO:0019899 enzyme binding; GO:0019900 kinase binding; GO:0019901 protein kinase binding; GO:0042802 identical protein binding; GO:0042803 protein homodimerization activity; GO:0046983 protein dimerization activity; GO:0047485 protein N-terminus binding;			S	KOG4025	Putative apoptosis related protein
Q7SXK1	Methionine aminopeptidase 2 OS=Danio rerio OX=7955 GN=METAP2 PE=2 SV=1	METAP2	2.60282	Up	9	4	9	4	4	53.1	313717	906058	382737	1.49633e+06	901064	979867	0.49948	1.30006	0.890599	1.26132	1.08289	0.96319	cytoplasm	K01265	map; methionyl aminopeptidase [EC:3.4.11.18]		GO:0000003 reproduction; GO:0006464 cellular protein modification process; GO:0006508 proteolysis; GO:0006807 nitrogen compound metabolic process; GO:0007276 gamete generation; GO:0008152 metabolic process; GO:0008277 regulation of G protein-coupled receptor signaling pathway; GO:0009966 regulation of signal transduction; GO:0009987 cellular process; GO:0010467 gene expression; GO:0010646 regulat…	GO:0005622 intracellular anatomical structure; GO:0005737 cytoplasm; GO:0005829 cytosol; GO:0005886 plasma membrane; GO:0016020 membrane; GO:0071944 cell periphery;	GO:0003824 catalytic activity; GO:0004177 aminopeptidase activity; GO:0008233 peptidase activity; GO:0008235 metalloexopeptidase activity; GO:0008237 metallopeptidase activity; GO:0008238 exopeptidase activity; GO:0016787 hydrolase activity; GO:0140096 catalytic activity, acting on a protein;	PF00557	PF00557 Metallopeptidase family M24	R	KOG2775	Metallopeptidase
Q7SXS7	Actin-histidine N-methyltransferase OS=Danio rerio OX=7955 GN=setd3 PE=2 SV=1	setd3	4.25763	Up	4	2	14	2	2	67.2	131713	622258	416610	566484	547062	223105	0.416509	1.77334	1.92542	0.948419	1.30581	0.435581	cytoplasm	K19199	SETD3; protein-histidine N-methyltransferase [EC:2.1.1.85]		GO:0001558 regulation of cell growth; GO:0006325 chromatin organization; GO:0006355 regulation of transcription, DNA-templated; GO:0006357 regulation of transcription by RNA polymerase II; GO:0006464 cellular protein modification process; GO:0006479 protein methylation; GO:0006807 nitrogen compound metabolic process; GO:0006996 organelle organization; GO:0008152 metabolic process; GO:0008213 prot…	GO:0000228 nuclear chromosome; GO:0000785 chromatin; GO:0005622 intracellular anatomical structure; GO:0005634 nucleus; GO:0005654 nucleoplasm; GO:0005694 chromosome; GO:0031974 membrane-enclosed lumen; GO:0031981 nuclear lumen; GO:0043226 organelle; GO:0043227 membrane-bounded organelle; GO:0043228 non-membrane-bounded organelle; GO:0043229 intracellular organelle; GO:0043231 intracellular membr…	GO:0003712 transcription coregulator activity; GO:0003713 transcription coactivator activity; GO:0003824 catalytic activity; GO:0005488 binding; GO:0005515 protein binding; GO:0008134 transcription factor binding; GO:0008168 methyltransferase activity; GO:0008170 N-methyltransferase activity; GO:0008276 protein methyltransferase activity; GO:0008757 S-adenosylmethionine-dependent methyltransferas…	PF09273	PF09273 Rubisco LSMT substrate-binding	R	KOG1337	N-methyltransferase
Q7ZVA6	Eukaryotic initiation factor 4A-III OS=Danio rerio OX=7955 GN=eif4a3 PE=2 SV=1	eif4a3	1.58947	Up	24	11	41	9	9	46.4	1.17946e+06	2.08021e+06	1.81393e+06	4.54588e+06	1.39602e+06	2.16222e+06	0.70963	1.12793	1.59504	1.44805	0.634	0.803182	nucleus	K13025	EIF4A3, FAL1; ATP-dependent RNA helicase [EC:3.6.4.13]	map03013 Nucleocytoplasmic transport; map03015 mRNA surveillance pathway; map03040 Spliceosome	GO:0000003 reproduction; GO:0000184 nuclear-transcribed mRNA catabolic process, nonsense-mediated decay; GO:0000375 RNA splicing, via transesterification reactions; GO:0000377 RNA splicing, via transesterification reactions with bulged adenosine as nucleophile; GO:0000381 regulation of alternative mRNA splicing, via spliceosome; GO:0000398 mRNA splicing, via spliceosome; GO:0000578 embryonic axis…	GO:0005622 intracellular anatomical structure; GO:0005634 nucleus; GO:0005654 nucleoplasm; GO:0005681 spliceosomal complex; GO:0005730 nucleolus; GO:0005737 cytoplasm; GO:0005829 cytosol; GO:0030425 dendrite; GO:0031974 membrane-enclosed lumen; GO:0031981 nuclear lumen; GO:0032991 protein-containing complex; GO:0035145 exon-exon junction complex; GO:0036477 somatodendritic compartment; GO:0042995…	GO:0000166 nucleotide binding; GO:0003676 nucleic acid binding; GO:0003723 RNA binding; GO:0003724 RNA helicase activity; GO:0003727 single-stranded RNA binding; GO:0003729 mRNA binding; GO:0003824 catalytic activity; GO:0004386 helicase activity; GO:0005488 binding; GO:0005515 protein binding; GO:0005524 ATP binding; GO:0008143 poly(A) binding; GO:0008186 ATP-dependent activity, acting on RNA; G…	PF00270; PF00271	PF00270 DEAD/DEAH box helicase; PF00271 Helicase conserved C-terminal domain	J	KOG0328	Predicted ATP-dependent RNA helicase FAL1, involved in rRNA maturation, DEAD-box superfamily
Q7ZYX3	Long-chain specific acyl-CoA dehydrogenase, mitochondrial OS=Danio rerio OX=7955 GN=zgc:55656 PE=2 SV=1	zgc:55656	0.597664	Down	16	7	22	7	7	49.4	1.20104e+06	796504	284018	1.96888e+06	1.18451e+06	3.20227e+06	1.10249	0.658916	0.381033	0.956869	0.820731	1.81484	mitochondria	K00255	ACADL; long-chain-acyl-CoA dehydrogenase [EC:1.3.8.8]	map00071 Fatty acid degradation; map01100 Metabolic pathways; map01212 Fatty acid metabolism; map03320 PPAR signaling pathway	GO:0001659 temperature homeostasis; GO:0001676 long-chain fatty acid metabolic process; GO:0006082 organic acid metabolic process; GO:0006575 cellular modified amino acid metabolic process; GO:0006577 amino-acid betaine metabolic process; GO:0006579 amino-acid betaine catabolic process; GO:0006629 lipid metabolic process; GO:0006631 fatty acid metabolic process; GO:0006635 fatty acid beta-oxidati…	GO:0005622 intracellular anatomical structure; GO:0005737 cytoplasm; GO:0005739 mitochondrion; GO:0005740 mitochondrial envelope; GO:0005759 mitochondrial matrix; GO:0016020 membrane; GO:0031090 organelle membrane; GO:0031966 mitochondrial membrane; GO:0031967 organelle envelope; GO:0031974 membrane-enclosed lumen; GO:0031975 envelope; GO:0043226 organelle; GO:0043227 membrane-bounded organelle; …	GO:0000062 fatty-acyl-CoA binding; GO:0000166 nucleotide binding; GO:0003824 catalytic activity; GO:0003995 acyl-CoA dehydrogenase activity; GO:0003997 acyl-CoA oxidase activity; GO:0004466 long-chain-acyl-CoA dehydrogenase activity; GO:0005488 binding; GO:0016401 palmitoyl-CoA oxidase activity; GO:0016491 oxidoreductase activity; GO:0016627 oxidoreductase activity, acting on the CH-CH group of d…	PF02771; PF02770; PF00441	PF02771 Acyl-CoA dehydrogenase, N-terminal domain; PF02770 Acyl-CoA dehydrogenase, middle domain; PF00441 Acyl-CoA dehydrogenase, C-terminal domain	EI	KOG0141	Isovaleryl-CoA dehydrogenase
Q803B0	60 kDa heat shock protein, mitochondrial OS=Danio rerio OX=7955 GN=wu:fb22d10 PE=2 SV=1	wu:fb22d10	1.80349	Up	42	28	169	28	28	61.2	1.17641e+07	2.35422e+07	1.59e+07	4.57242e+07	3.93677e+07	2.6851e+07	0.571694	1.03105	1.12928	1.17644	1.44408	0.80562	mitochondria	K04077	groEL, HSPD1; chaperonin GroEL	map03018 RNA degradation; map04212 Longevity regulating pathway - worm	GO:0000302 response to reactive oxygen species; GO:0001666 response to hypoxia; GO:0001775 cell activation; GO:0001816 cytokine production; GO:0001817 regulation of cytokine production; GO:0001819 positive regulation of cytokine production; GO:0002119 nematode larval development; GO:0002164 larval development; GO:0002200 somatic diversification of immune receptors; GO:0002204 somatic recombinatio…	GO:0005576 extracellular region; GO:0005615 extracellular space; GO:0005622 intracellular anatomical structure; GO:0005737 cytoplasm; GO:0005739 mitochondrion; GO:0005740 mitochondrial envelope; GO:0005743 mitochondrial inner membrane; GO:0005759 mitochondrial matrix; GO:0005768 endosome; GO:0005769 early endosome; GO:0005777 peroxisome; GO:0005782 peroxisomal matrix; GO:0005783 endoplasmic retic…	GO:0001530 lipopolysaccharide binding; GO:0002020 protease binding; GO:0002039 p53 binding; GO:0003676 nucleic acid binding; GO:0003677 DNA binding; GO:0003688 DNA replication origin binding; GO:0003690 double-stranded DNA binding; GO:0003697 single-stranded DNA binding; GO:0003723 RNA binding; GO:0003725 double-stranded RNA binding; GO:0003824 catalytic activity; GO:0005488 binding; GO:0005515 p…			O	KOG0356	Mitochondrial chaperonin, Cpn60/Hsp60p
Q804H1	Annexin OS=Danio rerio OX=7955 GN=wu:fa16b09 PE=2 SV=1	wu:fa16b09	0.610478	Down	44	15	89	14	15	37.4	3.65901e+07	2.4786e+07	1.49957e+07	4.72265e+07	3.51987e+07	6.12001e+07	1.31867	0.805019	0.789845	0.901105	0.957518	1.36172	cytoplasm	K17091	ANXA1; annexin A1					PF00191	PF00191 Annexin	U	KOG0819	Annexin
Q8JHZ5	Cellular tumor antigen p53 OS=Danio rerio OX=7955 GN=p63 PE=2 SV=1	p63	1.69657	Up	12	5	13	5	5	50.4	648279	1.22042e+06	544009	1.43605e+06	729354	690931	0.975484	1.65498	1.19637	1.14405	0.828408	0.641885	nucleus	K10149	TP63; tumor protein p63	map04214 Apoptosis - fly; map04391 Hippo signaling pathway - fly	GO:0000003 reproduction; GO:0000075 cell cycle checkpoint signaling; GO:0000077 DNA damage checkpoint signaling; GO:0000122 negative regulation of transcription by RNA polymerase II; GO:0000278 mitotic cell cycle; GO:0001501 skeletal system development; GO:0001655 urogenital system development; GO:0001736 establishment of planar polarity; GO:0001738 morphogenesis of a polarized epithelium; GO:000…	GO:0000228 nuclear chromosome; GO:0000785 chromatin; GO:0005622 intracellular anatomical structure; GO:0005634 nucleus; GO:0005654 nucleoplasm; GO:0005667 transcription regulator complex; GO:0005694 chromosome; GO:0005737 cytoplasm; GO:0005783 endoplasmic reticulum; GO:0005791 rough endoplasmic reticulum; GO:0005794 Golgi apparatus; GO:0005829 cytosol; GO:0012505 endomembrane system; GO:0030425 d…	GO:0000981 DNA-binding transcription factor activity, RNA polymerase II-specific; GO:0001228 DNA-binding transcription activator activity, RNA polymerase II-specific; GO:0002039 p53 binding; GO:0003676 nucleic acid binding; GO:0003677 DNA binding; GO:0003682 chromatin binding; GO:0003684 damaged DNA binding; GO:0003690 double-stranded DNA binding; GO:0003700 DNA-binding transcription factor activ…	PF00870	PF00870 P53 DNA-binding domain
Q90486	Hemoglobin subunit beta-1 OS=Danio rerio OX=7955 GN=ba1l PE=1 SV=3	ba1l	13.8701	Up	67	10	159	3	13	16.4	7.95864e+06	1.22488e+08	6.73143e+07	2.81056e+08	1.86126e+08	5.67727e+07	0.0874303	1.21267	1.08077	1.63469	1.5434	0.385059	cytoplasm	K13825	HBE; hemoglobin subunit epsilon		GO:0001666 response to hypoxia; GO:0002376 immune system process; GO:0002520 immune system development; GO:0006810 transport; GO:0006950 response to stress; GO:0007275 multicellular organism development; GO:0009628 response to abiotic stimulus; GO:0015669 gas transport; GO:0015671 oxygen transport; GO:0030097 hemopoiesis; GO:0032501 multicellular organismal process; GO:0032502 developmental proce…	GO:0005622 intracellular anatomical structure; GO:0005737 cytoplasm; GO:0005829 cytosol; GO:0005833 hemoglobin complex; GO:0032991 protein-containing complex;	GO:0005344 oxygen carrier activity; GO:0140104 molecular carrier activity;	PF00042	PF00042 Globin	C	KOG3378	Globins and related hemoproteins
Q90XS8	Retinaldehyde dehydrogenase type 2 OS=Danio rerio OX=7955 GN=RALDH2 PE=2 SV=1	RALDH2	2.00641	Up	17	7	16	6	6	56.5	573096	1.27591e+06	606998	1.57751e+06	1.39985e+06	1.56779e+06	0.649004	1.30217	1.00464	0.945821	1.1966	1.09616	cytoskeleton	K07249	ALDH1A; retinal dehydrogenase [EC:1.2.1.36]	map00830 Retinol metabolism; map01100 Metabolic pathways	GO:0001101 response to acid chemical; GO:0001523 retinoid metabolic process; GO:0001568 blood vessel development; GO:0001654 eye development; GO:0001655 urogenital system development; GO:0001756 somitogenesis; GO:0001822 kidney development; GO:0001889 liver development; GO:0001936 regulation of endothelial cell proliferation; GO:0001944 vasculature development; GO:0001947 heart looping; GO:000200…	GO:0005622 intracellular anatomical structure; GO:0005737 cytoplasm; GO:0005829 cytosol; GO:0048471 perinuclear region of cytoplasm;	GO:0001758 retinal dehydrogenase activity; GO:0003824 catalytic activity; GO:0004028 3-chloroallyl aldehyde dehydrogenase activity; GO:0004029 aldehyde dehydrogenase (NAD+) activity; GO:0004745 NAD-retinol dehydrogenase activity; GO:0005488 binding; GO:0005501 retinoid binding; GO:0008289 lipid binding; GO:0016491 oxidoreductase activity; GO:0016614 oxidoreductase activity, acting on CH-OH group …			C	KOG2450	Aldehyde dehydrogenase
Q9DF20	KH domain containing RNA-binding protein FMR1 OS=Danio rerio OX=7955 GN=zFMR1 PE=2 SV=1	zFMR1	0.461661	Down	3	2	4	2	2	63.9	235168	120469	74524.6	567627	268908	361979	1.14481	0.528513	0.53022	1.46297	0.988113	1.08794	nucleus	K15516	FMR; fragile X mental retardation protein		GO:0000003 reproduction; GO:0000226 microtubule cytoskeleton organization; GO:0000278 mitotic cell cycle; GO:0000381 regulation of alternative mRNA splicing, via spliceosome; GO:0000902 cell morphogenesis; GO:0000904 cell morphogenesis involved in differentiation; GO:0001505 regulation of neurotransmitter levels; GO:0001541 ovarian follicle development; GO:0001578 microtubule bundle formation; GO…	GO:0005622 intracellular anatomical structure; GO:0005634 nucleus; GO:0005654 nucleoplasm; GO:0005694 chromosome; GO:0005730 nucleolus; GO:0005737 cytoplasm; GO:0005783 endoplasmic reticulum; GO:0005790 smooth endoplasmic reticulum; GO:0005791 rough endoplasmic reticulum; GO:0005829 cytosol; GO:0005844 polysome; GO:0005845 mRNA cap binding complex; GO:0005886 plasma membrane; GO:0010369 chromocen…	GO:0000339 RNA cap binding; GO:0000340 RNA 7-methylguanosine cap binding; GO:0002151 G-quadruplex RNA binding; GO:0003676 nucleic acid binding; GO:0003682 chromatin binding; GO:0003723 RNA binding; GO:0003725 double-stranded RNA binding; GO:0003727 single-stranded RNA binding; GO:0003729 mRNA binding; GO:0003730 mRNA 3'-UTR binding; GO:0005488 binding; GO:0005515 protein binding; GO:0008017 micro…	PF18336; PF05641; PF17904; PF00013	PF18336 Fragile X mental retardation Tudor domain; PF05641 Agenet domain; PF17904 FMRP KH0 domain; PF00013 KH domain
Q9YH60	Glycogen synthase kinase-3 beta OS=Danio rerio OX=7955 GN=gsk3b PE=2 SV=1	gsk3b	1.65216	Up	14	5	16	3	3	46.8	552216	1.01236e+06	440002	2.14157e+06	1.46261e+06	1.60336e+06	0.607066	1.00297	0.70694	1.24645	1.21368	1.08824	cytoplasm	K03083	GSK3B; glycogen synthase kinase 3 beta [EC:2.7.11.26]	map04012 ErbB signaling pathway; map04062 Chemokine signaling pathway; map04110 Cell cycle; map04150 mTOR signaling pathway; map04151 PI3K-Akt signaling pathway; map04310 Wnt signaling pathway; map04340 Hedgehog signaling pathway; map04341 Hedgehog signaling pathway - fly; map04360 Axon guidance; map04390 Hippo signaling pathway; map04510 Focal adhesion; map04550 Signaling pathways regulating plu…	GO:0000003 reproduction; GO:0000132 establishment of mitotic spindle orientation; GO:0000226 microtubule cytoskeleton organization; GO:0000278 mitotic cell cycle; GO:0000280 nuclear division; GO:0000302 response to reactive oxygen species; GO:0000320 re-entry into mitotic cell cycle; GO:0000768 syncytium formation by plasma membrane fusion; GO:0000902 cell morphogenesis; GO:0000904 cell morphogen…	GO:0005576 extracellular region; GO:0005622 intracellular anatomical structure; GO:0005634 nucleus; GO:0005654 nucleoplasm; GO:0005737 cytoplasm; GO:0005739 mitochondrion; GO:0005813 centrosome; GO:0005815 microtubule organizing center; GO:0005819 spindle; GO:0005829 cytosol; GO:0005856 cytoskeleton; GO:0005874 microtubule; GO:0005886 plasma membrane; GO:0014069 postsynaptic density; GO:0015630 m…	GO:0000166 nucleotide binding; GO:0002020 protease binding; GO:0002039 p53 binding; GO:0003824 catalytic activity; GO:0004672 protein kinase activity; GO:0004674 protein serine/threonine kinase activity; GO:0005102 signaling receptor binding; GO:0005178 integrin binding; GO:0005488 binding; GO:0005515 protein binding; GO:0005524 ATP binding; GO:0008013 beta-catenin binding; GO:0008092 cytoskeleta…	PF00069	PF00069 Protein kinase domain	G	KOG0658	Glycogen synthase kinase-3
A2TJ25	1-phosphatidylinositol 4,5-bisphosphate phosphodiesterase OS=Danio rerio OX=7955 GN=si:zc188c22.1 PE=2 SV=1	si:zc188c22.1	0.62277	Down	10	13	30	11	12	141.7	2.52939e+06	1.7479e+06	534288	3.0169e+06	1.33902e+06	3.03289e+06	1.64373	1.02367	0.507449	1.03799	0.656829	1.21685	nucleus	K05858	PLCB; phosphatidylinositol phospholipase C, beta [EC:3.1.4.11]	map00562 Inositol phosphate metabolism; map01100 Metabolic pathways; map04015 Rap1 signaling pathway; map04020 Calcium signaling pathway; map04022 cGMP-PKG signaling pathway; map04062 Chemokine signaling pathway; map04070 Phosphatidylinositol signaling system; map04071 Sphingolipid signaling pathway; map04072 Phospholipase D signaling pathway; map04261 Adrenergic signaling in cardiomyocytes; map0…	GO:0003008 system process; GO:0003013 circulatory system process; GO:0003073 regulation of systemic arterial blood pressure; GO:0006066 alcohol metabolic process; GO:0006629 lipid metabolic process; GO:0006644 phospholipid metabolic process; GO:0006650 glycerophospholipid metabolic process; GO:0006793 phosphorus metabolic process; GO:0006796 phosphate-containing compound metabolic process; GO:000…	GO:0005622 intracellular anatomical structure; GO:0005634 nucleus; GO:0005654 nucleoplasm; GO:0005737 cytoplasm; GO:0005829 cytosol; GO:0005886 plasma membrane; GO:0016020 membrane; GO:0031974 membrane-enclosed lumen; GO:0031981 nuclear lumen; GO:0032991 protein-containing complex; GO:0042383 sarcolemma; GO:0043226 organelle; GO:0043227 membrane-bounded organelle; GO:0043229 intracellular organel…	GO:0003824 catalytic activity; GO:0004435 phosphatidylinositol phospholipase C activity; GO:0004620 phospholipase activity; GO:0004629 phospholipase C activity; GO:0005488 binding; GO:0005515 protein binding; GO:0005516 calmodulin binding; GO:0008081 phosphoric diester hydrolase activity; GO:0016298 lipase activity; GO:0016787 hydrolase activity; GO:0016788 hydrolase activity, acting on ester bon…	PF17787; PF09279; PF08703	PF17787 PH domain; PF09279 Phosphoinositide-specific phospholipase C, efhand-like; PF08703 PLC-beta C terminal	I	KOG1265	Phospholipase C
A5PF61	Protein leg1a OS=Danio rerio OX=7955 GN=leg1a PE=1 SV=1	leg1a	1.79714	Up	6	2	11	2	2	39.9	432373	862212	356895	2.18472e+06	1.17414e+06	1.82017e+06	0.501874	0.90194	0.605451	1.34261	1.02874	1.3044	extracellular	K25384	LEG1; protein LEG1		GO:0001889 liver development; GO:0007275 multicellular organism development; GO:0009790 embryo development; GO:0032501 multicellular organismal process; GO:0032502 developmental process; GO:0048513 animal organ development; GO:0048568 embryonic organ development; GO:0048731 system development; GO:0048732 gland development; GO:0048856 anatomical structure development; GO:0055123 digestive system d…	GO:0005576 extracellular region; GO:0005615 extracellular space;
A5PL98	Succinate dehydrogenase [ubiquinone] iron-sulfur subunit, mitochondrial OS=Danio rerio OX=7955 GN=sdhb PE=2 SV=1	sdhb	2.22965	Up	8	2	4	2	2	31.7	220540	545629	56877.9	1.16988e+06	441777	503388	0.595131	1.32693	0.224321	1.67141	0.899861	0.838672	mitochondria	K00235	SDHB, SDH2; succinate dehydrogenase (ubiquinone) iron-sulfur subunit [EC:1.3.5.1]	map00020 Citrate cycle (TCA cycle); map00190 Oxidative phosphorylation; map01100 Metabolic pathways; map01200 Carbon metabolism; map04714 Thermogenesis	GO:0006082 organic acid metabolic process; GO:0006091 generation of precursor metabolites and energy; GO:0006099 tricarboxylic acid cycle; GO:0006101 citrate metabolic process; GO:0006105 succinate metabolic process; GO:0006119 oxidative phosphorylation; GO:0006121 mitochondrial electron transport, succinate to ubiquinone; GO:0006139 nucleobase-containing compound metabolic process; GO:0006163 pu…	GO:0005622 intracellular anatomical structure; GO:0005634 nucleus; GO:0005654 nucleoplasm; GO:0005737 cytoplasm; GO:0005739 mitochondrion; GO:0005740 mitochondrial envelope; GO:0005743 mitochondrial inner membrane; GO:0005746 mitochondrial respirasome; GO:0005749 mitochondrial respiratory chain complex II, succinate dehydrogenase complex (ubiquinone); GO:0005886 plasma membrane; GO:0016020 membra…	GO:0000104 succinate dehydrogenase activity; GO:0003824 catalytic activity; GO:0005488 binding; GO:0008177 succinate dehydrogenase (ubiquinone) activity; GO:0016491 oxidoreductase activity; GO:0016627 oxidoreductase activity, acting on the CH-CH group of donors; GO:0016635 oxidoreductase activity, acting on the CH-CH group of donors, quinone or related compound as acceptor; GO:0048038 quinone bin…	PF13085; PF13534	PF13085 2Fe-2S iron-sulfur cluster binding domain; PF13534 4Fe-4S dicluster domain	C	KOG3049	Succinate dehydrogenase, Fe-S protein subunit
B6CS38	Fibrillin 2 OS=Danio rerio OX=7955 GN=fbn2 PE=2 SV=1	fbn2	1.9729	Up	0	1	1	1	1	310.1	111338	243737	152438	250587	264606	232831	0.703078	1.3871	1.40687	0.837792	1.26127	0.90775	extracellular	K23342	FBN2_3; fibrillin 2/3					PF18193; PF07645; PF12661; PF12662; PF14670; PF12947	PF18193 Fibrillin 1 unique N-terminal domain; PF07645 Calcium-binding EGF domain; PF12661 Human growth factor-like EGF; PF12662 Complement Clr-like EGF-like; PF14670 Coagulation Factor Xa inhibitory site; PF12947 EGF domain	T	KOG1217	Fibrillins and related proteins containing Ca2+-binding EGF-like domains
E3NZ06	10-formyltetrahydrofolate dehydrogenase OS=Danio rerio OX=7955 GN=aldh1l1 PE=1 SV=1	aldh1l1	0.207863	Down	3	3	4	2	3	100.1	220467	50850.3		157126		168875	1.9509	0.40552		0.736135		0.92262	cytoplasm	K00289	ALDH1L; formyltetrahydrofolate dehydrogenase [EC:1.5.1.6]	map00670 One carbon pool by folate; map01100 Metabolic pathways	GO:0006082 organic acid metabolic process; GO:0006575 cellular modified amino acid metabolic process; GO:0006725 cellular aromatic compound metabolic process; GO:0006760 folic acid-containing compound metabolic process; GO:0006766 vitamin metabolic process; GO:0006767 water-soluble vitamin metabolic process; GO:0006807 nitrogen compound metabolic process; GO:0008152 metabolic process; GO:0009056 …	GO:0005622 intracellular anatomical structure; GO:0005737 cytoplasm; GO:0005829 cytosol; GO:0032991 protein-containing complex;	GO:0003824 catalytic activity; GO:0004029 aldehyde dehydrogenase (NAD+) activity; GO:0004030 aldehyde dehydrogenase [NAD(P)+] activity; GO:0005488 binding; GO:0016155 formyltetrahydrofolate dehydrogenase activity; GO:0016491 oxidoreductase activity; GO:0016620 oxidoreductase activity, acting on the aldehyde or oxo group of donors, NAD or NADP as acceptor; GO:0016645 oxidoreductase activity, actin…	PF00551; PF02911	PF00551 Formyl transferase; PF02911 Formyl transferase, C-terminal domain	F	KOG2452	Formyltetrahydrofolate dehydrogenase
E9QI36	Histidine--tRNA ligase OS=Danio rerio OX=7955 GN=hars PE=3 SV=2	hars	1.55111	Up	25	15	57	15	15	57.5	3.77712e+06	6.50094e+06	3.56988e+06	1.16685e+07	9.15035e+06	9.57429e+06	0.6769	1.04995	0.935015	1.10712	1.2378	1.05934	cytoplasm	K01892	HARS, hisS; histidyl-tRNA synthetase [EC:6.1.1.21]	map00970 Aminoacyl-tRNA biosynthesis	GO:0000003 reproduction; GO:0000122 negative regulation of transcription by RNA polymerase II; GO:0002119 nematode larval development; GO:0002164 larval development; GO:0003006 developmental process involved in reproduction; GO:0006082 organic acid metabolic process; GO:0006139 nucleobase-containing compound metabolic process; GO:0006355 regulation of transcription, DNA-templated; GO:0006357 regu…	GO:0005622 intracellular anatomical structure; GO:0005737 cytoplasm; GO:0005739 mitochondrion; GO:0005829 cytosol; GO:0043226 organelle; GO:0043227 membrane-bounded organelle; GO:0043229 intracellular organelle; GO:0043231 intracellular membrane-bounded organelle;	GO:0003824 catalytic activity; GO:0004812 aminoacyl-tRNA ligase activity; GO:0004821 histidine-tRNA ligase activity; GO:0005488 binding; GO:0005515 protein binding; GO:0016874 ligase activity; GO:0016875 ligase activity, forming carbon-oxygen bonds; GO:0042802 identical protein binding; GO:0042803 protein homodimerization activity; GO:0046983 protein dimerization activity; GO:0140098 catalytic ac…	PF00458; PF13393; PF03129	PF00458 WHEP-TRS domain; PF13393 Histidyl-tRNA synthetase; PF03129 Anticodon binding domain	J	KOG1936	Histidyl-tRNA synthetase
F1QYU7	S-adenosylmethionine synthase OS=Danio rerio OX=7955 GN=fd12a12 PE=2 SV=1	fd12a12	1.7531	Up	23	9	27	8	9	43.6	1.59424e+06	3.10122e+06	903866	3.95854e+06	3.90164e+06	4.89578e+06	0.688622	1.20722	0.570603	0.905276	1.27211	1.30561	cytoplasm	K00789	metK, MAT; S-adenosylmethionine synthetase [EC:2.5.1.6]	map00270 Cysteine and methionine metabolism; map01100 Metabolic pathways; map01230 Biosynthesis of amino acids; map01240 Biosynthesis of cofactors	GO:0006556 S-adenosylmethionine biosynthetic process; GO:0006790 sulfur compound metabolic process; GO:0007275 multicellular organism development; GO:0007568 aging; GO:0007623 circadian rhythm; GO:0008152 metabolic process; GO:0008340 determination of adult lifespan; GO:0009058 biosynthetic process; GO:0009314 response to radiation; GO:0009416 response to light stimulus; GO:0009628 response to ab…	GO:0005622 intracellular anatomical structure; GO:0005737 cytoplasm; GO:0005829 cytosol; GO:0032991 protein-containing complex; GO:0048269 methionine adenosyltransferase complex; GO:1902494 catalytic complex; GO:1990234 transferase complex;	GO:0000166 nucleotide binding; GO:0003824 catalytic activity; GO:0004478 methionine adenosyltransferase activity; GO:0005488 binding; GO:0005515 protein binding; GO:0005524 ATP binding; GO:0016597 amino acid binding; GO:0016740 transferase activity; GO:0016765 transferase activity, transferring alkyl or aryl (other than methyl) groups; GO:0017076 purine nucleotide binding; GO:0030554 adenyl nucle…	PF00438; PF02772; PF02773	PF00438 S-adenosylmethionine synthetase, N-terminal domain; PF02772 S-adenosylmethionine synthetase, central domain; PF02773 S-adenosylmethionine synthetase, C-terminal domain	H	KOG1506	S-adenosylmethionine synthetase
H9BFW7	N-acylneuraminate cytidylyltransferase B OS=Danio rerio OX=7955 GN=cmasb PE=1 SV=1	cmasb	0.620347	Down	3	1	1	1	1	47.6	154769	106535	68959.6	130984	68847.2	172606	1.74624	1.08327	1.13715	0.782447	0.586346	1.20237	cytoplasm,nucleus	K21749	CMAS; N-acylneuraminate/3-deoxy-D-glycero-D-galacto-nononate cytidylyltransferase [EC:2.7.7.43 2.7.7.92]	map00520 Amino sugar and nucleotide sugar metabolism; map01100 Metabolic pathways; map01250 Biosynthesis of nucleotide sugars	GO:0006055 CMP-N-acetylneuraminate biosynthetic process; GO:0006139 nucleobase-containing compound metabolic process; GO:0006725 cellular aromatic compound metabolic process; GO:0006793 phosphorus metabolic process; GO:0006807 nitrogen compound metabolic process; GO:0006950 response to stress; GO:0007154 cell communication; GO:0007267 cell-cell signaling; GO:0007268 chemical synaptic transmission…	GO:0005622 intracellular anatomical structure; GO:0005634 nucleus; GO:0005654 nucleoplasm; GO:0005737 cytoplasm; GO:0005794 Golgi apparatus; GO:0005802 trans-Golgi network; GO:0012505 endomembrane system; GO:0031974 membrane-enclosed lumen; GO:0031981 nuclear lumen; GO:0031984 organelle subcompartment; GO:0043226 organelle; GO:0043227 membrane-bounded organelle; GO:0043229 intracellular organelle…	GO:0003824 catalytic activity; GO:0008781 N-acylneuraminate cytidylyltransferase activity; GO:0016740 transferase activity; GO:0016772 transferase activity, transferring phosphorus-containing groups; GO:0016779 nucleotidyltransferase activity; GO:0070567 cytidylyltransferase activity; GO:0090632 N-glycolylneuraminic acid (Neu5Gc) cytidylyltransferase activity; GO:0090633 keto-deoxynonulosonic aci…
Q32LQ4	Betaine--homocysteine S-methyltransferase 1 OS=Danio rerio OX=7955 GN=bhmt PE=2 SV=1	bhmt	0.462804	Down	26	10	32	10	10	44	4.72425e+06	2.42607e+06	543716	2.57797e+06	2.9814e+06	4.73602e+06	2.08212	0.963612	0.350224	0.601544	0.991838	1.2887	cytoplasm	K00544	BHMT; betaine-homocysteine S-methyltransferase [EC:2.1.1.5]	map00260 Glycine, serine and threonine metabolism; map00270 Cysteine and methionine metabolism; map01100 Metabolic pathways	GO:0000096 sulfur amino acid metabolic process; GO:0000097 sulfur amino acid biosynthetic process; GO:0001505 regulation of neurotransmitter levels; GO:0002064 epithelial cell development; GO:0002065 columnar/cuboidal epithelial cell differentiation; GO:0002066 columnar/cuboidal epithelial cell development; GO:0002067 glandular epithelial cell differentiation; GO:0002068 glandular epithelial cell…	GO:0005576 extracellular region; GO:0005615 extracellular space; GO:0005622 intracellular anatomical structure; GO:0005737 cytoplasm; GO:0005829 cytosol; GO:0031982 vesicle; GO:0032991 protein-containing complex; GO:0043226 organelle; GO:0043227 membrane-bounded organelle; GO:0043230 extracellular organelle; GO:0070062 extracellular exosome; GO:1903561 extracellular vesicle;	GO:0003824 catalytic activity; GO:0005488 binding; GO:0008168 methyltransferase activity; GO:0008172 S-methyltransferase activity; GO:0008270 zinc ion binding; GO:0016740 transferase activity; GO:0016741 transferase activity, transferring one-carbon groups; GO:0043167 ion binding; GO:0043169 cation binding; GO:0044877 protein-containing complex binding; GO:0046872 metal ion binding; GO:0046914 tr…			E	KOG1579	Homocysteine S-methyltransferase
Q32LU1	Mitochondrial Rho GTPase 2 OS=Danio rerio OX=7955 GN=rhot2 PE=2 SV=1	rhot2	0.47693	Down	3	2	2	2	2	69.7	218625	115699	19567.9	548820	461676	499451	0.929996	0.443543	0.121654	1.23603	1.4824	1.31171	cytoplasm	K07871	RHOT2, ARHT2; mitochondrial Rho GTPase 2 [EC:3.6.5.-]	map04137 Mitophagy - animal	GO:0000226 microtubule cytoskeleton organization; GO:0006810 transport; GO:0006839 mitochondrial transport; GO:0006915 apoptotic process; GO:0006928 movement of cell or subcellular component; GO:0006996 organelle organization; GO:0007005 mitochondrion organization; GO:0007006 mitochondrial membrane organization; GO:0007010 cytoskeleton organization; GO:0007017 microtubule-based process; GO:000701…	GO:0005622 intracellular anatomical structure; GO:0005737 cytoplasm; GO:0005739 mitochondrion; GO:0005740 mitochondrial envelope; GO:0005741 mitochondrial outer membrane; GO:0005829 cytosol; GO:0005886 plasma membrane; GO:0016020 membrane; GO:0016021 integral component of membrane; GO:0019867 outer membrane; GO:0031090 organelle membrane; GO:0031224 intrinsic component of membrane; GO:0031300 int…	GO:0000166 nucleotide binding; GO:0000287 magnesium ion binding; GO:0001882 nucleoside binding; GO:0001883 purine nucleoside binding; GO:0003824 catalytic activity; GO:0003924 GTPase activity; GO:0005488 binding; GO:0005509 calcium ion binding; GO:0005515 protein binding; GO:0005525 GTP binding; GO:0016462 pyrophosphatase activity; GO:0016787 hydrolase activity; GO:0016817 hydrolase activity, act…	PF00071	PF00071 Ras family	V	KOG1707	Predicted Ras related/Rac-GTP binding protein
Q4KMK4	Sodium/potassium-transporting ATPase subunit alpha OS=Danio rerio OX=7955 GN=atp[a]3A PE=2 SV=1	atp[a]3A	0.573162	Down	18	18	80	2	7	112.6	1.38363e+06	879973	433801	2.0825e+06	749812	760202	1.74407	0.999634	0.799164	1.38978	0.71342	0.591614	plasma membrane	K01539	ATP1A; sodium/potassium-transporting ATPase subunit alpha [EC:7.2.2.13]	map04022 cGMP-PKG signaling pathway; map04024 cAMP signaling pathway; map04260 Cardiac muscle contraction; map04261 Adrenergic signaling in cardiomyocytes; map04911 Insulin secretion; map04918 Thyroid hormone synthesis; map04919 Thyroid hormone signaling pathway; map04925 Aldosterone synthesis and secretion; map04960 Aldosterone-regulated sodium reabsorption; map04961 Endocrine and other factor-r…	GO:0000003 reproduction; GO:0001101 response to acid chemical; GO:0001508 action potential; GO:0001700 embryonic development via the syncytial blastoderm; GO:0001894 tissue homeostasis; GO:0003008 system process; GO:0003012 muscle system process; GO:0003013 circulatory system process; GO:0003015 heart process; GO:0006810 transport; GO:0006811 ion transport; GO:0006812 cation transport; GO:0006813…	GO:0005622 intracellular anatomical structure; GO:0005634 nucleus; GO:0005737 cytoplasm; GO:0005783 endoplasmic reticulum; GO:0005794 Golgi apparatus; GO:0005886 plasma membrane; GO:0005887 integral component of plasma membrane; GO:0005890 sodium:potassium-exchanging ATPase complex; GO:0005911 cell-cell junction; GO:0005918 septate junction; GO:0012505 endomembrane system; GO:0016020 membrane; GO…	GO:0000166 nucleotide binding; GO:0001540 amyloid-beta binding; GO:0001664 G protein-coupled receptor binding; GO:0003824 catalytic activity; GO:0005102 signaling receptor binding; GO:0005215 transporter activity; GO:0005391 P-type sodium:potassium-exchanging transporter activity; GO:0005488 binding; GO:0005496 steroid binding; GO:0005515 protein binding; GO:0005524 ATP binding; GO:0008289 lipid …	PF00690	PF00690 Cation transporter/ATPase, N-terminus	P	KOG0203	Na+/K+ ATPase, alpha subunit
Q52PJ5	Dihydropyrimidinase-related protein 3 OS=Danio rerio OX=7955 GN=dpysl3 PE=2 SV=1	dpysl3	0.6409	Down	17	8	28	8	8	61.5	2.77708e+06	1.97493e+06	853358	3.9601e+06	1.56112e+06	2.86209e+06	1.57399	1.00877	0.70688	1.18833	0.667877	1.00152	cytoplasm				GO:0000902 cell morphogenesis; GO:0000904 cell morphogenesis involved in differentiation; GO:0003008 system process; GO:0006139 nucleobase-containing compound metabolic process; GO:0006206 pyrimidine nucleobase metabolic process; GO:0006207 'de novo' pyrimidine nucleobase biosynthetic process; GO:0006725 cellular aromatic compound metabolic process; GO:0006807 nitrogen compound metabolic process;…	GO:0005576 extracellular region; GO:0005615 extracellular space; GO:0005622 intracellular anatomical structure; GO:0005737 cytoplasm; GO:0005829 cytosol; GO:0005856 cytoskeleton; GO:0005884 actin filament; GO:0015629 actin cytoskeleton; GO:0030027 lamellipodium; GO:0030424 axon; GO:0030426 growth cone; GO:0030427 site of polarized growth; GO:0031252 cell leading edge; GO:0031941 filamentous actin…	GO:0003824 catalytic activity; GO:0004157 dihydropyrimidinase activity; GO:0005488 binding; GO:0005515 protein binding; GO:0005539 glycosaminoglycan binding; GO:0008092 cytoskeletal protein binding; GO:0016787 hydrolase activity; GO:0016810 hydrolase activity, acting on carbon-nitrogen (but not peptide) bonds; GO:0016812 hydrolase activity, acting on carbon-nitrogen (but not peptide) bonds, in cy…	PF01979	PF01979 Amidohydrolase family	F	KOG2584	Dihydroorotase and related enzymes
Q568H0	Zgc:110304 OS=Danio rerio OX=7955 GN=zgc:77119 PE=2 SV=1	zgc:77119	0.582746	Down	30	14	106	14	14	34.1	3.44772e+07	2.22938e+07	7.68296e+06	3.27102e+07	2.28834e+07	3.29256e+07	1.78692	1.04132	0.581975	0.897584	0.895247	1.05359	extracellular	K06737	EPCAM, TACSTD1, CD326; epithelial cell adhesion molecule		GO:0001655 urogenital system development; GO:0001657 ureteric bud development; GO:0001822 kidney development; GO:0001823 mesonephros development; GO:0002009 morphogenesis of an epithelium; GO:0002376 immune system process; GO:0003008 system process; GO:0006355 regulation of transcription, DNA-templated; GO:0006357 regulation of transcription by RNA polymerase II; GO:0006928 movement of cell or su…	GO:0005576 extracellular region; GO:0005615 extracellular space; GO:0005622 intracellular anatomical structure; GO:0005634 nucleus; GO:0005737 cytoplasm; GO:0005829 cytosol; GO:0005886 plasma membrane; GO:0005887 integral component of plasma membrane; GO:0005911 cell-cell junction; GO:0005923 bicellular tight junction; GO:0009925 basal plasma membrane; GO:0009986 cell surface; GO:0016020 membrane…	GO:0005488 binding; GO:0005515 protein binding; GO:0038023 signaling receptor activity; GO:0044877 protein-containing complex binding; GO:0045296 cadherin binding; GO:0050839 cell adhesion molecule binding; GO:0060089 molecular transducer activity; GO:0098631 cell adhesion mediator activity; GO:0098632 cell-cell adhesion mediator activity; GO:0098641 cadherin binding involved in cell-cell adhesio…	PF00086	PF00086 Thyroglobulin type-1 repeat
Q5PRA2	2-oxoadipate dehydrogenase complex component E1 OS=Danio rerio OX=7955 GN=dhtkd1 PE=2 SV=2	dhtkd1	1.6541	Up	2	2	3	2	2	102.9	264928	486254	265422	735134	297935	258000	0.910215	1.50559	1.33276	1.33721	0.772653	0.547267	mitochondria	K15791	DHKTD1; probable 2-oxoglutarate dehydrogenase E1 component DHKTD1 [EC:1.2.4.2]	map00310 Lysine degradation; map00380 Tryptophan metabolism; map01100 Metabolic pathways	GO:0002244 hematopoietic progenitor cell differentiation; GO:0002376 immune system process; GO:0002520 immune system development; GO:0006082 organic acid metabolic process; GO:0006091 generation of precursor metabolites and energy; GO:0006099 tricarboxylic acid cycle; GO:0006101 citrate metabolic process; GO:0007275 multicellular organism development; GO:0008152 metabolic process; GO:0009060 aero…	GO:0005622 intracellular anatomical structure; GO:0005737 cytoplasm; GO:0005739 mitochondrion; GO:0005740 mitochondrial envelope; GO:0005759 mitochondrial matrix; GO:0016020 membrane; GO:0031090 organelle membrane; GO:0031966 mitochondrial membrane; GO:0031967 organelle envelope; GO:0031974 membrane-enclosed lumen; GO:0031975 envelope; GO:0032991 protein-containing complex; GO:0043226 organelle; …	GO:0003824 catalytic activity; GO:0004591 oxoglutarate dehydrogenase (succinyl-transferring) activity; GO:0016491 oxidoreductase activity; GO:0016624 oxidoreductase activity, acting on the aldehyde or oxo group of donors, disulfide as acceptor; GO:0016903 oxidoreductase activity, acting on the aldehyde or oxo group of donors;	PF02779	PF02779 Transketolase, pyrimidine binding domain	G	KOG0451	Predicted 2-oxoglutarate dehydrogenase, E1 subunit
Q5TZG5	Ezrin OS=Danio rerio OX=7955 GN=ezr PE=2 SV=1	ezr	0.643161	Down	33	28	157	20	20	68.7	1.46028e+07	1.04215e+07	6.0191e+06	1.89003e+07	1.32265e+07	1.74987e+07	1.43522	0.92308	0.864601	0.983489	0.981243	1.06183	nucleus	K08007	VIL2; villin 2 (ezrin)	map04530 Tight junction; map04670 Leukocyte transendothelial migration; map04810 Regulation of actin cytoskeleton; map04971 Gastric acid secretion	GO:0000003 reproduction; GO:0000122 negative regulation of transcription by RNA polymerase II; GO:0000226 microtubule cytoskeleton organization; GO:0000578 embryonic axis specification; GO:0000902 cell morphogenesis; GO:0000904 cell morphogenesis involved in differentiation; GO:0001654 eye development; GO:0001745 compound eye morphogenesis; GO:0001751 compound eye photoreceptor cell differentiati…	GO:0000785 chromatin; GO:0001650 fibrillar center; GO:0001726 ruffle; GO:0001772 immunological synapse; GO:0001931 uropod; GO:0005622 intracellular anatomical structure; GO:0005634 nucleus; GO:0005694 chromosome; GO:0005700 polytene chromosome; GO:0005703 polytene chromosome puff; GO:0005730 nucleolus; GO:0005737 cytoplasm; GO:0005768 endosome; GO:0005815 microtubule organizing center; GO:0005819…	GO:0003779 actin binding; GO:0005198 structural molecule activity; GO:0005488 binding; GO:0005515 protein binding; GO:0005543 phospholipid binding; GO:0005546 phosphatidylinositol-4,5-bisphosphate binding; GO:0008017 microtubule binding; GO:0008022 protein C-terminus binding; GO:0008092 cytoskeletal protein binding; GO:0008289 lipid binding; GO:0015631 tubulin binding; GO:0019899 enzyme binding; …	PF09379; PF00373; PF09380	PF09379 FERM N-terminal domain ; PF00373 FERM central domain; PF09380 FERM C-terminal PH-like domain	R	KOG3529	Radixin, moesin and related proteins of the ERM family
Q5XJ12	Stress-70 protein, mitochondrial OS=Danio rerio OX=7955 GN=crs PE=2 SV=1	crs	1.76383	Up	31	22	89	21	21	73.9	4.52442e+06	8.85508e+06	5.13567e+06	2.02904e+07	1.2234e+07	9.14129e+06	0.596065	1.05136	0.988847	1.41527	1.2166	0.743538	mitochondria	K04043	dnaK, HSPA9; molecular chaperone DnaK	map03018 RNA degradation; map04212 Longevity regulating pathway - worm	GO:0000422 autophagy of mitochondrion; GO:0001101 response to acid chemical; GO:0002262 myeloid cell homeostasis; GO:0002376 immune system process; GO:0002520 immune system development; GO:0002682 regulation of immune system process; GO:0002683 negative regulation of immune system process; GO:0006457 protein folding; GO:0006464 cellular protein modification process; GO:0006468 protein phosphoryla…	GO:0005622 intracellular anatomical structure; GO:0005737 cytoplasm; GO:0005739 mitochondrion; GO:0005759 mitochondrial matrix; GO:0009295 nucleoid; GO:0031974 membrane-enclosed lumen; GO:0042645 mitochondrial nucleoid; GO:0043209 myelin sheath; GO:0043226 organelle; GO:0043227 membrane-bounded organelle; GO:0043228 non-membrane-bounded organelle; GO:0043229 intracellular organelle; GO:0043231 in…	GO:0005488 binding; GO:0005515 protein binding; GO:0017134 fibroblast growth factor binding; GO:0019838 growth factor binding; GO:0019899 enzyme binding; GO:0031072 heat shock protein binding; GO:0031625 ubiquitin protein ligase binding; GO:0044389 ubiquitin-like protein ligase binding; GO:0051082 unfolded protein binding; GO:0051087 chaperone binding;			O	KOG0102	Molecular chaperones mortalin/PBP74/GRP75, HSP70 superfamily
Q5XJ54	Glutaredoxin 3 OS=Danio rerio OX=7955 GN=glrx3 PE=2 SV=1	glrx3	8.75146	Up	13	4	15	4	4	36.3	86028.5	835403	290823	1.34694e+06	1.50401e+06	1.51231e+06	0.122334	1.0706	0.604414	1.01408	1.61437	1.32773	cytoplasm				GO:0002026 regulation of the force of heart contraction; GO:0006790 sulfur compound metabolic process; GO:0006807 nitrogen compound metabolic process; GO:0008016 regulation of heart contraction; GO:0008152 metabolic process; GO:0009987 cellular process; GO:0010467 gene expression; GO:0010611 regulation of cardiac muscle hypertrophy; GO:0010614 negative regulation of cardiac muscle hypertrophy; GO…	GO:0005622 intracellular anatomical structure; GO:0005634 nucleus; GO:0005737 cytoplasm; GO:0030016 myofibril; GO:0030017 sarcomere; GO:0030018 Z disc; GO:0030425 dendrite; GO:0031674 I band; GO:0036477 somatodendritic compartment; GO:0042995 cell projection; GO:0043005 neuron projection; GO:0043226 organelle; GO:0043227 membrane-bounded organelle; GO:0043228 non-membrane-bounded organelle; GO:00…	GO:0005080 protein kinase C binding; GO:0005488 binding; GO:0005515 protein binding; GO:0019899 enzyme binding; GO:0019900 kinase binding; GO:0019901 protein kinase binding; GO:0042802 identical protein binding;	PF00085; PF00462	PF00085 Thioredoxin; PF00462 Glutaredoxin	O	KOG0911	Glutaredoxin-related protein
Q5XJN2	Gamma-interferon-inducible lysosomal thiol reductase OS=Danio rerio OX=7955 GN=ifi30 PE=1 SV=1	ifi30	0.569332	Down	3	1	6	1	1	28.3	279488	176564	138205	160134	368301	144174	1.74913	0.995836	1.2641	0.530592	1.73984	0.557071	extracellular	K08059	IFI30, GILT; interferon, gamma-inducible protein 30	map04612 Antigen processing and presentation	GO:0002376 immune system process; GO:0002474 antigen processing and presentation of peptide antigen via MHC class I; GO:0002478 antigen processing and presentation of exogenous peptide antigen; GO:0002495 antigen processing and presentation of peptide antigen via MHC class II; GO:0002504 antigen processing and presentation of peptide or polysaccharide antigen via MHC class II; GO:0006950 response…	GO:0000323 lytic vacuole; GO:0005576 extracellular region; GO:0005622 intracellular anatomical structure; GO:0005737 cytoplasm; GO:0005764 lysosome; GO:0005773 vacuole; GO:0005775 vacuolar lumen; GO:0005829 cytosol; GO:0030054 cell junction; GO:0031974 membrane-enclosed lumen; GO:0043202 lysosomal lumen; GO:0043226 organelle; GO:0043227 membrane-bounded organelle; GO:0043229 intracellular organel…	GO:0003824 catalytic activity; GO:0015036 disulfide oxidoreductase activity; GO:0016491 oxidoreductase activity; GO:0016651 oxidoreductase activity, acting on NAD(P)H; GO:0016667 oxidoreductase activity, acting on a sulfur group of donors; GO:0016668 oxidoreductase activity, acting on a sulfur group of donors, NAD(P) as acceptor; GO:0047134 protein-disulfide reductase (NAD(P)) activity;			O	KOG3160	Gamma-interferon inducible lysosomal thiol reductase
Q66I14	Selenide, water dikinase 3 OS=Danio rerio OX=7955 GN=sephs3 PE=2 SV=2	sephs3	0.52944	Down	5	3	9	3	3	47.4	933892	548638	134353	1.2489e+06	652930	1205471	1.56733	0.829805	0.329544	1.1097	0.827138	1.24906	cytoplasm	K01008	selD, SEPHS; selenide, water dikinase [EC:2.7.9.3]	map00450 Selenocompound metabolism; map01100 Metabolic pathways	GO:0001887 selenium compound metabolic process; GO:0006082 organic acid metabolic process; GO:0006520 cellular amino acid metabolic process; GO:0006541 glutamine metabolic process; GO:0006793 phosphorus metabolic process; GO:0006796 phosphate-containing compound metabolic process; GO:0006807 nitrogen compound metabolic process; GO:0006996 organelle organization; GO:0007005 mitochondrion organizat…	GO:0005622 intracellular anatomical structure; GO:0005737 cytoplasm; GO:0005829 cytosol;	GO:0003824 catalytic activity; GO:0004756 selenide, water dikinase activity; GO:0016301 kinase activity; GO:0016740 transferase activity; GO:0016772 transferase activity, transferring phosphorus-containing groups; GO:0016781 phosphotransferase activity, paired acceptors;	PF00586; PF02769	PF00586 AIR synthase related protein, N-terminal domain; PF02769 AIR synthase related protein, C-terminal domain	T	KOG3939	Selenophosphate synthetase
Q68EH2	Adenylate kinase isoenzyme 1 OS=Danio rerio OX=7955 GN=zgc:91930 PE=1 SV=1	zgc:91930	0.572567	Down	45	10	40	10	10	21.4	2.8586e+06	1.81615e+06	710393	3.7077e+06	3.4354e+06	2.63194e+06	1.49499	0.855982	0.542981	1.02661	1.35616	0.849816	cytoplasm	K00939	adk, AK; adenylate kinase [EC:2.7.4.3]	map00230 Purine metabolism; map00730 Thiamine metabolism; map01100 Metabolic pathways; map01240 Biosynthesis of cofactors	GO:0006139 nucleobase-containing compound metabolic process; GO:0006163 purine nucleotide metabolic process; GO:0006164 purine nucleotide biosynthetic process; GO:0006165 nucleoside diphosphate phosphorylation; GO:0006172 ADP biosynthetic process; GO:0006725 cellular aromatic compound metabolic process; GO:0006753 nucleoside phosphate metabolic process; GO:0006793 phosphorus metabolic process; GO…	GO:0001520 outer dense fiber; GO:0005622 intracellular anatomical structure; GO:0005737 cytoplasm; GO:0005829 cytosol; GO:0005856 cytoskeleton; GO:0005886 plasma membrane; GO:0005929 cilium; GO:0016020 membrane; GO:0030016 myofibril; GO:0030017 sarcomere; GO:0031514 motile cilium; GO:0036126 sperm flagellum; GO:0042995 cell projection; GO:0043005 neuron projection; GO:0043226 organelle; GO:004322…	GO:0003824 catalytic activity; GO:0004017 adenylate kinase activity; GO:0004550 nucleoside diphosphate kinase activity; GO:0016301 kinase activity; GO:0016740 transferase activity; GO:0016772 transferase activity, transferring phosphorus-containing groups; GO:0016776 phosphotransferase activity, phosphate group as acceptor; GO:0019205 nucleobase-containing compound kinase activity; GO:0050145 nuc…	PF00406	PF00406 Adenylate kinase	F	KOG3079	Uridylate kinase/adenylate kinase
Q6AZB3	Anamorsin OS=Danio rerio OX=7955 GN=ciapin1 PE=2 SV=1	ciapin1	1.74492	Up	7	2	7	2	2	32.9	224049	433803	160389	706847	316312	657335	0.710907	1.24048	0.743782	1.18744	0.757587	1.28772	nucleus	K22746	CIAPIN1, DRE2; anamorsin		GO:0000003 reproduction; GO:0002064 epithelial cell development; GO:0002065 columnar/cuboidal epithelial cell differentiation; GO:0002066 columnar/cuboidal epithelial cell development; GO:0002376 immune system process; GO:0002520 immune system development; GO:0003006 developmental process involved in reproduction; GO:0006790 sulfur compound metabolic process; GO:0007275 multicellular organism dev…	GO:0005622 intracellular anatomical structure; GO:0005634 nucleus; GO:0005654 nucleoplasm; GO:0005730 nucleolus; GO:0005737 cytoplasm; GO:0005739 mitochondrion; GO:0031974 membrane-enclosed lumen; GO:0031981 nuclear lumen; GO:0043226 organelle; GO:0043227 membrane-bounded organelle; GO:0043228 non-membrane-bounded organelle; GO:0043229 intracellular organelle; GO:0043231 intracellular membrane-bo…	GO:0005488 binding; GO:0051536 iron-sulfur cluster binding; GO:0051537 2 iron, 2 sulfur cluster binding; GO:0051540 metal cluster binding;			S	KOG4020	Protein DRE2, required for cell viability
Q6DBQ8	Ceramide-1-phosphate transfer protein OS=Danio rerio OX=7955 GN=cptp PE=2 SV=1	cptp	0.651879	Down	4	1	5	1	1	24	39790.6	28782	31958	62316.1		84399.4	1.06331	0.693149	1.24813	0.881651		1.39246	cytoplasm,nucleus				GO:0001817 regulation of cytokine production; GO:0001818 negative regulation of cytokine production; GO:0002791 regulation of peptide secretion; GO:0002792 negative regulation of peptide secretion; GO:0006629 lipid metabolic process; GO:0006643 membrane lipid metabolic process; GO:0006664 glycolipid metabolic process; GO:0006665 sphingolipid metabolic process; GO:0006687 glycosphingolipid metabol…	GO:0005622 intracellular anatomical structure; GO:0005737 cytoplasm; GO:0005829 cytosol;	GO:0005215 transporter activity; GO:0005319 lipid transporter activity; GO:0005488 binding; GO:0005543 phospholipid binding; GO:0005548 phospholipid transporter activity; GO:0008289 lipid binding; GO:0033218 amide binding; GO:0043167 ion binding; GO:0043168 anion binding; GO:0046624 sphingolipid transporter activity; GO:0046625 sphingolipid binding; GO:0097001 ceramide binding; GO:1902387 ceramid…	PF08718	PF08718 Glycolipid transfer protein (GLTP)	S	KOG4189	Uncharacterized conserved protein
Q6DHC1	Ras-related protein Rab-18-B OS=Danio rerio OX=7955 GN=rab18b PE=2 SV=1	rab18b	3.48789	Up	15	3	12	3	3	23	158030	611611	208544	690285	400975	1.18021e+06	0.38556	1.34479	0.743621	0.891659	0.738445	1.77777	cytoplasm	K07910	RAB18; Ras-related protein Rab-18		GO:0001654 eye development; GO:0006810 transport; GO:0006913 nucleocytoplasmic transport; GO:0006996 organelle organization; GO:0007029 endoplasmic reticulum organization; GO:0007154 cell communication; GO:0007165 signal transduction; GO:0007264 small GTPase mediated signal transduction; GO:0007265 Ras protein signal transduction; GO:0007275 multicellular organism development; GO:0007399 nervous …	GO:0005622 intracellular anatomical structure; GO:0005737 cytoplasm; GO:0005783 endoplasmic reticulum; GO:0005794 Golgi apparatus; GO:0012505 endomembrane system; GO:0031982 vesicle; GO:0031984 organelle subcompartment; GO:0043226 organelle; GO:0043227 membrane-bounded organelle; GO:0043229 intracellular organelle; GO:0043231 intracellular membrane-bounded organelle; GO:0071782 endoplasmic reticu…	GO:0000166 nucleotide binding; GO:0001882 nucleoside binding; GO:0001883 purine nucleoside binding; GO:0003824 catalytic activity; GO:0003924 GTPase activity; GO:0005488 binding; GO:0005515 protein binding; GO:0016462 pyrophosphatase activity; GO:0016787 hydrolase activity; GO:0016817 hydrolase activity, acting on acid anhydrides; GO:0016818 hydrolase activity, acting on acid anhydrides, in phosp…	PF00071	PF00071 Ras family	R	KOG0080	GTPase Rab18, small G protein superfamily
Q6DRD3	DNA polymerase beta OS=Danio rerio OX=7955 GN=polb PE=2 SV=2	polb	0.645093	Down	9	3	3	3	3	38.5	174255	124733	153523	295100	216236	404054	1.01	0.651542	1.3005	0.905569	0.946043	1.4459	cytoplasm	K02330	POLB; DNA polymerase beta [EC:2.7.7.7 4.2.99.-]	map03410 Base excision repair	GO:0002200 somatic diversification of immune receptors; GO:0002376 immune system process; GO:0002377 immunoglobulin production; GO:0002440 production of molecular mediator of immune response; GO:0002520 immune system development; GO:0002562 somatic diversification of immune receptors via germline recombination within a single locus; GO:0002566 somatic diversification of immune receptors via somat…	GO:0000228 nuclear chromosome; GO:0000793 condensed chromosome; GO:0000794 condensed nuclear chromosome; GO:0000795 synaptonemal complex; GO:0005622 intracellular anatomical structure; GO:0005634 nucleus; GO:0005654 nucleoplasm; GO:0005694 chromosome; GO:0005737 cytoplasm; GO:0005819 spindle; GO:0005856 cytoskeleton; GO:0005874 microtubule; GO:0005876 spindle microtubule; GO:0015630 microtubule c…	GO:0003676 nucleic acid binding; GO:0003677 DNA binding; GO:0003684 damaged DNA binding; GO:0003824 catalytic activity; GO:0003887 DNA-directed DNA polymerase activity; GO:0003906 DNA-(apurinic or apyrimidinic site) endonuclease activity; GO:0005488 binding; GO:0005515 protein binding; GO:0008017 microtubule binding; GO:0008092 cytoskeletal protein binding; GO:0015631 tubulin binding; GO:0016740 …	PF14716; PF10391; PF14792	PF14716 Helix-hairpin-helix domain; PF10391 Fingers domain of DNA polymerase lambda; PF14792 DNA polymerase beta palm	L	KOG2534	DNA polymerase IV (family X)
Q6DRI1	Eukaryotic translation initiation factor 3 subunit E-A OS=Danio rerio OX=7955 GN=eif3ea PE=2 SV=2	eif3ea	1.65854	Up	17	9	38	9	9	52.4	2.38746e+06	4.39375e+06	3.38123e+06	7.89221e+06	3.98578e+06	3.60578e+06	0.738077	1.22413	1.52772	1.29176	0.930095	0.688224	cytoplasm	K03250	EIF3E, INT6; translation initiation factor 3 subunit E		GO:0000184 nuclear-transcribed mRNA catabolic process, nonsense-mediated decay; GO:0000956 nuclear-transcribed mRNA catabolic process; GO:0006139 nucleobase-containing compound metabolic process; GO:0006401 RNA catabolic process; GO:0006402 mRNA catabolic process; GO:0006412 translation; GO:0006413 translational initiation; GO:0006417 regulation of translation; GO:0006446 regulation of translatio…	GO:0005622 intracellular anatomical structure; GO:0005634 nucleus; GO:0005654 nucleoplasm; GO:0005737 cytoplasm; GO:0005829 cytosol; GO:0005852 eukaryotic translation initiation factor 3 complex; GO:0016604 nuclear body; GO:0016605 PML body; GO:0031974 membrane-enclosed lumen; GO:0031981 nuclear lumen; GO:0032991 protein-containing complex; GO:0043226 organelle; GO:0043227 membrane-bounded organe…	GO:0003676 nucleic acid binding; GO:0003723 RNA binding; GO:0003743 translation initiation factor activity; GO:0005488 binding; GO:0005515 protein binding; GO:0008135 translation factor activity, RNA binding; GO:0047485 protein N-terminus binding; GO:0097159 organic cyclic compound binding; GO:1901363 heterocyclic compound binding;	PF09440; PF01399	PF09440 eIF3 subunit 6 N terminal domain; PF01399 PCI domain	J	KOG2758	Translation initiation factor 3, subunit e (eIF-3e)
Q6IQE5	ATPase GET3 OS=Danio rerio OX=7955 GN=get3 PE=1 SV=1	get3	1.54949	Up	8	3	11	3	3	38.3	350831	603198	325785	904521	452300	913646	0.783474	1.21399	1.06331	1.06946	0.762432	1.25971	cytoplasm,nucleus	K01551	arsA, ASNA1, GET3; arsenite/tail-anchored protein-transporting ATPase [EC:7.3.2.7 7.3.-.-]		GO:0002791 regulation of peptide secretion; GO:0002793 positive regulation of peptide secretion; GO:0006810 transport; GO:0006811 ion transport; GO:0006820 anion transport; GO:0006950 response to stress; GO:0006986 response to unfolded protein; GO:0006996 organelle organization; GO:0007029 endoplasmic reticulum organization; GO:0007154 cell communication; GO:0007165 signal transduction; GO:000727…	GO:0005622 intracellular anatomical structure; GO:0005634 nucleus; GO:0005730 nucleolus; GO:0005737 cytoplasm; GO:0005783 endoplasmic reticulum; GO:0005789 endoplasmic reticulum membrane; GO:0012505 endomembrane system; GO:0016020 membrane; GO:0030424 axon; GO:0031974 membrane-enclosed lumen; GO:0031981 nuclear lumen; GO:0031984 organelle subcompartment; GO:0036477 somatodendritic compartment; GO…	GO:0003824 catalytic activity; GO:0005215 transporter activity; GO:0005488 binding; GO:0005515 protein binding; GO:0008509 anion transmembrane transporter activity; GO:0015075 ion transmembrane transporter activity; GO:0015103 inorganic anion transmembrane transporter activity; GO:0015105 arsenite transmembrane transporter activity; GO:0015318 inorganic molecular entity transmembrane transporter …	PF02374	PF02374 Anion-transporting ATPase	P	KOG2825	Putative arsenite-translocating ATPase
Q6NUU2	Splicing factor proline/glutamine rich (Polypyrimidine tract binding protein associated) OS=Danio rerio OX=7955 GN=zgc:85935 PE=2 SV=1	zgc:85935	2.03527	Up	19	11	40	10	10	69.8	1.38029e+06	3.11719e+06	1.4552e+06	6.27006e+06	3.02099e+06	2.83392e+06	0.605364	1.23208	0.932766	1.45592	1.0001	0.767361	mitochondria	K13219	SFPQ, PSF; splicing factor, proline- and glutamine-rich		GO:0000003 reproduction; GO:0000122 negative regulation of transcription by RNA polymerase II; GO:0000375 RNA splicing, via transesterification reactions; GO:0000377 RNA splicing, via transesterification reactions with bulged adenosine as nucleophile; GO:0000380 alternative mRNA splicing, via spliceosome; GO:0000398 mRNA splicing, via spliceosome; GO:0000724 double-strand break repair via homolog…	GO:0000785 chromatin; GO:0005622 intracellular anatomical structure; GO:0005634 nucleus; GO:0005654 nucleoplasm; GO:0005667 transcription regulator complex; GO:0005681 spliceosomal complex; GO:0005694 chromosome; GO:0016363 nuclear matrix; GO:0016604 nuclear body; GO:0031974 membrane-enclosed lumen; GO:0031981 nuclear lumen; GO:0032991 protein-containing complex; GO:0034399 nuclear periphery; GO:…	GO:0000976 transcription cis-regulatory region binding; GO:0000977 RNA polymerase II transcription regulatory region sequence-specific DNA binding; GO:0000978 RNA polymerase II cis-regulatory region sequence-specific DNA binding; GO:0000981 DNA-binding transcription factor activity, RNA polymerase II-specific; GO:0000987 cis-regulatory region sequence-specific DNA binding; GO:0001067 transcriptio…	PF00076; PF08075	PF00076 RNA recognition motif. (a.k.a. RRM, RBD, or RNP domain); PF08075 NOPS (NUC059) domain	A	KOG0115	RNA-binding protein p54nrb (RRM superfamily)
Q6NUX8	Rho-related GTP-binding protein RhoA-A OS=Danio rerio OX=7955 GN=rhoaa PE=1 SV=1	rhoaa	0.638553	Down	31	7	46	3	8	21.9	7.38432e+06	5.23215e+06	2.51713e+06	9.94791e+06	4.28046e+06	9.18019e+06	1.51902	0.969975	0.756765	1.08343	0.664648	1.16592	cytoplasm	K04513	RHOA; Ras homolog gene family, member A	map04014 Ras signaling pathway; map04015 Rap1 signaling pathway; map04022 cGMP-PKG signaling pathway; map04024 cAMP signaling pathway; map04062 Chemokine signaling pathway; map04071 Sphingolipid signaling pathway; map04072 Phospholipase D signaling pathway; map04144 Endocytosis; map04150 mTOR signaling pathway; map04270 Vascular smooth muscle contraction; map04310 Wnt signaling pathway; map04350 …	GO:0000003 reproduction; GO:0000226 microtubule cytoskeleton organization; GO:0000278 mitotic cell cycle; GO:0000281 mitotic cytokinesis; GO:0000902 cell morphogenesis; GO:0000904 cell morphogenesis involved in differentiation; GO:0000910 cytokinesis; GO:0000912 assembly of actomyosin apparatus involved in cytokinesis; GO:0000915 actomyosin contractile ring assembly; GO:0001505 regulation of neur…	GO:0005622 intracellular anatomical structure; GO:0005737 cytoplasm; GO:0005886 plasma membrane; GO:0005911 cell-cell junction; GO:0005938 cell cortex; GO:0016020 membrane; GO:0030054 cell junction; GO:0032153 cell division site; GO:0032154 cleavage furrow; GO:0042995 cell projection; GO:0044291 cell-cell contact zone; GO:0045177 apical part of cell; GO:0045179 apical cortex; GO:0070451 cell hair…	GO:0000166 nucleotide binding; GO:0001882 nucleoside binding; GO:0001883 purine nucleoside binding; GO:0003824 catalytic activity; GO:0003924 GTPase activity; GO:0005488 binding; GO:0005515 protein binding; GO:0005525 GTP binding; GO:0016462 pyrophosphatase activity; GO:0016787 hydrolase activity; GO:0016817 hydrolase activity, acting on acid anhydrides; GO:0016818 hydrolase activity, acting on a…	PF00071	PF00071 Ras family	R	KOG0393	Ras-related small GTPase, Rho type
Q6NX86	High-mobility group box 1 OS=Danio rerio OX=7955 GN=HMGB1 PE=2 SV=1	HMGB1	0.606206	Down	40	14	97	8	14	23.7	1.75454e+07	1.1802e+07	6.88105e+06	1.72024e+07	1.0466e+07	1.14456e+07	1.84635	1.11927	1.05829	0.95842	0.831342	0.743621	nucleus	K10802	HMGB1; high mobility group protein B1	map03410 Base excision repair; map04140 Autophagy - animal; map04217 Necroptosis; map04613 Neutrophil extracellular trap formation	GO:0000003 reproduction; GO:0000122 negative regulation of transcription by RNA polymerase II; GO:0000737 DNA catabolic process, endonucleolytic; GO:0000902 cell morphogenesis; GO:0001654 eye development; GO:0001667 ameboidal-type cell migration; GO:0001773 myeloid dendritic cell activation; GO:0001775 cell activation; GO:0001776 leukocyte homeostasis; GO:0001780 neutrophil homeostasis; GO:000181…	GO:0000228 nuclear chromosome; GO:0000785 chromatin; GO:0000793 condensed chromosome; GO:0005576 extracellular region; GO:0005615 extracellular space; GO:0005622 intracellular anatomical structure; GO:0005634 nucleus; GO:0005654 nucleoplasm; GO:0005694 chromosome; GO:0005700 polytene chromosome; GO:0005730 nucleolus; GO:0005737 cytoplasm; GO:0005768 endosome; GO:0005769 early endosome; GO:0005829…	GO:0000217 DNA secondary structure binding; GO:0000400 four-way junction DNA binding; GO:0000401 open form four-way junction DNA binding; GO:0000402 crossed form four-way junction DNA binding; GO:0000405 bubble DNA binding; GO:0000976 transcription cis-regulatory region binding; GO:0001067 transcription regulatory region nucleic acid binding; GO:0001530 lipopolysaccharide binding; GO:0001786 phos…	PF09011; PF00505	PF09011 HMG-box domain; PF00505 HMG (high mobility group) box	R	KOG0381	HMG box-containing protein
Q6NYH5	Sodium/potassium-transporting ATPase subunit beta OS=Danio rerio OX=7955 GN=fd56c08 PE=2 SV=1	fd56c08	1.79515	Up	20	6	31	6	6	35.2	2.86648e+06	5.70982e+06	2.58775e+06	4.93116e+06	4.5291e+06	6.02003e+06	0.852971	1.53121	1.1254	0.776875	1.01729	1.10598	plasma membrane	K01540	ATP1B, CD298; sodium/potassium-transporting ATPase subunit beta	map04022 cGMP-PKG signaling pathway; map04024 cAMP signaling pathway; map04260 Cardiac muscle contraction; map04261 Adrenergic signaling in cardiomyocytes; map04911 Insulin secretion; map04918 Thyroid hormone synthesis; map04919 Thyroid hormone signaling pathway; map04925 Aldosterone synthesis and secretion; map04960 Aldosterone-regulated sodium reabsorption; map04961 Endocrine and other factor-r…	GO:0001508 action potential; GO:0001666 response to hypoxia; GO:0002028 regulation of sodium ion transport; GO:0002376 immune system process; GO:0003008 system process; GO:0003012 muscle system process; GO:0003013 circulatory system process; GO:0003015 heart process; GO:0006139 nucleobase-containing compound metabolic process; GO:0006163 purine nucleotide metabolic process; GO:0006725 cellular ar…	GO:0005886 plasma membrane; GO:0005887 integral component of plasma membrane; GO:0005890 sodium:potassium-exchanging ATPase complex; GO:0005901 caveola; GO:0005911 cell-cell junction; GO:0014704 intercalated disc; GO:0016020 membrane; GO:0016021 integral component of membrane; GO:0016323 basolateral plasma membrane; GO:0016324 apical plasma membrane; GO:0030054 cell junction; GO:0031224 intrinsic…	GO:0001671 ATPase activator activity; GO:0003824 catalytic activity; GO:0005215 transporter activity; GO:0005391 P-type sodium:potassium-exchanging transporter activity; GO:0005488 binding; GO:0005515 protein binding; GO:0008022 protein C-terminus binding; GO:0008047 enzyme activator activity; GO:0008324 cation transmembrane transporter activity; GO:0008556 P-type potassium transmembrane transpor…			P	KOG3927	Na+/K+ ATPase, beta subunit
Q6NYL5	Alanine aminotransferase 2-like OS=Danio rerio OX=7955 GN=gpt2l PE=2 SV=2	gpt2l	0.538714	Down	8	4	6	4	4	61.1	413909	247421	61100.3	1.02954e+06	621665	1.0953e+06	0.946016	0.509632	0.204098	1.24582	1.0725	1.54557	mitochondria	K00814	GPT, ALT; alanine transaminase [EC:2.6.1.2]	map00220 Arginine biosynthesis; map00250 Alanine, aspartate and glutamate metabolism; map01100 Metabolic pathways; map01200 Carbon metabolism; map01210 2-Oxocarboxylic acid metabolism; map01230 Biosynthesis of amino acids	GO:0006082 organic acid metabolic process; GO:0006103 2-oxoglutarate metabolic process; GO:0006520 cellular amino acid metabolic process; GO:0006522 alanine metabolic process; GO:0006807 nitrogen compound metabolic process; GO:0008152 metabolic process; GO:0008652 cellular amino acid biosynthetic process; GO:0009058 biosynthetic process; GO:0009078 pyruvate family amino acid metabolic process; GO…	GO:0005576 extracellular region; GO:0005615 extracellular space; GO:0005622 intracellular anatomical structure; GO:0005737 cytoplasm; GO:0005829 cytosol;	GO:0003824 catalytic activity; GO:0004021 L-alanine:2-oxoglutarate aminotransferase activity; GO:0005488 binding; GO:0008483 transaminase activity; GO:0016740 transferase activity; GO:0016769 transferase activity, transferring nitrogenous groups; GO:0019842 vitamin binding; GO:0030170 pyridoxal phosphate binding; GO:0036094 small molecule binding; GO:0043167 ion binding; GO:0043168 anion binding;…	PF00155	PF00155 Aminotransferase class I and II	E	KOG0258	Alanine aminotransferase
Q6NYY9	Vacuole membrane protein 1 OS=Danio rerio OX=7955 GN=vmp1 PE=2 SV=1	vmp1	4.06997	Up	3	1	5	1	1	45.7	100219	452599	390744	950072	414081		0.286929	1.16779	1.63501	1.44013	0.894869		plasma membrane	K21248	VMP1; vacuole membrane protein 1	map04140 Autophagy - animal	GO:0000003 reproduction; GO:0002790 peptide secretion; GO:0006810 transport; GO:0006887 exocytosis; GO:0006914 autophagy; GO:0006996 organelle organization; GO:0007029 endoplasmic reticulum organization; GO:0007030 Golgi organization; GO:0007155 cell adhesion; GO:0007275 multicellular organism development; GO:0007565 female pregnancy; GO:0007566 embryo implantation; GO:0008104 protein localizatio…	GO:0000407 phagophore assembly site; GO:0000421 autophagosome membrane; GO:0005622 intracellular anatomical structure; GO:0005634 nucleus; GO:0005730 nucleolus; GO:0005737 cytoplasm; GO:0005773 vacuole; GO:0005774 vacuolar membrane; GO:0005776 autophagosome; GO:0005783 endoplasmic reticulum; GO:0012505 endomembrane system; GO:0016020 membrane; GO:0031090 organelle membrane; GO:0031974 membrane-en…				R	KOG1109	Vacuole membrane protein VMP1
Q6NZ07	Nicalin-1 OS=Danio rerio OX=7955 GN=ncl1 PE=2 SV=1	ncl1	1.78974	Up	5	3	7	3	3	63.9	281502	559043	551281	1.25408e+06	625512	683695	0.564302	1.00996	1.61512	1.33099	0.946486	0.84617	endoplasmic reticulum				GO:0006355 regulation of transcription, DNA-templated; GO:0006357 regulation of transcription by RNA polymerase II; GO:0007275 multicellular organism development; GO:0007399 nervous system development; GO:0009889 regulation of biosynthetic process; GO:0009966 regulation of signal transduction; GO:0009968 negative regulation of signal transduction; GO:0010468 regulation of gene expression; GO:0010…	GO:0005622 intracellular anatomical structure; GO:0005737 cytoplasm; GO:0005783 endoplasmic reticulum; GO:0005789 endoplasmic reticulum membrane; GO:0012505 endomembrane system; GO:0016020 membrane; GO:0031984 organelle subcompartment; GO:0032991 protein-containing complex; GO:0042175 nuclear outer membrane-endoplasmic reticulum membrane network; GO:0043226 organelle; GO:0043227 membrane-bounded …				E	KOG2526	Predicted aminopeptidases - M20/M25/M40 family
Q6NZZ9	Pre-mRNA-splicing factor RBM22 OS=Danio rerio OX=7955 GN=rbm22 PE=2 SV=1	rbm22	2.025	Up	5	2	4	2	2	47.4	192212	431894	362136	427575	309757	186628	0.797793	1.61553	2.19676	0.939594	0.970464	0.478245	cytoplasm	K12872	RBM22, SLT11; pre-mRNA-splicing factor RBM22/SLT11	map03040 Spliceosome	GO:0000375 RNA splicing, via transesterification reactions; GO:0000377 RNA splicing, via transesterification reactions with bulged adenosine as nucleophile; GO:0000387 spliceosomal snRNP assembly; GO:0000398 mRNA splicing, via spliceosome; GO:0006139 nucleobase-containing compound metabolic process; GO:0006396 RNA processing; GO:0006397 mRNA processing; GO:0006606 protein import into nucleus; GO:…	GO:0000974 Prp19 complex; GO:0005622 intracellular anatomical structure; GO:0005634 nucleus; GO:0005654 nucleoplasm; GO:0005681 spliceosomal complex; GO:0005684 U2-type spliceosomal complex; GO:0005737 cytoplasm; GO:0031974 membrane-enclosed lumen; GO:0031981 nuclear lumen; GO:0032991 protein-containing complex; GO:0043226 organelle; GO:0043227 membrane-bounded organelle; GO:0043229 intracellular…	GO:0003676 nucleic acid binding; GO:0003723 RNA binding; GO:0003729 mRNA binding; GO:0005488 binding; GO:0005515 protein binding; GO:0017069 snRNA binding; GO:0017070 U6 snRNA binding; GO:0036002 pre-mRNA binding; GO:0048306 calcium-dependent protein binding; GO:0097159 organic cyclic compound binding; GO:1901363 heterocyclic compound binding;	PF00076	PF00076 RNA recognition motif. (a.k.a. RRM, RBD, or RNP domain)	R	KOG0153	Predicted RNA-binding protein (RRM superfamily)
Q6P3H7	Histone-binding protein RBBP4 OS=Danio rerio OX=7955 GN=rbbp4 PE=2 SV=3	rbbp4	0.528924	Down	13	5	22	2	5	47.6	75878.5	44533.3	37866.7	1.02562e+06	1.45162e+06	1.59147e+06	0.142323	0.0752782	0.103805	1.0185	2.05523	1.84298	cytoplasm,nucleus	K10752	RBBP4, HAT2, CAF1, MIS16; histone-binding protein RBBP4	map04218 Cellular senescence	GO:0000003 reproduction; GO:0001708 cell fate specification; GO:0003006 developmental process involved in reproduction; GO:0006323 DNA packaging; GO:0006325 chromatin organization; GO:0006333 chromatin assembly or disassembly; GO:0006338 chromatin remodeling; GO:0006355 regulation of transcription, DNA-templated; GO:0006950 response to stress; GO:0006996 organelle organization; GO:0007275 multice…	GO:0005622 intracellular anatomical structure; GO:0005634 nucleus; GO:0005654 nucleoplasm; GO:0017053 transcription repressor complex; GO:0031519 PcG protein complex; GO:0031974 membrane-enclosed lumen; GO:0031981 nuclear lumen; GO:0032991 protein-containing complex; GO:0033186 CAF-1 complex; GO:0034708 methyltransferase complex; GO:0035097 histone methyltransferase complex; GO:0035098 ESC/E(Z) c…	GO:0005488 binding; GO:0005515 protein binding; GO:0019899 enzyme binding; GO:0042826 histone deacetylase binding;			B	KOG0264	Nucleosome remodeling factor, subunit CAF1/NURF55/MSI1
Q6PBK9	Peroxiredoxin-6 OS=Danio rerio OX=7955 GN=zgc:73360 PE=2 SV=1	zgc:73360	0.655339	Down	36	8	37	8	8	25	2.01561e+06	1.4657e+06	126212	4.54687e+06	3.79992e+06	4.73705e+06	0.957423	0.627436	0.0876191	1.14348	1.36245	1.38922	cytoplasm	K11188	PRDX6; peroxiredoxin 6 [EC:1.11.1.7 1.11.1.27 3.1.1.-]	map00480 Glutathione metabolism; map01100 Metabolic pathways	GO:0000302 response to reactive oxygen species; GO:0001775 cell activation; GO:0002252 immune effector process; GO:0002263 cell activation involved in immune response; GO:0002274 myeloid leukocyte activation; GO:0002275 myeloid cell activation involved in immune response; GO:0002283 neutrophil activation involved in immune response; GO:0002366 leukocyte activation involved in immune response; GO:…	GO:0000323 lytic vacuole; GO:0005576 extracellular region; GO:0005615 extracellular space; GO:0005622 intracellular anatomical structure; GO:0005634 nucleus; GO:0005737 cytoplasm; GO:0005764 lysosome; GO:0005766 primary lysosome; GO:0005773 vacuole; GO:0005775 vacuolar lumen; GO:0005829 cytosol; GO:0012505 endomembrane system; GO:0030141 secretory granule; GO:0031410 cytoplasmic vesicle; GO:00319…	GO:0003824 catalytic activity; GO:0004601 peroxidase activity; GO:0004602 glutathione peroxidase activity; GO:0004620 phospholipase activity; GO:0004623 phospholipase A2 activity; GO:0005488 binding; GO:0005515 protein binding; GO:0016209 antioxidant activity; GO:0016298 lipase activity; GO:0016491 oxidoreductase activity; GO:0016684 oxidoreductase activity, acting on peroxide as acceptor; GO:001…	PF00578	PF00578 AhpC/TSA family	O	KOG0854	Alkyl hydroperoxide reductase, thiol specific antioxidant and related enzymes
Q6PFU7	Carbonic anhydrase OS=Danio rerio OX=7955 GN=cb1082 PE=2 SV=1	cb1082	0.461638	Down	42	16	107	16	16	28.9	2.57135e+07	1.31715e+07	6.42846e+06	2.68848e+07	2.73519e+07	8.09498e+07	1.12947	0.521405	0.412687	0.625226	0.906876	2.19529	cytoplasm	K18245	CA2; carbonic anhydrase 2 [EC:4.2.1.1]	map00910 Nitrogen metabolism; map01100 Metabolic pathways; map04964 Proximal tubule bicarbonate reclamation; map04966 Collecting duct acid secretion; map04971 Gastric acid secretion; map04972 Pancreatic secretion; map04976 Bile secretion	GO:0006730 one-carbon metabolic process; GO:0006810 transport; GO:0006811 ion transport; GO:0006820 anion transport; GO:0006950 response to stress; GO:0006970 response to osmotic stress; GO:0006971 hypotonic response; GO:0008152 metabolic process; GO:0009628 response to abiotic stimulus; GO:0009651 response to salt stress; GO:0009987 cellular process; GO:0015669 gas transport; GO:0015670 carbon d…	GO:0005622 intracellular anatomical structure; GO:0005737 cytoplasm; GO:0005829 cytosol; GO:0043209 myelin sheath; GO:0043226 organelle; GO:0043227 membrane-bounded organelle; GO:0043229 intracellular organelle; GO:0043231 intracellular membrane-bounded organelle;	GO:0003824 catalytic activity; GO:0004089 carbonate dehydratase activity; GO:0016829 lyase activity; GO:0016835 carbon-oxygen lyase activity; GO:0016836 hydro-lyase activity;	PF00194	PF00194 Eukaryotic-type carbonic anhydrase	R	KOG0382	Carbonic anhydrase
Q7SY48	HEAT repeat-containing protein 1 OS=Danio rerio OX=7955 GN=heatr1 PE=2 SV=1	heatr1	1.93213	Up	0	1	3	1	1	241.9	183714	393868	225934	268641	189369	235079	0.973251	1.88044	1.74931	0.753479	0.75725	0.768884	nucleus	K14550	UTP10, HEATR1; U3 small nucleolar RNA-associated protein 10	map03008 Ribosome biogenesis in eukaryotes	GO:0000462 maturation of SSU-rRNA from tricistronic rRNA transcript (SSU-rRNA, 5.8S rRNA, LSU-rRNA); GO:0006139 nucleobase-containing compound metabolic process; GO:0006355 regulation of transcription, DNA-templated; GO:0006356 regulation of transcription by RNA polymerase I; GO:0006364 rRNA processing; GO:0006396 RNA processing; GO:0006725 cellular aromatic compound metabolic process; GO:0006807…	GO:0001650 fibrillar center; GO:0005622 intracellular anatomical structure; GO:0005634 nucleus; GO:0005654 nucleoplasm; GO:0005730 nucleolus; GO:0005737 cytoplasm; GO:0005739 mitochondrion; GO:0030684 preribosome; GO:0030686 90S preribosome; GO:0031974 membrane-enclosed lumen; GO:0031981 nuclear lumen; GO:0032040 small-subunit processome; GO:0032991 protein-containing complex; GO:0034455 t-UTP co…	GO:0003676 nucleic acid binding; GO:0003723 RNA binding; GO:0005488 binding; GO:0030515 snoRNA binding; GO:0097159 organic cyclic compound binding; GO:1901363 heterocyclic compound binding;	PF08146	PF08146 BP28CT (NUC211) domain	S	KOG1837	Uncharacterized conserved protein
Q7SYD5	Protein transport protein Sec31A OS=Danio rerio OX=7955 GN=sec31a PE=2 SV=1	sec31a	2.08645	Up	5	5	12	3	3	135.6	1.20037e+06	2779046	461530	1.76281e+06	3.04674e+06	5.01785e+06	0.667008	1.39168	0.374815	0.518607	1.27791	1.72147	nucleus	K14005	SEC31; protein transport protein SEC31	map04141 Protein processing in endoplasmic reticulum	GO:0001889 liver development; GO:0002376 immune system process; GO:0002474 antigen processing and presentation of peptide antigen via MHC class I; GO:0002478 antigen processing and presentation of exogenous peptide antigen; GO:0002495 antigen processing and presentation of peptide antigen via MHC class II; GO:0002504 antigen processing and presentation of peptide or polysaccharide antigen via MHC…	GO:0005622 intracellular anatomical structure; GO:0005737 cytoplasm; GO:0005768 endosome; GO:0005783 endoplasmic reticulum; GO:0005789 endoplasmic reticulum membrane; GO:0005794 Golgi apparatus; GO:0005795 Golgi stack; GO:0005798 Golgi-associated vesicle; GO:0005829 cytosol; GO:0012505 endomembrane system; GO:0012506 vesicle membrane; GO:0012507 ER to Golgi transport vesicle membrane; GO:0016020 …	GO:0005198 structural molecule activity; GO:0005488 binding; GO:0005515 protein binding; GO:0048306 calcium-dependent protein binding;			U	KOG0307	Vesicle coat complex COPII, subunit SEC31
Q7T3C6	Cleavage and polyadenylation specificity factor subunit 5 OS=Danio rerio OX=7955 GN=nudt21 PE=2 SV=1	nudt21	0.627661	Down	16	4	8	4	4	26.3	858335	597799	238826	1.52673e+06	1.25676e+06	1.09415e+06	1.2212	0.766501	0.496608	1.15004	1.34968	0.961111	mitochondria	K14397	NUDT21, CPSF5, CFIM25; cleavage and polyadenylation specificity factor subunit 5	map03015 mRNA surveillance pathway	GO:0000375 RNA splicing, via transesterification reactions; GO:0000377 RNA splicing, via transesterification reactions with bulged adenosine as nucleophile; GO:0000398 mRNA splicing, via spliceosome; GO:0002682 regulation of immune system process; GO:0002684 positive regulation of immune system process; GO:0006139 nucleobase-containing compound metabolic process; GO:0006351 transcription, DNA-tem…	GO:0005622 intracellular anatomical structure; GO:0005634 nucleus; GO:0005654 nucleoplasm; GO:0005737 cytoplasm; GO:0005813 centrosome; GO:0005815 microtubule organizing center; GO:0005847 mRNA cleavage and polyadenylation specificity factor complex; GO:0005849 mRNA cleavage factor complex; GO:0005856 cytoskeleton; GO:0015630 microtubule cytoskeleton; GO:0016604 nuclear body; GO:0031974 membrane-…	GO:0003676 nucleic acid binding; GO:0003682 chromatin binding; GO:0003723 RNA binding; GO:0003729 mRNA binding; GO:0005488 binding; GO:0005515 protein binding; GO:0019899 enzyme binding; GO:0042802 identical protein binding; GO:0042803 protein homodimerization activity; GO:0042826 histone deacetylase binding; GO:0046983 protein dimerization activity; GO:0097159 organic cyclic compound binding; GO…	PF13869	PF13869 Nucleotide hydrolase	A	KOG1689	mRNA cleavage factor I subunit
Q7ZTS4	Keratin, type I cytoskeletal 18 OS=Danio rerio OX=7955 GN=krt18 PE=1 SV=2	krt18	3.20325	Up	57	35	234	29	30	48.6	1.01245e+07	3.59865e+07	6.99431e+07	4.58291e+07	5.53458e+07	2.36577e+07	0.333236	1.06744	3.36452	0.798612	1.37502	0.480745	mitochondria	K07604	KRT1; type I keratin, acidic	map04915 Estrogen signaling pathway	GO:0006810 transport; GO:0006892 post-Golgi vesicle-mediated transport; GO:0006893 Golgi to plasma membrane transport; GO:0006915 apoptotic process; GO:0006996 organelle organization; GO:0007010 cytoskeleton organization; GO:0007154 cell communication; GO:0007165 signal transduction; GO:0007166 cell surface receptor signaling pathway; GO:0007275 multicellular organism development; GO:0008104 prot…	GO:0005622 intracellular anatomical structure; GO:0005634 nucleus; GO:0005730 nucleolus; GO:0005737 cytoplasm; GO:0005813 centrosome; GO:0005815 microtubule organizing center; GO:0005829 cytosol; GO:0005856 cytoskeleton; GO:0005882 intermediate filament; GO:0015630 microtubule cytoskeleton; GO:0031974 membrane-enclosed lumen; GO:0031981 nuclear lumen; GO:0034451 centriolar satellite; GO:0043226 o…	GO:0005488 binding; GO:0005515 protein binding; GO:0097110 scaffold protein binding;
Q7ZUM3	Hexokinase OS=Danio rerio OX=7955 GN=wu:fc21e02 PE=2 SV=1	wu:fc21e02	2.07473	Up	7	7	19	5	7	102.8	626585	1.4425e+06	2.19816e+06	2.73944e+06	1.29872e+06	762371	0.547859	1.13666	2.80899	1.26814	0.857141	0.411547	cytoplasm	K00844	HK; hexokinase [EC:2.7.1.1]	map00010 Glycolysis / Gluconeogenesis; map00051 Fructose and mannose metabolism; map00052 Galactose metabolism; map00500 Starch and sucrose metabolism; map00520 Amino sugar and nucleotide sugar metabolism; map00524 Neomycin, kanamycin and gentamicin biosynthesis; map01100 Metabolic pathways; map01200 Carbon metabolism; map01250 Biosynthesis of nucleotide sugars; map04066 HIF-1 signaling pathway; …	GO:0001678 cellular glucose homeostasis; GO:0001817 regulation of cytokine production; GO:0001819 positive regulation of cytokine production; GO:0002682 regulation of immune system process; GO:0002684 positive regulation of immune system process; GO:0002697 regulation of immune effector process; GO:0002699 positive regulation of immune effector process; GO:0002700 regulation of production of mole…	GO:0005622 intracellular anatomical structure; GO:0005737 cytoplasm; GO:0005739 mitochondrion; GO:0005740 mitochondrial envelope; GO:0005741 mitochondrial outer membrane; GO:0005829 cytosol; GO:0005886 plasma membrane; GO:0005901 caveola; GO:0005929 cilium; GO:0016020 membrane; GO:0019867 outer membrane; GO:0031090 organelle membrane; GO:0031514 motile cilium; GO:0031966 mitochondrial membrane; G…	GO:0000166 nucleotide binding; GO:0003824 catalytic activity; GO:0004340 glucokinase activity; GO:0004396 hexokinase activity; GO:0004672 protein kinase activity; GO:0005488 binding; GO:0005515 protein binding; GO:0005524 ATP binding; GO:0005536 glucose binding; GO:0005539 glycosaminoglycan binding; GO:0008865 fructokinase activity; GO:0016301 kinase activity; GO:0016740 transferase activity; GO:…	PF00349; PF03727	PF00349 Hexokinase; PF03727 Hexokinase	G	KOG1369	Hexokinase
Q7ZV15	Vesicle-trafficking protein SEC22b-A OS=Danio rerio OX=7955 GN=sec22ba PE=2 SV=1	sec22ba	2.51528	Up	13	3	11	1	3	24.4	377474	1.05353e+06	788348	1.44209e+06	883873	1.1274e+06	0.527576	1.327	1.61034	1.06711	0.932472	0.972843	plasma membrane	K08517	SEC22; vesicle transport protein SEC22	map04130 SNARE interactions in vesicular transport; map04145 Phagosome	GO:0002376 immune system process; GO:0002474 antigen processing and presentation of peptide antigen via MHC class I; GO:0002478 antigen processing and presentation of exogenous peptide antigen; GO:0002479 antigen processing and presentation of exogenous peptide antigen via MHC class I, TAP-dependent; GO:0002790 peptide secretion; GO:0006810 transport; GO:0006888 endoplasmic reticulum to Golgi ves…	GO:0000139 Golgi membrane; GO:0005622 intracellular anatomical structure; GO:0005737 cytoplasm; GO:0005783 endoplasmic reticulum; GO:0005789 endoplasmic reticulum membrane; GO:0005793 endoplasmic reticulum-Golgi intermediate compartment; GO:0005794 Golgi apparatus; GO:0005798 Golgi-associated vesicle; GO:0012505 endomembrane system; GO:0012506 vesicle membrane; GO:0012507 ER to Golgi transport ve…	GO:0000149 SNARE binding; GO:0005484 SNAP receptor activity; GO:0005488 binding; GO:0005515 protein binding; GO:0019905 syntaxin binding;	PF13774	PF13774 Regulated-SNARE-like domain	U	KOG0862	Synaptobrevin/VAMP-like protein SEC22
Q7ZV96	60S ribosomal protein L10 OS=Danio rerio OX=7955 GN=rpl10 PE=2 SV=1	rpl10	0.589519	Down	26	6	26	6	6	24.6	2.93363e+06	1.91901e+06	1.69561e+06	2.42447e+06	900588	4.99575e+06	1.56427	0.922166	1.3214	0.684449	0.362477	1.64464	nucleus	K02866	RP-L10e, RPL10; large subunit ribosomal protein L10e	map03010 Ribosome	GO:0000027 ribosomal large subunit assembly; GO:0000122 negative regulation of transcription by RNA polymerase II; GO:0000184 nuclear-transcribed mRNA catabolic process, nonsense-mediated decay; GO:0000956 nuclear-transcribed mRNA catabolic process; GO:0002181 cytoplasmic translation; GO:0006139 nucleobase-containing compound metabolic process; GO:0006355 regulation of transcription, DNA-template…	GO:0005622 intracellular anatomical structure; GO:0005634 nucleus; GO:0005737 cytoplasm; GO:0005783 endoplasmic reticulum; GO:0005829 cytosol; GO:0005840 ribosome; GO:0012505 endomembrane system; GO:0015934 large ribosomal subunit; GO:0022625 cytosolic large ribosomal subunit; GO:0022626 cytosolic ribosome; GO:0032991 protein-containing complex; GO:0036477 somatodendritic compartment; GO:0043025 …	GO:0003676 nucleic acid binding; GO:0003723 RNA binding; GO:0003735 structural constituent of ribosome; GO:0005198 structural molecule activity; GO:0005488 binding; GO:0045182 translation regulator activity; GO:0097159 organic cyclic compound binding; GO:1901363 heterocyclic compound binding;	PF00252	PF00252 Ribosomal protein L16p/L10e	J	KOG0857	60s ribosomal protein L10
Q7ZVB2	4-trimethylaminobutyraldehyde dehydrogenase A OS=Danio rerio OX=7955 GN=aldh9a1a PE=2 SV=1	aldh9a1a	0.386567	Down	29	18	118	18	18	55.2	2.85472e+07	1.22451e+07	4.35947e+06	1.91254e+07	1.15847e+07	1.97642e+07	2.36688	0.914958	0.528261	0.83954	0.725016	1.01171	cytoplasm	K00149	ALDH9A1; aldehyde dehydrogenase family 9 member A1 [EC:1.2.1.47 1.2.1.3]	map00010 Glycolysis / Gluconeogenesis; map00053 Ascorbate and aldarate metabolism; map00071 Fatty acid degradation; map00280 Valine, leucine and isoleucine degradation; map00310 Lysine degradation; map00330 Arginine and proline metabolism; map00340 Histidine metabolism; map00380 Tryptophan metabolism; map00410 beta-Alanine metabolism; map00561 Glycerolipid metabolism; map00620 Pyruvate metabolism…	GO:0001505 regulation of neurotransmitter levels; GO:0001655 urogenital system development; GO:0001822 kidney development; GO:0001889 liver development; GO:0006081 cellular aldehyde metabolic process; GO:0006575 cellular modified amino acid metabolic process; GO:0006577 amino-acid betaine metabolic process; GO:0006578 amino-acid betaine biosynthetic process; GO:0006807 nitrogen compound metabolic…	GO:0005622 intracellular anatomical structure; GO:0005737 cytoplasm; GO:0005829 cytosol;	GO:0000166 nucleotide binding; GO:0003824 catalytic activity; GO:0004028 3-chloroallyl aldehyde dehydrogenase activity; GO:0004029 aldehyde dehydrogenase (NAD+) activity; GO:0005488 binding; GO:0005515 protein binding; GO:0016491 oxidoreductase activity; GO:0016620 oxidoreductase activity, acting on the aldehyde or oxo group of donors, NAD or NADP as acceptor; GO:0016903 oxidoreductase activity, …			C	KOG2450	Aldehyde dehydrogenase
Q7ZVK8	Mitogen-activated protein kinase OS=Danio rerio OX=7955 GN=wu:fi06b09 PE=2 SV=1	wu:fi06b09	0.354348	Down	19	9	65	5	10	44.1	1.18011e+07	4.64008e+06	1.99179e+06	1.3968e+07	8.31829e+06	1.28486e+07	1.74666	0.618925	0.430853	1.09455	0.929324	1.1741	cytoplasm	K04371	ERK, MAPK1_3; mitogen-activated protein kinase 1/3 [EC:2.7.11.24]	map04010 MAPK signaling pathway; map04012 ErbB signaling pathway; map04013 MAPK signaling pathway - fly; map04014 Ras signaling pathway; map04015 Rap1 signaling pathway; map04022 cGMP-PKG signaling pathway; map04024 cAMP signaling pathway; map04062 Chemokine signaling pathway; map04066 HIF-1 signaling pathway; map04068 FoxO signaling pathway; map04071 Sphingolipid signaling pathway; map04072 Phos…	GO:0000165 MAPK cascade; GO:0000302 response to reactive oxygen species; GO:0000902 cell morphogenesis; GO:0000904 cell morphogenesis involved in differentiation; GO:0001501 skeletal system development; GO:0001676 long-chain fatty acid metabolic process; GO:0001775 cell activation; GO:0001817 regulation of cytokine production; GO:0001819 positive regulation of cytokine production; GO:0001932 regu…	GO:0005622 intracellular anatomical structure; GO:0005634 nucleus; GO:0005635 nuclear envelope; GO:0005654 nucleoplasm; GO:0005737 cytoplasm; GO:0005739 mitochondrion; GO:0005768 endosome; GO:0005769 early endosome; GO:0005770 late endosome; GO:0005794 Golgi apparatus; GO:0005829 cytosol; GO:0005856 cytoskeleton; GO:0005886 plasma membrane; GO:0005901 caveola; GO:0005912 adherens junction; GO:000…	GO:0000166 nucleotide binding; GO:0001784 phosphotyrosine residue binding; GO:0003824 catalytic activity; GO:0004672 protein kinase activity; GO:0004674 protein serine/threonine kinase activity; GO:0004707 MAP kinase activity; GO:0004708 MAP kinase kinase activity; GO:0004712 protein serine/threonine/tyrosine kinase activity; GO:0005488 binding; GO:0005515 protein binding; GO:0005524 ATP binding;…	PF00069	PF00069 Protein kinase domain	T	KOG0660	Mitogen-activated protein kinase
Q7ZVL3	Dihydrolipoyllysine-residue succinyltransferase component of 2-oxoglutarate dehydrogenase complex, mitochondrial OS=Danio rerio OX=7955 GN=wu:fc39d01 PE=2 SV=1	wu:fc39d01	0.47032	Down	13	7	27	7	7	48.7	3.26234e+06	1.70253e+06	1.83337e+06	3.6761e+06	2.99163e+06	3.88541e+06	1.49068	0.701097	1.22436	0.889324	1.03184	1.09612	mitochondria	K00658	DLST, sucB; 2-oxoglutarate dehydrogenase E2 component (dihydrolipoamide succinyltransferase) [EC:2.3.1.61]	map00020 Citrate cycle (TCA cycle); map00310 Lysine degradation; map00380 Tryptophan metabolism; map01100 Metabolic pathways; map01200 Carbon metabolism	GO:0006082 organic acid metabolic process; GO:0006091 generation of precursor metabolites and energy; GO:0006099 tricarboxylic acid cycle; GO:0006101 citrate metabolic process; GO:0006103 2-oxoglutarate metabolic process; GO:0006104 succinyl-CoA metabolic process; GO:0006139 nucleobase-containing compound metabolic process; GO:0006163 purine nucleotide metabolic process; GO:0006464 cellular prote…	GO:0005622 intracellular anatomical structure; GO:0005634 nucleus; GO:0005737 cytoplasm; GO:0005739 mitochondrion; GO:0005759 mitochondrial matrix; GO:0005886 plasma membrane; GO:0005947 mitochondrial alpha-ketoglutarate dehydrogenase complex; GO:0009353 mitochondrial oxoglutarate dehydrogenase complex; GO:0016020 membrane; GO:0030062 mitochondrial tricarboxylic acid cycle enzyme complex; GO:0031…	GO:0003824 catalytic activity; GO:0004149 dihydrolipoyllysine-residue succinyltransferase activity; GO:0005488 binding; GO:0005515 protein binding; GO:0016417 S-acyltransferase activity; GO:0016740 transferase activity; GO:0016746 acyltransferase activity; GO:0016747 acyltransferase activity, transferring groups other than amino-acyl groups; GO:0016748 succinyltransferase activity; GO:0016751 S-s…	PF00364	PF00364 Biotin-requiring enzyme	C	KOG0559	Dihydrolipoamide succinyltransferase (2-oxoglutarate dehydrogenase, E2 subunit)
Q7ZVL7	Hexokinase OS=Danio rerio OX=7955 GN=fi17h06 PE=2 SV=1	fi17h06	1.84289	Up	8	7	22	5	5	102.1	845886	1.72976e+06	800886	2.47823e+06	1.48029e+06	1.37077e+06	0.770357	1.41969	1.06599	1.19492	1.01759	0.770741	cytoplasm	K00844	HK; hexokinase [EC:2.7.1.1]	map00010 Glycolysis / Gluconeogenesis; map00051 Fructose and mannose metabolism; map00052 Galactose metabolism; map00500 Starch and sucrose metabolism; map00520 Amino sugar and nucleotide sugar metabolism; map00524 Neomycin, kanamycin and gentamicin biosynthesis; map01100 Metabolic pathways; map01200 Carbon metabolism; map01250 Biosynthesis of nucleotide sugars; map04066 HIF-1 signaling pathway; …	GO:0001678 cellular glucose homeostasis; GO:0002931 response to ischemia; GO:0005975 carbohydrate metabolic process; GO:0005996 monosaccharide metabolic process; GO:0006006 glucose metabolic process; GO:0006007 glucose catabolic process; GO:0006082 organic acid metabolic process; GO:0006090 pyruvate metabolic process; GO:0006091 generation of precursor metabolites and energy; GO:0006096 glycolyti…	GO:0005622 intracellular anatomical structure; GO:0005737 cytoplasm; GO:0005739 mitochondrion; GO:0005740 mitochondrial envelope; GO:0005741 mitochondrial outer membrane; GO:0005829 cytosol; GO:0016020 membrane; GO:0019867 outer membrane; GO:0031090 organelle membrane; GO:0031966 mitochondrial membrane; GO:0031967 organelle envelope; GO:0031968 organelle outer membrane; GO:0031975 envelope; GO:00…	GO:0000166 nucleotide binding; GO:0003824 catalytic activity; GO:0004340 glucokinase activity; GO:0004396 hexokinase activity; GO:0005488 binding; GO:0005515 protein binding; GO:0005524 ATP binding; GO:0005536 glucose binding; GO:0008865 fructokinase activity; GO:0016301 kinase activity; GO:0016740 transferase activity; GO:0016772 transferase activity, transferring phosphorus-containing groups; G…	PF00349; PF03727	PF00349 Hexokinase; PF03727 Hexokinase	G	KOG1369	Hexokinase
Q7ZW98	AP-2 complex subunit mu-B OS=Danio rerio OX=7955 GN=ap2m1b PE=2 SV=1	ap2m1b	2.553	Up	11	6	16	6	6	49.7	585586	1.65888e+06	1.42023e+06	1.32365e+06	584839	863066	0.721352	1.84161	2.55691	0.863273	0.543802	0.656395	cytoplasm	K11826	AP2M1; AP-2 complex subunit mu-1	map04144 Endocytosis; map04721 Synaptic vesicle cycle; map04961 Endocrine and other factor-regulated calcium reabsorption	GO:0002090 regulation of receptor internalization; GO:0002092 positive regulation of receptor internalization; GO:0002376 immune system process; GO:0002478 antigen processing and presentation of exogenous peptide antigen; GO:0002495 antigen processing and presentation of peptide antigen via MHC class II; GO:0002504 antigen processing and presentation of peptide or polysaccharide antigen via MHC c…	GO:0000323 lytic vacuole; GO:0005622 intracellular anatomical structure; GO:0005737 cytoplasm; GO:0005764 lysosome; GO:0005765 lysosomal membrane; GO:0005768 endosome; GO:0005773 vacuole; GO:0005774 vacuolar membrane; GO:0005829 cytosol; GO:0005886 plasma membrane; GO:0005905 clathrin-coated pit; GO:0008021 synaptic vesicle; GO:0010008 endosome membrane; GO:0012505 endomembrane system; GO:0012506…	GO:0005048 signal sequence binding; GO:0005102 signaling receptor binding; GO:0005215 transporter activity; GO:0005488 binding; GO:0005515 protein binding; GO:0019904 protein domain specific binding; GO:0033218 amide binding; GO:0042277 peptide binding; GO:0044325 transmembrane transporter binding; GO:0050750 low-density lipoprotein particle receptor binding; GO:0070325 lipoprotein particle recep…	PF01217	PF01217 Clathrin adaptor complex small chain	U	KOG0938	Adaptor complexes medium subunit family
Q803U6	Aquaporin-3 OS=Danio rerio OX=7955 GN=aqp3 PE=2 SV=1	aqp3	0.36317	Down	12	5	35	5	5	32.2	3.98526e+06	1.60598e+06	563663	3.84251e+06	2.7008e+06	4.93567e+06	1.79183	0.65074	0.370393	0.914691	0.916606	1.3701	plasma membrane	K09876	AQP3; aquaporin-3	map04962 Vasopressin-regulated water reabsorption	GO:0001101 response to acid chemical; GO:0001666 response to hypoxia; GO:0002376 immune system process; GO:0002682 regulation of immune system process; GO:0002684 positive regulation of immune system process; GO:0003008 system process; GO:0003014 renal system process; GO:0003091 renal water homeostasis; GO:0003097 renal water transport; GO:0006810 transport; GO:0006833 water transport; GO:0006950…	GO:0005622 intracellular anatomical structure; GO:0005634 nucleus; GO:0005737 cytoplasm; GO:0005886 plasma membrane; GO:0005887 integral component of plasma membrane; GO:0005911 cell-cell junction; GO:0016020 membrane; GO:0016021 integral component of membrane; GO:0016323 basolateral plasma membrane; GO:0030054 cell junction; GO:0031224 intrinsic component of membrane; GO:0031226 intrinsic compon…	GO:0005215 transporter activity; GO:0005372 water transmembrane transporter activity; GO:0015144 carbohydrate transmembrane transporter activity; GO:0015166 polyol transmembrane transporter activity; GO:0015168 glycerol transmembrane transporter activity; GO:0015250 water channel activity; GO:0015254 glycerol channel activity; GO:0015267 channel activity; GO:0015318 inorganic molecular entity tra…			G	KOG0224	Aquaporin (major intrinsic protein family)
Q8JGW0	Thrombospondin-4-B OS=Danio rerio OX=7955 GN=thbs4b PE=2 SV=1	thbs4b	11.2581	Up	9	8	23	7	8	103.9	634029	7.9204e+06	2.1771e+06	3.35546e+06	3.10974e+06	2.89372e+06	0.250213	2.81692	1.25568	0.701084	0.926344	0.705052	extracellular	K04659	THBS2S; thrombospondin 2/3/4/5	map04145 Phagosome; map04151 PI3K-Akt signaling pathway; map04510 Focal adhesion; map04512 ECM-receptor interaction	GO:0000902 cell morphogenesis; GO:0001932 regulation of protein phosphorylation; GO:0001934 positive regulation of protein phosphorylation; GO:0001936 regulation of endothelial cell proliferation; GO:0001938 positive regulation of endothelial cell proliferation; GO:0002682 regulation of immune system process; GO:0002684 positive regulation of immune system process; GO:0002685 regulation of leukoc…	GO:0005576 extracellular region; GO:0005604 basement membrane; GO:0005615 extracellular space; GO:0005622 intracellular anatomical structure; GO:0005737 cytoplasm; GO:0005783 endoplasmic reticulum; GO:0005912 adherens junction; GO:0005927 muscle tendon junction; GO:0012505 endomembrane system; GO:0016528 sarcoplasm; GO:0016529 sarcoplasmic reticulum; GO:0030054 cell junction; GO:0030055 cell-subs…	GO:0001968 fibronectin binding; GO:0005102 signaling receptor binding; GO:0005178 integrin binding; GO:0005488 binding; GO:0005509 calcium ion binding; GO:0005515 protein binding; GO:0005518 collagen binding; GO:0005539 glycosaminoglycan binding; GO:0008201 heparin binding; GO:0043167 ion binding; GO:0043168 anion binding; GO:0043169 cation binding; GO:0043236 laminin binding; GO:0043237 laminin-…	PF07645; PF02412	PF07645 Calcium-binding EGF domain; PF02412 Thrombospondin type 3 repeat
Q8JH68	Interferon-induced GTP-binding protein MxA OS=Danio rerio OX=7955 GN=mxa PE=2 SV=1	mxa	1.83663	Up	11	7	13	4	7	73.2	314521	640979	447505	847404	510317	274403	0.821602	1.50898	1.70849	1.17198	1.00624	0.442554	cytoplasm	K14754	MX; interferon-induced GTP-binding protein Mx		GO:0000266 mitochondrial fission; GO:0003373 dynamin family protein polymerization involved in membrane fission; GO:0003374 dynamin family protein polymerization involved in mitochondrial fission; GO:0006996 organelle organization; GO:0007005 mitochondrion organization; GO:0009605 response to external stimulus; GO:0009607 response to biotic stimulus; GO:0009615 response to virus; GO:0009617 respo…	GO:0005622 intracellular anatomical structure; GO:0005737 cytoplasm; GO:0005739 mitochondrion; GO:0005740 mitochondrial envelope; GO:0016020 membrane; GO:0031090 organelle membrane; GO:0031966 mitochondrial membrane; GO:0031967 organelle envelope; GO:0031975 envelope; GO:0043226 organelle; GO:0043227 membrane-bounded organelle; GO:0043229 intracellular organelle; GO:0043231 intracellular membrane…	GO:0003824 catalytic activity; GO:0003924 GTPase activity; GO:0005488 binding; GO:0005515 protein binding; GO:0008017 microtubule binding; GO:0008092 cytoskeletal protein binding; GO:0015631 tubulin binding; GO:0016462 pyrophosphatase activity; GO:0016787 hydrolase activity; GO:0016817 hydrolase activity, acting on acid anhydrides; GO:0016818 hydrolase activity, acting on acid anhydrides, in phos…	PF00350	PF00350 Dynamin family	UR	KOG0446	Vacuolar sorting protein VPS1, dynamin, and related proteins
Q8JHI0	ADP/ATP translocase OS=Danio rerio OX=7955 GN=SLC25A5 PE=2 SV=1	SLC25A5	1.5103	Up	29	11	94	6	14	32.7	8.59398e+06	1.44023e+07	1.5348e+07	2.69523e+07	1.64716e+07	1.67962e+07	0.691295	1.04406	1.80436	1.14784	1.00012	0.834153	cytoplasm	K05863	SLC25A4S, ANT; solute carrier family 25 (mitochondrial adenine nucleotide translocator), member 4/5/6/31	map04020 Calcium signaling pathway; map04022 cGMP-PKG signaling pathway; map04217 Necroptosis; map04218 Cellular senescence; map04613 Neutrophil extracellular trap formation	GO:0002791 regulation of peptide secretion; GO:0006810 transport; GO:0006811 ion transport; GO:0006820 anion transport; GO:0006839 mitochondrial transport; GO:0006855 xenobiotic transmembrane transport; GO:0006862 nucleotide transport; GO:0006863 purine nucleobase transport; GO:0006996 organelle organization; GO:0007005 mitochondrion organization; GO:0007006 mitochondrial membrane organization; G…	GO:0005622 intracellular anatomical structure; GO:0005737 cytoplasm; GO:0005739 mitochondrion; GO:0005740 mitochondrial envelope; GO:0005743 mitochondrial inner membrane; GO:0005759 mitochondrial matrix; GO:0005819 spindle; GO:0005856 cytoskeleton; GO:0005886 plasma membrane; GO:0005887 integral component of plasma membrane; GO:0009295 nucleoid; GO:0015630 microtubule cytoskeleton; GO:0016020 mem…	GO:0000295 adenine nucleotide transmembrane transporter activity; GO:0005215 transporter activity; GO:0005345 purine nucleobase transmembrane transporter activity; GO:0005346 purine ribonucleotide transmembrane transporter activity; GO:0005347 ATP transmembrane transporter activity; GO:0005471 ATP:ADP antiporter activity; GO:0005488 binding; GO:0005515 protein binding; GO:0008509 anion transmembr…			C	KOG0749	Mitochondrial ADP/ATP carrier proteins
Q8JHJ1	60S ribosomal protein L35 OS=Danio rerio OX=7955 GN=rpl35 PE=2 SV=3	rpl35	0.287398	Down	22	3	11	3	3	14.4	1.54986e+06	494254	829086	1.4694e+06	1.35492e+06	2.07414e+06	1.58114	0.454415	1.23616	0.793658	1.04337	1.30641	cytoplasm	K02918	RP-L35e, RPL35; large subunit ribosomal protein L35e	map03010 Ribosome	GO:0000463 maturation of LSU-rRNA from tricistronic rRNA transcript (SSU-rRNA, 5.8S rRNA, LSU-rRNA); GO:0000470 maturation of LSU-rRNA; GO:0002262 myeloid cell homeostasis; GO:0002376 immune system process; GO:0002520 immune system development; GO:0006139 nucleobase-containing compound metabolic process; GO:0006364 rRNA processing; GO:0006396 RNA processing; GO:0006412 translation; GO:0006518 pep…	GO:0005622 intracellular anatomical structure; GO:0005737 cytoplasm; GO:0005783 endoplasmic reticulum; GO:0005789 endoplasmic reticulum membrane; GO:0005791 rough endoplasmic reticulum; GO:0005829 cytosol; GO:0005840 ribosome; GO:0012505 endomembrane system; GO:0015934 large ribosomal subunit; GO:0016020 membrane; GO:0022625 cytosolic large ribosomal subunit; GO:0022626 cytosolic ribosome; GO:003…	GO:0003676 nucleic acid binding; GO:0003723 RNA binding; GO:0003729 mRNA binding; GO:0003735 structural constituent of ribosome; GO:0005198 structural molecule activity; GO:0005488 binding; GO:0097159 organic cyclic compound binding; GO:1901363 heterocyclic compound binding;			J	KOG3436	60S ribosomal protein L35
Q8JHW2	Thrombospondin-3a OS=Danio rerio OX=7955 GN=thbs3a PE=2 SV=2	thbs3a	1.78162	Up	2	2	4	2	2	105.5	453547	896624	396900	3.05388e+06	1.0026e+06	710470	0.55203	0.983508	0.70603	1.96793	0.921116	0.533889	extracellular	K04659	THBS2S; thrombospondin 2/3/4/5	map04145 Phagosome; map04151 PI3K-Akt signaling pathway; map04510 Focal adhesion; map04512 ECM-receptor interaction	GO:0001501 skeletal system development; GO:0001503 ossification; GO:0003416 endochondral bone growth; GO:0003417 growth plate cartilage development; GO:0007155 cell adhesion; GO:0007160 cell-matrix adhesion; GO:0007275 multicellular organism development; GO:0007517 muscle organ development; GO:0009653 anatomical structure morphogenesis; GO:0009790 embryo development; GO:0009887 animal organ morph…	GO:0005576 extracellular region; GO:0005615 extracellular space; GO:0005622 intracellular anatomical structure; GO:0005737 cytoplasm; GO:0005783 endoplasmic reticulum; GO:0005912 adherens junction; GO:0005927 muscle tendon junction; GO:0012505 endomembrane system; GO:0016528 sarcoplasm; GO:0016529 sarcoplasmic reticulum; GO:0030054 cell junction; GO:0030055 cell-substrate junction; GO:0031012 ext…	GO:0005488 binding; GO:0005509 calcium ion binding; GO:0005539 glycosaminoglycan binding; GO:0008201 heparin binding; GO:0043167 ion binding; GO:0043168 anion binding; GO:0043169 cation binding; GO:0046872 metal ion binding; GO:0097367 carbohydrate derivative binding; GO:1901681 sulfur compound binding;	PF07645; PF02412	PF07645 Calcium-binding EGF domain; PF02412 Thrombospondin type 3 repeat
Q8JIU7	Nascent polypeptide-associated complex subunit alpha OS=Danio rerio OX=7955 GN=naca PE=1 SV=1	naca	3.49108	Up	20	3	15	3	3	23.4	31728.1	122907	78840	1476502	3.01261e+06	1.55639e+06	0.0400632	0.139864	0.145495	0.98708	2.87138	1.21334	cytoplasm	K03626	EGD2, NACA; nascent polypeptide-associated complex subunit alpha	map04928 Parathyroid hormone synthesis, secretion and action	GO:0000003 reproduction; GO:0002376 immune system process; GO:0002520 immune system development; GO:0003006 developmental process involved in reproduction; GO:0006996 organelle organization; GO:0007010 cytoskeleton organization; GO:0007275 multicellular organism development; GO:0007276 gamete generation; GO:0007281 germ cell development; GO:0007292 female gamete generation; GO:0009653 anatomical …	GO:0005622 intracellular anatomical structure; GO:0005634 nucleus; GO:0005737 cytoplasm; GO:0043226 organelle; GO:0043227 membrane-bounded organelle; GO:0043229 intracellular organelle; GO:0043231 intracellular membrane-bounded organelle;	GO:0003712 transcription coregulator activity; GO:0003713 transcription coactivator activity; GO:0005488 binding; GO:0005515 protein binding; GO:0008134 transcription factor binding; GO:0017025 TBP-class protein binding; GO:0140110 transcription regulator activity;	PF19026	PF19026 HYPK UBA domain	K	KOG2239	Transcription factor containing NAC and TS-N domains
Q90487	Hemoglobin subunit alpha OS=Danio rerio OX=7955 GN=hbaa1 PE=2 SV=3	hbaa1	10.9789	Up	52	10	215	4	4	15.5	4.76572e+06	5.80577e+07	7.77831e+07	1.58788e+08	1.1227e+08	3.38471e+07	0.0848121	0.931143	2.02309	1.49612	1.50815	0.371891	cytoplasm	K13822	HBA; hemoglobin subunit alpha		GO:0000122 negative regulation of transcription by RNA polymerase II; GO:0001666 response to hypoxia; GO:0002262 myeloid cell homeostasis; GO:0002376 immune system process; GO:0002520 immune system development; GO:0006355 regulation of transcription, DNA-templated; GO:0006357 regulation of transcription by RNA polymerase II; GO:0006810 transport; GO:0006950 response to stress; GO:0007275 multicel…	GO:0005622 intracellular anatomical structure; GO:0005737 cytoplasm; GO:0005829 cytosol; GO:0005833 hemoglobin complex; GO:0032991 protein-containing complex;	GO:0005344 oxygen carrier activity; GO:0140104 molecular carrier activity;	PF00042	PF00042 Globin	C	KOG3378	Globins and related hemoproteins
Q90XG0	Triosephosphate isomerase B OS=Danio rerio OX=7955 GN=tpi1b PE=2 SV=1	tpi1b	0.65783	Down	46	12	55	12	12	26.8	4.97113e+06	3.62862e+06	1.87769e+06	1.03561e+07	7.97e+06	8.72331e+06	1.05027	0.690901	0.579792	1.15841	1.27102	1.13787	cytoplasm,nucleus	K01803	TPI, tpiA; triosephosphate isomerase (TIM) [EC:5.3.1.1]	map00010 Glycolysis / Gluconeogenesis; map00051 Fructose and mannose metabolism; map00562 Inositol phosphate metabolism; map01100 Metabolic pathways; map01200 Carbon metabolism; map01230 Biosynthesis of amino acids	GO:0000768 syncytium formation by plasma membrane fusion; GO:0003008 system process; GO:0005975 carbohydrate metabolic process; GO:0005996 monosaccharide metabolic process; GO:0006006 glucose metabolic process; GO:0006007 glucose catabolic process; GO:0006066 alcohol metabolic process; GO:0006071 glycerol metabolic process; GO:0006081 cellular aldehyde metabolic process; GO:0006082 organic acid m…	GO:0005622 intracellular anatomical structure; GO:0005634 nucleus; GO:0005737 cytoplasm; GO:0005829 cytosol; GO:0030016 myofibril; GO:0030017 sarcomere; GO:0030018 Z disc; GO:0031430 M band; GO:0031672 A band; GO:0031674 I band; GO:0043226 organelle; GO:0043227 membrane-bounded organelle; GO:0043228 non-membrane-bounded organelle; GO:0043229 intracellular organelle; GO:0043231 intracellular membr…	GO:0003824 catalytic activity; GO:0004807 triose-phosphate isomerase activity; GO:0005488 binding; GO:0005515 protein binding; GO:0016853 isomerase activity; GO:0016860 intramolecular oxidoreductase activity; GO:0016861 intramolecular oxidoreductase activity, interconverting aldoses and ketoses; GO:0019899 enzyme binding; GO:0031625 ubiquitin protein ligase binding; GO:0042802 identical protein b…	PF00121	PF00121 Triosephosphate isomerase	G	KOG1643	Triosephosphate isomerase
Q92051	Carbonic anhydrase OS=Danio rerio OX=7955 GN=cahz PE=1 SV=2	cahz	24.4477	Up	18	4	25	4	4	28.7	96650.5	2.6219e+06	1.00314e+06	5.74883e+06	5.49254e+06	1.95816e+06	0.0452858	1.10713	0.686941	1.42612	1.94258	0.566463	cytoplasm	K18245	CA2; carbonic anhydrase 2 [EC:4.2.1.1]	map00910 Nitrogen metabolism; map01100 Metabolic pathways; map04964 Proximal tubule bicarbonate reclamation; map04966 Collecting duct acid secretion; map04971 Gastric acid secretion; map04972 Pancreatic secretion; map04976 Bile secretion	GO:0006730 one-carbon metabolic process; GO:0006810 transport; GO:0006811 ion transport; GO:0006820 anion transport; GO:0006950 response to stress; GO:0006970 response to osmotic stress; GO:0006971 hypotonic response; GO:0008152 metabolic process; GO:0009628 response to abiotic stimulus; GO:0009651 response to salt stress; GO:0009987 cellular process; GO:0015669 gas transport; GO:0015670 carbon d…	GO:0005622 intracellular anatomical structure; GO:0005737 cytoplasm; GO:0005829 cytosol; GO:0043209 myelin sheath; GO:0043226 organelle; GO:0043227 membrane-bounded organelle; GO:0043229 intracellular organelle; GO:0043231 intracellular membrane-bounded organelle;	GO:0003824 catalytic activity; GO:0004089 carbonate dehydratase activity; GO:0016829 lyase activity; GO:0016835 carbon-oxygen lyase activity; GO:0016836 hydro-lyase activity;	PF00194	PF00194 Eukaryotic-type carbonic anhydrase	R	KOG0382	Carbonic anhydrase
Q9PTP1	Proliferating cell nuclear antigen OS=Danio rerio OX=7955 GN=pcna PE=1 SV=2	pcna	1.54453	Up	27	7	30	7	7	28.6	1.39963e+06	2.39875e+06	1.46399e+06	6.62249e+06	3.63998e+06	4.08543e+06	0.565875	0.874011	0.865061	1.41757	1.11084	1.01978	cytoplasm,nucleus	K04802	PCNA; proliferating cell nuclear antigen	map03030 DNA replication; map03410 Base excision repair; map03420 Nucleotide excision repair; map03430 Mismatch repair; map04110 Cell cycle; map04530 Tight junction	GO:0000003 reproduction; GO:0000075 cell cycle checkpoint signaling; GO:0000077 DNA damage checkpoint signaling; GO:0000082 G1/S transition of mitotic cell cycle; GO:0000083 regulation of transcription involved in G1/S transition of mitotic cell cycle; GO:0000122 negative regulation of transcription by RNA polymerase II; GO:0000226 microtubule cytoskeleton organization; GO:0000278 mitotic cell cy…	GO:0000228 nuclear chromosome; GO:0000307 cyclin-dependent protein kinase holoenzyme complex; GO:0005622 intracellular anatomical structure; GO:0005634 nucleus; GO:0005652 nuclear lamina; GO:0005654 nucleoplasm; GO:0005657 replication fork; GO:0005663 DNA replication factor C complex; GO:0005694 chromosome; GO:0005813 centrosome; GO:0005815 microtubule organizing center; GO:0005856 cytoskeleton; …	GO:0000700 mismatch base pair DNA N-glycosylase activity; GO:0000701 purine-specific mismatch base pair DNA N-glycosylase activity; GO:0003676 nucleic acid binding; GO:0003677 DNA binding; GO:0003682 chromatin binding; GO:0003684 damaged DNA binding; GO:0003690 double-stranded DNA binding; GO:0003824 catalytic activity; GO:0005102 signaling receptor binding; GO:0005488 binding; GO:0005515 protein…	PF00705; PF02747	PF00705 Proliferating cell nuclear antigen, N-terminal domain; PF02747 Proliferating cell nuclear antigen, C-terminal domain	L	KOG1636	DNA polymerase delta processivity factor (proliferating cell nuclear antigen)
Q9PUS3	Proteasome subunit beta OS=Danio rerio OX=7955 GN=wu:fj22d05 PE=2 SV=1	wu:fj22d05	0.618011	Down	12	3	13	3	3	23.4	1.23556e+06	847294	464003	1.31224e+06	1.23388e+06	979209	1.61328	0.997024	0.885457	0.907141	1.21609	0.789377	cytoskeleton	K02741	PSMB9, LMP2; 20S proteasome subunit beta 9 [EC:3.4.25.1]	map03050 Proteasome	GO:0001889 liver development; GO:0002376 immune system process; GO:0002520 immune system development; GO:0003008 system process; GO:0003012 muscle system process; GO:0006464 cellular protein modification process; GO:0006508 proteolysis; GO:0006511 ubiquitin-dependent protein catabolic process; GO:0006807 nitrogen compound metabolic process; GO:0007275 multicellular organism development; GO:000815…	GO:0000502 proteasome complex; GO:0005622 intracellular anatomical structure; GO:0005634 nucleus; GO:0005654 nucleoplasm; GO:0005737 cytoplasm; GO:0005829 cytosol; GO:0005839 proteasome core complex; GO:0019774 proteasome core complex, beta-subunit complex; GO:0031974 membrane-enclosed lumen; GO:0031981 nuclear lumen; GO:0032991 protein-containing complex; GO:0043226 organelle; GO:0043227 membran…	GO:0003824 catalytic activity; GO:0004175 endopeptidase activity; GO:0005488 binding; GO:0008233 peptidase activity; GO:0016787 hydrolase activity; GO:0044877 protein-containing complex binding; GO:0070628 proteasome binding; GO:0140096 catalytic activity, acting on a protein;	PF00227	PF00227 Proteasome subunit	O	KOG0174	20S proteasome, regulatory subunit beta type PSMB6/PSMB9/PRE3
Q9PUT2	CD74 molecule, major histocompatibility complex, class II invariant chain a OS=Danio rerio OX=7955 GN=iclp1 PE=2 SV=1	iclp1	0.0278879	Down	19	4	18	4	4	26.2	831403	25727.7	123032	1.24379e+06	550652	972904	1.75897	0.0490541	0.380424	1.39319	0.879372	1.27081	plasma membrane	K06505	CD74, DHLAG; CD74 antigen	map04612 Antigen processing and presentation	GO:0001516 prostaglandin biosynthetic process; GO:0001775 cell activation; GO:0001817 regulation of cytokine production; GO:0001819 positive regulation of cytokine production; GO:0001932 regulation of protein phosphorylation; GO:0001934 positive regulation of protein phosphorylation; GO:0001959 regulation of cytokine-mediated signaling pathway; GO:0001961 positive regulation of cytokine-mediated …	GO:0000139 Golgi membrane; GO:0000323 lytic vacuole; GO:0005622 intracellular anatomical structure; GO:0005737 cytoplasm; GO:0005764 lysosome; GO:0005765 lysosomal membrane; GO:0005768 endosome; GO:0005770 late endosome; GO:0005771 multivesicular body; GO:0005773 vacuole; GO:0005774 vacuolar membrane; GO:0005775 vacuolar lumen; GO:0005783 endoplasmic reticulum; GO:0005789 endoplasmic reticulum me…	GO:0001540 amyloid-beta binding; GO:0004888 transmembrane signaling receptor activity; GO:0004896 cytokine receptor activity; GO:0005102 signaling receptor binding; GO:0005488 binding; GO:0005515 protein binding; GO:0019899 enzyme binding; GO:0019955 cytokine binding; GO:0023023 MHC protein complex binding; GO:0023026 MHC class II protein complex binding; GO:0033218 amide binding; GO:0035718 macr…	PF09307; PF00086	PF09307 CLIP, MHC2 interacting; PF00086 Thyroglobulin type-1 repeat	MW	KOG1214	Nidogen and related basement membrane protein proteins
A0A0S2I7K2	Vinculin OS=Danio rerio OX=7955 GN=vinculin-b PE=2 SV=1	vinculin-b	0.602701	Down	44	54	392	44	54	116.3	7.04764e+07	4.71323e+07	3.3308e+07	9.91093e+07	7.44469e+07	9.67303e+07	1.3266	0.799546	0.91632	0.987711	1.05777	1.12415	cytoplasm	K05700	VCL; vinculin	map04510 Focal adhesion; map04520 Adherens junction; map04670 Leukocyte transendothelial migration; map04810 Regulation of actin cytoskeleton	GO:0000902 cell morphogenesis; GO:0000904 cell morphogenesis involved in differentiation; GO:0001775 cell activation; GO:0002009 morphogenesis of an epithelium; GO:0002252 immune effector process; GO:0002263 cell activation involved in immune response; GO:0002274 myeloid leukocyte activation; GO:0002275 myeloid cell activation involved in immune response; GO:0002283 neutrophil activation involved…	GO:0001725 stress fiber; GO:0002102 podosome; GO:0005576 extracellular region; GO:0005622 intracellular anatomical structure; GO:0005737 cytoplasm; GO:0005739 mitochondrion; GO:0005740 mitochondrial envelope; GO:0005743 mitochondrial inner membrane; GO:0005829 cytosol; GO:0005856 cytoskeleton; GO:0005886 plasma membrane; GO:0005903 brush border; GO:0005911 cell-cell junction; GO:0005912 adherens …	GO:0002162 dystroglycan binding; GO:0003779 actin binding; GO:0005198 structural molecule activity; GO:0005200 structural constituent of cytoskeleton; GO:0005488 binding; GO:0005515 protein binding; GO:0008013 beta-catenin binding; GO:0008092 cytoskeletal protein binding; GO:0017166 vinculin binding; GO:0019899 enzyme binding; GO:0031267 small GTPase binding; GO:0031625 ubiquitin protein ligase b…			W	KOG3681	Alpha-catenin
A0A8M1N8U6	Suppressor of tumorigenicity 14 protein homolog OS=Danio rerio OX=7955 GN=st14a PE=3 SV=1	st14a	0.634233	Down	13	9	40	9	9	91.8	4.2858e+06	3.01615e+06	1.87422e+06	5.24394e+06	2.68875e+06	5.31151e+06	1.51558	0.961229	0.968653	0.981798	0.717704	1.15966	plasma membrane	K08670	ST14, PRSS14; suppressor of tumorigenicity protein 14 [EC:3.4.21.109]					PF00431; PF00089	PF00431 CUB domain; PF00089 Trypsin	E	KOG3627	Trypsin
A0A8M1NGB5	Cytosol aminopeptidase OS=Danio rerio OX=7955 GN=lap3 PE=3 SV=1	lap3	0.439514	Down	4	2	5	2	2	55.3	408418	199182	247672	669560	638767	645267	1.15282	0.506682	1.02173	1.00061	1.36097	1.12451	mitochondria	K11142	LAP3; cytosol aminopeptidase [EC:3.4.11.1 3.4.11.5]	map00330 Arginine and proline metabolism; map00480 Glutathione metabolism; map01100 Metabolic pathways	GO:0006508 proteolysis; GO:0006807 nitrogen compound metabolic process; GO:0007275 multicellular organism development; GO:0007399 nervous system development; GO:0007417 central nervous system development; GO:0007420 brain development; GO:0008152 metabolic process; GO:0016319 mushroom body development; GO:0019538 protein metabolic process; GO:0032501 multicellular organismal process; GO:0032502 de…	GO:0005622 intracellular anatomical structure; GO:0005634 nucleus; GO:0005654 nucleoplasm; GO:0005737 cytoplasm; GO:0005739 mitochondrion; GO:0005794 Golgi apparatus; GO:0005802 trans-Golgi network; GO:0005829 cytosol; GO:0012505 endomembrane system; GO:0030496 midbody; GO:0031974 membrane-enclosed lumen; GO:0031981 nuclear lumen; GO:0031984 organelle subcompartment; GO:0043226 organelle; GO:0043…	GO:0003824 catalytic activity; GO:0004177 aminopeptidase activity; GO:0005488 binding; GO:0005515 protein binding; GO:0008233 peptidase activity; GO:0008235 metalloexopeptidase activity; GO:0008237 metallopeptidase activity; GO:0008238 exopeptidase activity; GO:0016787 hydrolase activity; GO:0019904 protein domain specific binding; GO:0097718 disordered domain specific binding; GO:0140096 catalyt…	PF02789; PF00883	PF02789 Cytosol aminopeptidase family, N-terminal domain; PF00883 Cytosol aminopeptidase family, catalytic domain	R	KOG2597	Predicted aminopeptidase of the M17 family
A0A8M1NHY3	Sulfhydryl oxidase OS=Danio rerio OX=7955 GN=qsox1 PE=3 SV=1	qsox1	3.04355	Up	3	2	7	2	2	88	158054	533775	63040.9	1.00181e+06	608936	1.004e+06	0.371889	1.13186	0.216787	1.248	1.0815	1.4585	plasma membrane	K10758	QSOX; thiol oxidase [EC:1.8.3.2]		GO:0000003 reproduction; GO:0001775 cell activation; GO:0002252 immune effector process; GO:0002263 cell activation involved in immune response; GO:0002274 myeloid leukocyte activation; GO:0002275 myeloid cell activation involved in immune response; GO:0002283 neutrophil activation involved in immune response; GO:0002366 leukocyte activation involved in immune response; GO:0002376 immune system p…	GO:0000139 Golgi membrane; GO:0005576 extracellular region; GO:0005615 extracellular space; GO:0005622 intracellular anatomical structure; GO:0005737 cytoplasm; GO:0005783 endoplasmic reticulum; GO:0005788 endoplasmic reticulum lumen; GO:0005794 Golgi apparatus; GO:0012505 endomembrane system; GO:0016020 membrane; GO:0016021 integral component of membrane; GO:0030141 secretory granule; GO:0030173…	GO:0003756 protein disulfide isomerase activity; GO:0003824 catalytic activity; GO:0016491 oxidoreductase activity; GO:0016667 oxidoreductase activity, acting on a sulfur group of donors; GO:0016670 oxidoreductase activity, acting on a sulfur group of donors, oxygen as acceptor; GO:0016853 isomerase activity; GO:0016860 intramolecular oxidoreductase activity; GO:0016864 intramolecular oxidoreduct…	PF00085; PF18108; PF18371	PF00085 Thioredoxin; PF18108 QSOX Trx-like domain; PF18371 Flavin adenine dinucleotide (FAD)-dependent sulfhydryl oxidase	D	KOG1731	FAD-dependent sulfhydryl oxidase/quiescin and related proteins
A0A8M1P0I6	Eukaryotic translation initiation factor 3 subunit B OS=Danio rerio OX=7955 GN=eif3ba PE=3 SV=1	eif3ba	1.77646	Up	15	11	46	11	11	79.6	1.08014e+06	2.12915e+06	612726	5.42128e+06	2.94264e+06	4.46465e+06	0.514326	0.913678	0.426411	1.36672	1.05766	1.31254	nucleus	K03253	EIF3B; translation initiation factor 3 subunit B		GO:0000003 reproduction; GO:0002064 epithelial cell development; GO:0002065 columnar/cuboidal epithelial cell differentiation; GO:0002066 columnar/cuboidal epithelial cell development; GO:0003006 developmental process involved in reproduction; GO:0006412 translation; GO:0006413 translational initiation; GO:0006417 regulation of translation; GO:0006446 regulation of translational initiation; GO:00…	GO:0005622 intracellular anatomical structure; GO:0005737 cytoplasm; GO:0005829 cytosol; GO:0005852 eukaryotic translation initiation factor 3 complex; GO:0032991 protein-containing complex; GO:0071541 eukaryotic translation initiation factor 3 complex, eIF3m;	GO:0003676 nucleic acid binding; GO:0003723 RNA binding; GO:0003729 mRNA binding; GO:0003743 translation initiation factor activity; GO:0005198 structural molecule activity; GO:0005488 binding; GO:0005515 protein binding; GO:0008135 translation factor activity, RNA binding; GO:0097159 organic cyclic compound binding; GO:1901363 heterocyclic compound binding;	PF00076	PF00076 RNA recognition motif. (a.k.a. RRM, RBD, or RNP domain)	J	KOG2314	Translation initiation factor 3, subunit b (eIF-3b)
A0A8M1P0N7	Serotransferrin OS=Danio rerio OX=7955 GN=tfa PE=3 SV=1	tfa	2.13109	Up	61	53	295	53	53	73.2	2.20778e+07	5.22071e+07	1.68085e+07	1.03455e+08	9.13208e+07	8.90808e+07	0.466844	0.994885	0.519455	1.1582	1.45759	1.16296	extracellular	K14736	TF; transferrin	map04066 HIF-1 signaling pathway; map04216 Ferroptosis; map04978 Mineral absorption	GO:0000041 transition metal ion transport; GO:0000165 MAPK cascade; GO:0001501 skeletal system development; GO:0001775 cell activation; GO:0001817 regulation of cytokine production; GO:0001818 negative regulation of cytokine production; GO:0001906 cell killing; GO:0001932 regulation of protein phosphorylation; GO:0001934 positive regulation of protein phosphorylation; GO:0002227 innate immune res…	GO:0005576 extracellular region; GO:0005604 basement membrane; GO:0005615 extracellular space; GO:0005622 intracellular anatomical structure; GO:0005634 nucleus; GO:0005737 cytoplasm; GO:0005768 endosome; GO:0005769 early endosome; GO:0005770 late endosome; GO:0005783 endoplasmic reticulum; GO:0005788 endoplasmic reticulum lumen; GO:0005886 plasma membrane; GO:0005905 clathrin-coated pit; GO:0009…	GO:0001530 lipopolysaccharide binding; GO:0003824 catalytic activity; GO:0004175 endopeptidase activity; GO:0004252 serine-type endopeptidase activity; GO:0004857 enzyme inhibitor activity; GO:0004866 endopeptidase inhibitor activity; GO:0004869 cysteine-type endopeptidase inhibitor activity; GO:0005102 signaling receptor binding; GO:0005488 binding; GO:0005506 iron ion binding; GO:0005515 protei…	PF00405	PF00405 Transferrin
A0A8M1P3T0	ATP-dependent 6-phosphofructokinase OS=Danio rerio OX=7955 GN=pfklb PE=3 SV=1	pfklb	0.580669	Down	3	3	7	2	3	85	596826	384547	307087	612814	154396	341456	1.97399	1.14624	1.48444	1.07311	0.385464	0.697266	cytoplasm	K00850	pfkA, PFK; 6-phosphofructokinase 1 [EC:2.7.1.11]	map00010 Glycolysis / Gluconeogenesis; map00030 Pentose phosphate pathway; map00051 Fructose and mannose metabolism; map00052 Galactose metabolism; map01100 Metabolic pathways; map01200 Carbon metabolism; map01230 Biosynthesis of amino acids; map03018 RNA degradation; map04066 HIF-1 signaling pathway; map04152 AMPK signaling pathway; map04919 Thyroid hormone signaling pathway; map04922 Glucagon s…	GO:0000768 syncytium formation by plasma membrane fusion; GO:0001775 cell activation; GO:0002252 immune effector process; GO:0002263 cell activation involved in immune response; GO:0002274 myeloid leukocyte activation; GO:0002275 myeloid cell activation involved in immune response; GO:0002283 neutrophil activation involved in immune response; GO:0002366 leukocyte activation involved in immune res…	GO:0005576 extracellular region; GO:0005622 intracellular anatomical structure; GO:0005737 cytoplasm; GO:0005829 cytosol; GO:0005945 6-phosphofructokinase complex; GO:0012505 endomembrane system; GO:0030141 secretory granule; GO:0031410 cytoplasmic vesicle; GO:0031974 membrane-enclosed lumen; GO:0031982 vesicle; GO:0031983 vesicle lumen; GO:0032991 protein-containing complex; GO:0034774 secretory…	GO:0000166 nucleotide binding; GO:0003824 catalytic activity; GO:0003872 6-phosphofructokinase activity; GO:0004331 fructose-2,6-bisphosphate 2-phosphatase activity; GO:0005488 binding; GO:0005515 protein binding; GO:0005524 ATP binding; GO:0008443 phosphofructokinase activity; GO:0016301 kinase activity; GO:0016740 transferase activity; GO:0016772 transferase activity, transferring phosphorus-co…	PF00365	PF00365 Phosphofructokinase	G	KOG2440	Pyrophosphate-dependent phosphofructo-1-kinase
A0A8M1P8C5	NADPH--cytochrome P450 reductase OS=Danio rerio OX=7955 GN=porb PE=3 SV=1	porb	1.59936	Up	4	4	14	4	4	76.3	527864	936786	1.03377e+06	1.22222e+06	463526	1.45959e+06	0.741556	1.18601	2.12249	0.909051	0.491523	1.26595	plasma membrane	K00327	POR; NADPH-ferrihemoprotein reductase [EC:1.6.2.4]		GO:0000003 reproduction; GO:0001505 regulation of neurotransmitter levels; GO:0003006 developmental process involved in reproduction; GO:0003420 regulation of growth plate cartilage chondrocyte proliferation; GO:0006082 organic acid metabolic process; GO:0006091 generation of precursor metabolites and energy; GO:0006464 cellular protein modification process; GO:0006473 protein acetylation; GO:000…	GO:0005622 intracellular anatomical structure; GO:0005737 cytoplasm; GO:0005739 mitochondrion; GO:0005783 endoplasmic reticulum; GO:0005789 endoplasmic reticulum membrane; GO:0012505 endomembrane system; GO:0016020 membrane; GO:0031984 organelle subcompartment; GO:0042175 nuclear outer membrane-endoplasmic reticulum membrane network; GO:0043226 organelle; GO:0043227 membrane-bounded organelle; GO…	GO:0000166 nucleotide binding; GO:0003824 catalytic activity; GO:0003958 NADPH-hemoprotein reductase activity; GO:0004128 cytochrome-b5 reductase activity, acting on NAD(P)H; GO:0005488 binding; GO:0005515 protein binding; GO:0008941 nitric oxide dioxygenase activity; GO:0009055 electron transfer activity; GO:0010181 FMN binding; GO:0016491 oxidoreductase activity; GO:0016651 oxidoreductase activ…	PF00258; PF00667; PF00175	PF00258 Flavodoxin; PF00667 FAD binding domain; PF00175 Oxidoreductase NAD-binding domain	C	KOG1158	NADP/FAD dependent oxidoreductase
A0A8M1P9T3	Propionate--CoA ligase OS=Danio rerio OX=7955 GN=acss2 PE=3 SV=1	acss2	1.78944	Up	3	2	2	2	2	78.5	83151.8	165106	60349.9	120645	111143	130332	0.982912	1.75887	1.04261	0.75504	0.991685	0.951171	cytoplasm	K01895	ACSS1_2, acs; acetyl-CoA synthetase [EC:6.2.1.1]	map00010 Glycolysis / Gluconeogenesis; map00620 Pyruvate metabolism; map00630 Glyoxylate and dicarboxylate metabolism; map00640 Propanoate metabolism; map01100 Metabolic pathways; map01200 Carbon metabolism	GO:0006066 alcohol metabolic process; GO:0006067 ethanol metabolic process; GO:0006069 ethanol oxidation; GO:0006082 organic acid metabolic process; GO:0006083 acetate metabolic process; GO:0006084 acetyl-CoA metabolic process; GO:0006085 acetyl-CoA biosynthetic process; GO:0006091 generation of precursor metabolites and energy; GO:0006139 nucleobase-containing compound metabolic process; GO:0006…	GO:0005622 intracellular anatomical structure; GO:0005634 nucleus; GO:0005654 nucleoplasm; GO:0005737 cytoplasm; GO:0005739 mitochondrion; GO:0005759 mitochondrial matrix; GO:0005829 cytosol; GO:0031974 membrane-enclosed lumen; GO:0031981 nuclear lumen; GO:0043226 organelle; GO:0043227 membrane-bounded organelle; GO:0043229 intracellular organelle; GO:0043231 intracellular membrane-bounded organe…	GO:0000166 nucleotide binding; GO:0003824 catalytic activity; GO:0003987 acetate-CoA ligase activity; GO:0005488 binding; GO:0015645 fatty acid ligase activity; GO:0016208 AMP binding; GO:0016405 CoA-ligase activity; GO:0016874 ligase activity; GO:0016877 ligase activity, forming carbon-sulfur bonds; GO:0016878 acid-thiol ligase activity; GO:0017076 purine nucleotide binding; GO:0030554 adenyl nu…	PF13193	PF13193 AMP-binding enzyme C-terminal domain	I	KOG1175	Acyl-CoA synthetase
A0A8M1PAH1	DNA-(apurinic or apyrimidinic site) endonuclease OS=Danio rerio OX=7955 GN=apex1 PE=3 SV=1	apex1	2.61932	Up	30	11	44	11	11	38.4	574770	1.67054e+06	589088	4.61798e+06	4.10743e+06	5.51163e+06	0.26694	0.699202	0.399854	1.13551	1.43992	1.58039	mitochondria	K10771	APEX1; AP endonuclease 1 [EC:4.2.99.18]	map03410 Base excision repair	GO:0000302 response to reactive oxygen species; GO:0000723 telomere maintenance; GO:0001947 heart looping; GO:0002009 morphogenesis of an epithelium; GO:0002119 nematode larval development; GO:0002164 larval development; GO:0003007 heart morphogenesis; GO:0003008 system process; GO:0003013 circulatory system process; GO:0003015 heart process; GO:0003143 embryonic heart tube morphogenesis; GO:0006…	GO:0000228 nuclear chromosome; GO:0000781 chromosome, telomeric region; GO:0005622 intracellular anatomical structure; GO:0005634 nucleus; GO:0005654 nucleoplasm; GO:0005667 transcription regulator complex; GO:0005694 chromosome; GO:0005730 nucleolus; GO:0005737 cytoplasm; GO:0005739 mitochondrion; GO:0005783 endoplasmic reticulum; GO:0005813 centrosome; GO:0005815 microtubule organizing center; …	GO:0003676 nucleic acid binding; GO:0003677 DNA binding; GO:0003682 chromatin binding; GO:0003684 damaged DNA binding; GO:0003690 double-stranded DNA binding; GO:0003691 double-stranded telomeric DNA binding; GO:0003712 transcription coregulator activity; GO:0003713 transcription coactivator activity; GO:0003714 transcription corepressor activity; GO:0003824 catalytic activity; GO:0003906 DNA-(ap…	PF03372	PF03372 Endonuclease/Exonuclease/phosphatase family	L	KOG1294	Apurinic/apyrimidinic endonuclease and related enzymes
A0A8M1PAS3	DNA (cytosine-5)-methyltransferase OS=Danio rerio OX=7955 GN=dnmt1 PE=3 SV=1	dnmt1	0.212465	Down	5	8	11	8	8	169	249350	58785.5	283497	1.39452e+06	576291	582401	0.628637	0.133564	1.04458	1.86137	1.09668	0.906521	cytoplasm	K00558	DNMT1, dcm; DNA (cytosine-5)-methyltransferase 1 [EC:2.1.1.37]	map00270 Cysteine and methionine metabolism; map01100 Metabolic pathways	GO:0000122 negative regulation of transcription by RNA polymerase II; GO:0001101 response to acid chemical; GO:0002237 response to molecule of bacterial origin; GO:0006139 nucleobase-containing compound metabolic process; GO:0006259 DNA metabolic process; GO:0006304 DNA modification; GO:0006305 DNA alkylation; GO:0006306 DNA methylation; GO:0006355 regulation of transcription, DNA-templated; GO:0…	GO:0000775 chromosome, centromeric region; GO:0000785 chromatin; GO:0000792 heterochromatin; GO:0005622 intracellular anatomical structure; GO:0005634 nucleus; GO:0005654 nucleoplasm; GO:0005657 replication fork; GO:0005694 chromosome; GO:0005721 pericentric heterochromatin; GO:0005737 cytoplasm; GO:0031974 membrane-enclosed lumen; GO:0031981 nuclear lumen; GO:0032991 protein-containing complex; …	GO:0000166 nucleotide binding; GO:0000981 DNA-binding transcription factor activity, RNA polymerase II-specific; GO:0003676 nucleic acid binding; GO:0003677 DNA binding; GO:0003682 chromatin binding; GO:0003700 DNA-binding transcription factor activity; GO:0003723 RNA binding; GO:0003824 catalytic activity; GO:0003886 DNA (cytosine-5-)-methyltransferase activity; GO:0005102 signaling receptor bin…	PF06464; PF12047; PF02008; PF01426; PF00145	PF06464 DMAP1-binding Domain; PF12047 Cytosine specific DNA methyltransferase replication foci domain; PF02008 CXXC zinc finger domain; PF01426 BAH domain; PF00145 C-5 cytosine-specific DNA methylase
A0A8M1PG22	Plasminogen OS=Danio rerio OX=7955 GN=plg PE=3 SV=1	plg	6.08281	Up	24	19	71	19	19	91.6	983997	6.64158e+06	1.01989e+06	5.22497e+06	4.82552e+06	4.37039e+06	0.338224	2.05735	0.512349	0.950851	1.252	0.92746	extracellular	K01315	PLG; plasminogen [EC:3.4.21.7]	map04080 Neuroactive ligand-receptor interaction; map04610 Complement and coagulation cascades	GO:0000003 reproduction; GO:0001568 blood vessel development; GO:0001701 in utero embryonic development; GO:0001890 placenta development; GO:0001892 embryonic placenta development; GO:0001944 vasculature development; GO:0002376 immune system process; GO:0002576 platelet degranulation; GO:0003006 developmental process involved in reproduction; GO:0003008 system process; GO:0003013 circulatory syst…	GO:0005576 extracellular region; GO:0005615 extracellular space; GO:0005622 intracellular anatomical structure; GO:0005737 cytoplasm; GO:0005886 plasma membrane; GO:0009897 external side of plasma membrane; GO:0009986 cell surface; GO:0012505 endomembrane system; GO:0016020 membrane; GO:0019897 extrinsic component of plasma membrane; GO:0019898 extrinsic component of membrane; GO:0030141 secretor…	GO:0001968 fibronectin binding; GO:0003823 antigen binding; GO:0003824 catalytic activity; GO:0004175 endopeptidase activity; GO:0004252 serine-type endopeptidase activity; GO:0004857 enzyme inhibitor activity; GO:0004866 endopeptidase inhibitor activity; GO:0005102 signaling receptor binding; GO:0005488 binding; GO:0005515 protein binding; GO:0005539 glycosaminoglycan binding; GO:0008201 heparin…	PF00024; PF00051; PF00089	PF00024 PAN domain; PF00051 Kringle domain; PF00089 Trypsin
A0A8M1PGD5	GTP:AMP phosphotransferase AK3, mitochondrial OS=Danio rerio OX=7955 GN=ak3 PE=3 SV=1	ak3	0.489244	Down	9	2	10	2	2	25	221349	120164	52731.2	352180	305270	368807	1.23545	0.604435	0.430147	1.04071	1.28612	1.2709	mitochondria	K00944	AK3; nucleoside-triphosphate--adenylate kinase [EC:2.7.4.10]	map00230 Purine metabolism; map01240 Biosynthesis of cofactors	GO:0001889 liver development; GO:0006139 nucleobase-containing compound metabolic process; GO:0006163 purine nucleotide metabolic process; GO:0006164 purine nucleotide biosynthetic process; GO:0006172 ADP biosynthetic process; GO:0006213 pyrimidine nucleoside metabolic process; GO:0006220 pyrimidine nucleotide metabolic process; GO:0006725 cellular aromatic compound metabolic process; GO:0006753 …	GO:0005622 intracellular anatomical structure; GO:0005737 cytoplasm; GO:0005739 mitochondrion; GO:0005740 mitochondrial envelope; GO:0005758 mitochondrial intermembrane space; GO:0005759 mitochondrial matrix; GO:0031967 organelle envelope; GO:0031970 organelle envelope lumen; GO:0031974 membrane-enclosed lumen; GO:0031975 envelope; GO:0043226 organelle; GO:0043227 membrane-bounded organelle; GO:0…	GO:0003824 catalytic activity; GO:0004017 adenylate kinase activity; GO:0005488 binding; GO:0005515 protein binding; GO:0016301 kinase activity; GO:0016740 transferase activity; GO:0016772 transferase activity, transferring phosphorus-containing groups; GO:0016776 phosphotransferase activity, phosphate group as acceptor; GO:0019205 nucleobase-containing compound kinase activity; GO:0042802 identi…	PF00406; PF05191	PF00406 Adenylate kinase; PF05191 Adenylate kinase, active site lid	F	KOG3078	Adenylate kinase
A0A8M1PHW6	Adenosine kinase OS=Danio rerio OX=7955 GN=adka PE=3 SV=1	adka	0.652901	Down	20	9	49	9	9	40.2	2.65123e+06	1.92074e+06	862008	5.60181e+06	4.26977e+06	6.85146e+06	0.948694	0.619404	0.450807	1.06127	1.15327	1.51365	cytoplasm	K00856	ADK, adoK; adenosine kinase [EC:2.7.1.20]	map00230 Purine metabolism; map01100 Metabolic pathways	GO:0002682 regulation of immune system process; GO:0002684 positive regulation of immune system process; GO:0002694 regulation of leukocyte activation; GO:0002696 positive regulation of leukocyte activation; GO:0006139 nucleobase-containing compound metabolic process; GO:0006163 purine nucleotide metabolic process; GO:0006164 purine nucleotide biosynthetic process; GO:0006166 purine ribonucleosid…	GO:0005622 intracellular anatomical structure; GO:0005634 nucleus; GO:0005654 nucleoplasm; GO:0005737 cytoplasm; GO:0005829 cytosol; GO:0031974 membrane-enclosed lumen; GO:0031981 nuclear lumen; GO:0043226 organelle; GO:0043227 membrane-bounded organelle; GO:0043229 intracellular organelle; GO:0043231 intracellular membrane-bounded organelle; GO:0043233 organelle lumen; GO:0070013 intracellular o…	GO:0003824 catalytic activity; GO:0004001 adenosine kinase activity; GO:0005488 binding; GO:0005515 protein binding; GO:0016301 kinase activity; GO:0016740 transferase activity; GO:0016772 transferase activity, transferring phosphorus-containing groups; GO:0016773 phosphotransferase activity, alcohol group as acceptor; GO:0019205 nucleobase-containing compound kinase activity; GO:0019206 nucleosi…	PF00294	PF00294 pfkB family carbohydrate kinase	G	KOG2854	Possible pfkB family carbohydrate kinase
A0A8M2B804	CAD protein OS=Danio rerio OX=7955 GN=cad PE=3 SV=1	cad	0.494195	Down	2	3	9	3	3	248.7	299564	164271	236241	664598	155863	220472	1.3642	0.674181	1.57234	1.60238	0.535771	0.619879	cytoplasm	K11540	CAD; carbamoyl-phosphate synthase / aspartate carbamoyltransferase / dihydroorotase [EC:6.3.5.5 2.1.3.2 3.5.2.3]	map00240 Pyrimidine metabolism; map00250 Alanine, aspartate and glutamate metabolism; map01100 Metabolic pathways; map01240 Biosynthesis of cofactors	GO:0000050 urea cycle; GO:0000052 citrulline metabolic process; GO:0002119 nematode larval development; GO:0002164 larval development; GO:0006082 organic acid metabolic process; GO:0006139 nucleobase-containing compound metabolic process; GO:0006206 pyrimidine nucleobase metabolic process; GO:0006207 'de novo' pyrimidine nucleobase biosynthetic process; GO:0006213 pyrimidine nucleoside metabolic …	GO:0005622 intracellular anatomical structure; GO:0005634 nucleus; GO:0005654 nucleoplasm; GO:0005737 cytoplasm; GO:0005739 mitochondrion; GO:0005829 cytosol; GO:0016363 nuclear matrix; GO:0030424 axon; GO:0031974 membrane-enclosed lumen; GO:0031981 nuclear lumen; GO:0032991 protein-containing complex; GO:0034399 nuclear periphery; GO:0036477 somatodendritic compartment; GO:0042995 cell projectio…	GO:0000166 nucleotide binding; GO:0001882 nucleoside binding; GO:0001884 pyrimidine nucleoside binding; GO:0002134 UTP binding; GO:0003824 catalytic activity; GO:0004070 aspartate carbamoyltransferase activity; GO:0004087 carbamoyl-phosphate synthase (ammonia) activity; GO:0004088 carbamoyl-phosphate synthase (glutamine-hydrolyzing) activity; GO:0004151 dihydroorotase activity; GO:0004672 protein…	PF00988; PF00117; PF02786; PF02787; PF02142; PF01979; PF02729; PF00185	PF00988 Carbamoyl-phosphate synthase small chain, CPSase domain; PF00117 Glutamine amidotransferase class-I; PF02786 Carbamoyl-phosphate synthase L chain, ATP binding domain; PF02787 Carbamoyl-phosphate synthetase large chain, oligomerisation domain; PF02142 MGS-like domain; PF01979 Amidohydrolase family; PF02729 Aspartate/ornithine carbamoyltransferase, carbamoyl-P binding domain; PF00185 Aspart…	R	KOG0370	Multifunctional pyrimidine synthesis protein CAD (includes carbamoyl-phophate synthetase, aspartate transcarbamylase, and glutamine amidotransferase)
A0A8M2B848	Calcium-transporting ATPase OS=Danio rerio OX=7955 GN=atp2a2b PE=3 SV=1	atp2a2b	1.64273	Up	21	23	108	10	23	114.2	6.56754e+06	1.19713e+07	7.61639e+06	1.64888e+07	1.2062e+07	1.18093e+07	0.782835	1.28598	1.32684	1.04058	1.08527	0.86907	plasma membrane	K05853	ATP2A; P-type Ca2+ transporter type 2A [EC:7.2.2.10]	map04020 Calcium signaling pathway; map04022 cGMP-PKG signaling pathway; map04024 cAMP signaling pathway; map04260 Cardiac muscle contraction; map04261 Adrenergic signaling in cardiomyocytes; map04919 Thyroid hormone signaling pathway; map04972 Pancreatic secretion	GO:0000003 reproduction; GO:0001505 regulation of neurotransmitter levels; GO:0002026 regulation of the force of heart contraction; GO:0002027 regulation of heart rate; GO:0002064 epithelial cell development; GO:0002065 columnar/cuboidal epithelial cell differentiation; GO:0002066 columnar/cuboidal epithelial cell development; GO:0002119 nematode larval development; GO:0002164 larval development;…	GO:0005622 intracellular anatomical structure; GO:0005634 nucleus; GO:0005635 nuclear envelope; GO:0005654 nucleoplasm; GO:0005737 cytoplasm; GO:0005783 endoplasmic reticulum; GO:0005789 endoplasmic reticulum membrane; GO:0005886 plasma membrane; GO:0005887 integral component of plasma membrane; GO:0009898 cytoplasmic side of plasma membrane; GO:0012505 endomembrane system; GO:0012506 vesicle mem…	GO:0000166 nucleotide binding; GO:0001664 G protein-coupled receptor binding; GO:0003676 nucleic acid binding; GO:0003677 DNA binding; GO:0003682 chromatin binding; GO:0003824 catalytic activity; GO:0005102 signaling receptor binding; GO:0005215 transporter activity; GO:0005388 P-type calcium transporter activity; GO:0005488 binding; GO:0005509 calcium ion binding; GO:0005515 protein binding; GO:…	PF00690; PF08282	PF00690 Cation transporter/ATPase, N-terminus; PF08282 haloacid dehalogenase-like hydrolase	P	KOG0202	Ca2+ transporting ATPase
A0A8M2BGT1	Disintegrin and metalloproteinase domain-containing protein 10 OS=Danio rerio OX=7955 GN=adam10a PE=4 SV=1	adam10a	1.60913	Up	5	3	9	3	3	85.5	13323.8	23789.8		84233.7		75566.2	0.357644	0.575494		1.19709		1.25232	endoplasmic reticulum	K06704	ADAM10, CD156c; disintegrin and metalloproteinase domain-containing protein 10 [EC:3.4.24.81]	map04361 Axon regeneration	GO:0000003 reproduction; GO:0000902 cell morphogenesis; GO:0000904 cell morphogenesis involved in differentiation; GO:0001558 regulation of cell growth; GO:0001655 urogenital system development; GO:0001667 ameboidal-type cell migration; GO:0001701 in utero embryonic development; GO:0001708 cell fate specification; GO:0001709 cell fate determination; GO:0001775 cell activation; GO:0002064 epitheli…	GO:0005622 intracellular anatomical structure; GO:0005634 nucleus; GO:0005737 cytoplasm; GO:0005783 endoplasmic reticulum; GO:0005788 endoplasmic reticulum lumen; GO:0005794 Golgi apparatus; GO:0005798 Golgi-associated vesicle; GO:0005802 trans-Golgi network; GO:0005886 plasma membrane; GO:0009986 cell surface; GO:0012505 endomembrane system; GO:0012506 vesicle membrane; GO:0014069 postsynaptic d…	GO:0003824 catalytic activity; GO:0004175 endopeptidase activity; GO:0004222 metalloendopeptidase activity; GO:0005102 signaling receptor binding; GO:0005178 integrin binding; GO:0005488 binding; GO:0005515 protein binding; GO:0008233 peptidase activity; GO:0008237 metallopeptidase activity; GO:0016787 hydrolase activity; GO:0019899 enzyme binding; GO:0019900 kinase binding; GO:0019901 protein ki…	PF13574; PF00200	PF13574 Metallo-peptidase family M12B Reprolysin-like; PF00200 Disintegrin	W	KOG3658	Tumor necrosis factor-alpha-converting enzyme (TACE/ADAM17) and related metalloproteases
A0A8M3AJX0	E3 ubiquitin-protein ligase OS=Danio rerio OX=7955 GN=hectd1 PE=3 SV=1	hectd1	4.69711	Up	2	5	6	5	5	286.1	121173	631553	368702	649789	251222	416866	0.393849	1.84995	1.75146	1.11818	0.616352	0.836536	cytoplasm	K12231	HECTD1; E3 ubiquitin-protein ligase HECTD1 [EC:2.3.2.26]		GO:0006464 cellular protein modification process; GO:0006508 proteolysis; GO:0006511 ubiquitin-dependent protein catabolic process; GO:0006807 nitrogen compound metabolic process; GO:0007044 cell-substrate junction assembly; GO:0008152 metabolic process; GO:0009056 catabolic process; GO:0009057 macromolecule catabolic process; GO:0009987 cellular process; GO:0016043 cellular component organizatio…	GO:0005622 intracellular anatomical structure; GO:0005634 nucleus; GO:0005737 cytoplasm; GO:0043226 organelle; GO:0043227 membrane-bounded organelle; GO:0043229 intracellular organelle; GO:0043231 intracellular membrane-bounded organelle;	GO:0003824 catalytic activity; GO:0004842 ubiquitin-protein transferase activity; GO:0016740 transferase activity; GO:0019787 ubiquitin-like protein transferase activity; GO:0061630 ubiquitin protein ligase activity; GO:0061659 ubiquitin-like protein ligase activity; GO:0140096 catalytic activity, acting on a protein;	PF06701; PF18410; PF00632	PF06701 Mib_herc2; PF18410 Basic tilted helix bundle domain; PF00632 HECT-domain (ubiquitin-transferase)	R	KOG4276	Predicted hormone receptor interactor
A0A8M3AWE5	SUMO-activating enzyme subunit 2 OS=Danio rerio OX=7955 GN=uba2 PE=3 SV=1	uba2	1.71069	Up	17	11	50	11	11	70.8	3.13346e+06	5.94797e+06	1.60996e+06	7.54858e+06	5.06581e+06	1.00594e+07	0.744596	1.27377	0.559131	0.949684	0.908643	1.47581	cytoplasm	K10685	UBLE1B, SAE2, UBA2; ubiquitin-like 1-activating enzyme E1 B [EC:6.2.1.45]	map04120 Ubiquitin mediated proteolysis	GO:0002119 nematode larval development; GO:0002164 larval development; GO:0002376 immune system process; GO:0002682 regulation of immune system process; GO:0002684 positive regulation of immune system process; GO:0003002 regionalization; GO:0006355 regulation of transcription, DNA-templated; GO:0006464 cellular protein modification process; GO:0006807 nitrogen compound metabolic process; GO:00069…	GO:0005622 intracellular anatomical structure; GO:0005634 nucleus; GO:0005654 nucleoplasm; GO:0005737 cytoplasm; GO:0031510 SUMO activating enzyme complex; GO:0031974 membrane-enclosed lumen; GO:0031981 nuclear lumen; GO:0032991 protein-containing complex; GO:0043226 organelle; GO:0043227 membrane-bounded organelle; GO:0043229 intracellular organelle; GO:0043231 intracellular membrane-bounded org…	GO:0000166 nucleotide binding; GO:0000287 magnesium ion binding; GO:0003824 catalytic activity; GO:0005488 binding; GO:0005515 protein binding; GO:0005524 ATP binding; GO:0008047 enzyme activator activity; GO:0008134 transcription factor binding; GO:0008641 ubiquitin-like modifier activating enzyme activity; GO:0016874 ligase activity; GO:0016877 ligase activity, forming carbon-sulfur bonds; GO:0…	PF00899; PF14732	PF00899 ThiF family; PF14732 Ubiquitin/SUMO-activating enzyme ubiquitin-like domain	O	KOG2013	SMT3/SUMO-activating complex, catalytic component UBA2
A0A8M3B4R7	Delta-1-pyrroline-5-carboxylate synthase OS=Danio rerio OX=7955 GN=aldh18a1 PE=3 SV=1	aldh18a1	6.80412	Up	10	9	34	9	9	87.9	137601	1.03888e+06	1.27654e+06	2.40998e+06	1.8243e+06	1.55454e+06	0.132369	0.900653	1.79474	1.22743	1.32467	0.923277	mitochondria	K12657	ALDH18A1, P5CS; delta-1-pyrroline-5-carboxylate synthetase [EC:2.7.2.11 1.2.1.41]	map00330 Arginine and proline metabolism; map01100 Metabolic pathways; map01230 Biosynthesis of amino acids	GO:0000052 citrulline metabolic process; GO:0006082 organic acid metabolic process; GO:0006520 cellular amino acid metabolic process; GO:0006536 glutamate metabolic process; GO:0006560 proline metabolic process; GO:0006561 proline biosynthetic process; GO:0006591 ornithine metabolic process; GO:0006592 ornithine biosynthetic process; GO:0006793 phosphorus metabolic process; GO:0006796 phosphate-c…	GO:0005622 intracellular anatomical structure; GO:0005737 cytoplasm; GO:0005739 mitochondrion; GO:0005740 mitochondrial envelope; GO:0005743 mitochondrial inner membrane; GO:0005829 cytosol; GO:0016020 membrane; GO:0019866 organelle inner membrane; GO:0031090 organelle membrane; GO:0031966 mitochondrial membrane; GO:0031967 organelle envelope; GO:0031975 envelope; GO:0043226 organelle; GO:0043227…	GO:0003824 catalytic activity; GO:0004349 glutamate 5-kinase activity; GO:0004350 glutamate-5-semialdehyde dehydrogenase activity; GO:0005488 binding; GO:0005515 protein binding; GO:0016301 kinase activity; GO:0016491 oxidoreductase activity; GO:0016620 oxidoreductase activity, acting on the aldehyde or oxo group of donors, NAD or NADP as acceptor; GO:0016740 transferase activity; GO:0016772 tran…			E	KOG4165	Gamma-glutamyl phosphate reductase
A0A8M9Q9I4	Inosine-5'-monophosphate dehydrogenase OS=Danio rerio OX=7955 GN=impdh2 PE=3 SV=1	impdh2	0.645501	Down	10	6	15	4	4	58.1	923038	661134	342719	1.57825e+06	977692	1.33831e+06	1.25719	0.811516	0.682214	1.13808	1.00515	1.12539	cytoplasm	K00088	IMPDH, guaB; IMP dehydrogenase [EC:1.1.1.205]	map00230 Purine metabolism; map00983 Drug metabolism - other enzymes; map01100 Metabolic pathways	GO:0000902 cell morphogenesis; GO:0000904 cell morphogenesis involved in differentiation; GO:0001654 eye development; GO:0001775 cell activation; GO:0002252 immune effector process; GO:0002263 cell activation involved in immune response; GO:0002274 myeloid leukocyte activation; GO:0002275 myeloid cell activation involved in immune response; GO:0002283 neutrophil activation involved in immune resp…	GO:0005576 extracellular region; GO:0005622 intracellular anatomical structure; GO:0005634 nucleus; GO:0005737 cytoplasm; GO:0005829 cytosol; GO:0012505 endomembrane system; GO:0030141 secretory granule; GO:0031410 cytoplasmic vesicle; GO:0031974 membrane-enclosed lumen; GO:0031982 vesicle; GO:0031983 vesicle lumen; GO:0034774 secretory granule lumen; GO:0043226 organelle; GO:0043227 membrane-bou…	GO:0000166 nucleotide binding; GO:0003824 catalytic activity; GO:0003938 IMP dehydrogenase activity; GO:0005488 binding; GO:0016491 oxidoreductase activity; GO:0016614 oxidoreductase activity, acting on CH-OH group of donors; GO:0016616 oxidoreductase activity, acting on the CH-OH group of donors, NAD or NADP as acceptor; GO:0036094 small molecule binding; GO:0097159 organic cyclic compound bindi…	PF00478; PF00571	PF00478 IMP dehydrogenase / GMP reductase domain; PF00571 CBS domain	F	KOG2550	IMP dehydrogenase/GMP reductase
A0A8N1TRF3	Adenylate kinase 4, mitochondrial OS=Danio rerio OX=7955 GN=ak4 PE=3 SV=1	ak4	2.09788	Up	8	2	7	2	2	25.4	251906	586398	235881	512822	204109	136778	1.03597	2.17333	1.41775	1.11658	0.633602	0.347285	cytoplasm	K00939	adk, AK; adenylate kinase [EC:2.7.4.3]	map00230 Purine metabolism; map00730 Thiamine metabolism; map01100 Metabolic pathways; map01240 Biosynthesis of cofactors	GO:0001889 liver development; GO:0006139 nucleobase-containing compound metabolic process; GO:0006163 purine nucleotide metabolic process; GO:0006165 nucleoside diphosphate phosphorylation; GO:0006725 cellular aromatic compound metabolic process; GO:0006753 nucleoside phosphate metabolic process; GO:0006793 phosphorus metabolic process; GO:0006796 phosphate-containing compound metabolic process; …	GO:0005622 intracellular anatomical structure; GO:0005737 cytoplasm; GO:0005739 mitochondrion; GO:0005759 mitochondrial matrix; GO:0031974 membrane-enclosed lumen; GO:0043226 organelle; GO:0043227 membrane-bounded organelle; GO:0043229 intracellular organelle; GO:0043231 intracellular membrane-bounded organelle; GO:0043233 organelle lumen; GO:0070013 intracellular organelle lumen;	GO:0003824 catalytic activity; GO:0004017 adenylate kinase activity; GO:0004550 nucleoside diphosphate kinase activity; GO:0016301 kinase activity; GO:0016740 transferase activity; GO:0016772 transferase activity, transferring phosphorus-containing groups; GO:0016776 phosphotransferase activity, phosphate group as acceptor; GO:0019205 nucleobase-containing compound kinase activity; GO:0046899 nuc…	PF00406; PF05191	PF00406 Adenylate kinase; PF05191 Adenylate kinase, active site lid	F	KOG3078	Adenylate kinase
A0A8N7UYS4	Beta-hexosaminidase OS=Danio rerio OX=7955 GN=hexb PE=3 SV=1	hexb	0.495011	Down	26	14	69	14	14	61.5	1.41899e+06	779411	315539	4.0808e+06	3.06006e+06	6.67177e+06	0.689085	0.341105	0.223949	1.0492	1.12169	2.00032	extracellular	K12373	HEXA_B; hexosaminidase [EC:3.2.1.52]	map00511 Other glycan degradation; map00513 Various types of N-glycan biosynthesis; map00520 Amino sugar and nucleotide sugar metabolism; map00531 Glycosaminoglycan degradation; map00603 Glycosphingolipid biosynthesis - globo and isoglobo series; map00604 Glycosphingolipid biosynthesis - ganglio series; map01100 Metabolic pathways; map04142 Lysosome	GO:0000003 reproduction; GO:0001501 skeletal system development; GO:0001573 ganglioside metabolic process; GO:0001775 cell activation; GO:0002252 immune effector process; GO:0002263 cell activation involved in immune response; GO:0002274 myeloid leukocyte activation; GO:0002275 myeloid cell activation involved in immune response; GO:0002283 neutrophil activation involved in immune response; GO:00…	GO:0000323 lytic vacuole; GO:0001669 acrosomal vesicle; GO:0005576 extracellular region; GO:0005615 extracellular space; GO:0005622 intracellular anatomical structure; GO:0005737 cytoplasm; GO:0005764 lysosome; GO:0005766 primary lysosome; GO:0005773 vacuole; GO:0005775 vacuolar lumen; GO:0012505 endomembrane system; GO:0016020 membrane; GO:0030141 secretory granule; GO:0031410 cytoplasmic vesicl…	GO:0003824 catalytic activity; GO:0004553 hydrolase activity, hydrolyzing O-glycosyl compounds; GO:0004563 beta-N-acetylhexosaminidase activity; GO:0005488 binding; GO:0005515 protein binding; GO:0008194 UDP-glycosyltransferase activity; GO:0008375 acetylglucosaminyltransferase activity; GO:0015929 hexosaminidase activity; GO:0016231 beta-N-acetylglucosaminidase activity; GO:0016740 transferase a…	PF14845; PF00728	PF14845 beta-acetyl hexosaminidase like; PF00728 Glycosyl hydrolase family 20, catalytic domain	G	KOG2499	Beta-N-acetylhexosaminidase
A0AUR8	Aspartate--tRNA ligase, cytoplasmic OS=Danio rerio OX=7955 GN=wu:fc17a11 PE=2 SV=1	wu:fc17a11	1.63381	Up	20	12	21	12	12	60.5	1.48306e+06	2.68865e+06	2.42315e+06	4.78321e+06	1.79072e+06	2.84079e+06	0.734461	1.19997	1.75384	1.25414	0.669401	0.868585	cytoplasm,nucleus	K22503	DARS1; aspartyl-tRNA synthetase [EC:6.1.1.12]	map00970 Aminoacyl-tRNA biosynthesis	GO:0006082 organic acid metabolic process; GO:0006139 nucleobase-containing compound metabolic process; GO:0006399 tRNA metabolic process; GO:0006412 translation; GO:0006418 tRNA aminoacylation for protein translation; GO:0006422 aspartyl-tRNA aminoacylation; GO:0006518 peptide metabolic process; GO:0006520 cellular amino acid metabolic process; GO:0006725 cellular aromatic compound metabolic pro…	GO:0005622 intracellular anatomical structure; GO:0005737 cytoplasm; GO:0005829 cytosol; GO:0017101 aminoacyl-tRNA synthetase multienzyme complex; GO:0032991 protein-containing complex; GO:0045202 synapse;	GO:0003824 catalytic activity; GO:0004046 aminoacylase activity; GO:0004812 aminoacyl-tRNA ligase activity; GO:0004815 aspartate-tRNA ligase activity; GO:0016787 hydrolase activity; GO:0016810 hydrolase activity, acting on carbon-nitrogen (but not peptide) bonds; GO:0016811 hydrolase activity, acting on carbon-nitrogen (but not peptide) bonds, in linear amides; GO:0016874 ligase activity; GO:0016…	PF01336; PF00152	PF01336 OB-fold nucleic acid binding domain; PF00152 tRNA synthetases class II (D, K and N)	J	KOG0556	Aspartyl-tRNA synthetase
A1L1S8	Mannosyl-oligosaccharide glucosidase OS=Danio rerio OX=7955 GN=wu:fk09a10 PE=2 SV=1	wu:fk09a10	0.486931	Down	7	5	15	5	5	96.2	539838	291679	99008	1.12331e+06	1.25972e+06	1.9922e+06	0.80669	0.392803	0.216229	0.888708	1.4209	1.83798	plasma membrane	K01228	MOGS; mannosyl-oligosaccharide glucosidase [EC:3.2.1.106]	map00510 N-Glycan biosynthesis; map01100 Metabolic pathways; map04141 Protein processing in endoplasmic reticulum	GO:0006457 protein folding; GO:0006464 cellular protein modification process; GO:0006486 protein glycosylation; GO:0006487 protein N-linked glycosylation; GO:0006807 nitrogen compound metabolic process; GO:0008152 metabolic process; GO:0009058 biosynthetic process; GO:0009059 macromolecule biosynthetic process; GO:0009100 glycoprotein metabolic process; GO:0009101 glycoprotein biosynthetic proces…	GO:0005622 intracellular anatomical structure; GO:0005737 cytoplasm; GO:0005783 endoplasmic reticulum; GO:0005789 endoplasmic reticulum membrane; GO:0012505 endomembrane system; GO:0016020 membrane; GO:0031984 organelle subcompartment; GO:0042175 nuclear outer membrane-endoplasmic reticulum membrane network; GO:0043226 organelle; GO:0043227 membrane-bounded organelle; GO:0043229 intracellular org…	GO:0003824 catalytic activity; GO:0004553 hydrolase activity, hydrolyzing O-glycosyl compounds; GO:0004573 Glc3Man9GlcNAc2 oligosaccharide glucosidase activity; GO:0015926 glucosidase activity; GO:0016787 hydrolase activity; GO:0016798 hydrolase activity, acting on glycosyl bonds;	PF16923	PF16923 Glycosyl hydrolase family 63 N-terminal domain	G	KOG2161	Glucosidase I
A4IGC2	Gelsolin OS=Danio rerio OX=7955 GN=wu:fa92a06 PE=2 SV=1	wu:fa92a06	0.45104	Down	31	28	182	1	1	80.1	3.81799e+06	1.91083e+06	1.76686e+06	3.84298e+06	2.27443e+06	4.27285e+06	1.69244	0.763357	1.14467	0.90191	0.761023	1.16939	nucleus	K05768	GSN; gelsolin	map04666 Fc gamma R-mediated phagocytosis; map04810 Regulation of actin cytoskeleton	GO:0001101 response to acid chemical; GO:0001775 cell activation; GO:0002009 morphogenesis of an epithelium; GO:0002165 instar larval or pupal development; GO:0002252 immune effector process; GO:0002263 cell activation involved in immune response; GO:0002274 myeloid leukocyte activation; GO:0002275 myeloid cell activation involved in immune response; GO:0002283 neutrophil activation involved in i…	GO:0001726 ruffle; GO:0002102 podosome; GO:0005576 extracellular region; GO:0005615 extracellular space; GO:0005622 intracellular anatomical structure; GO:0005737 cytoplasm; GO:0005829 cytosol; GO:0005856 cytoskeleton; GO:0005886 plasma membrane; GO:0005938 cell cortex; GO:0012505 endomembrane system; GO:0015629 actin cytoskeleton; GO:0016020 membrane; GO:0016528 sarcoplasm; GO:0030027 lamellipod…	GO:0003779 actin binding; GO:0005488 binding; GO:0005509 calcium ion binding; GO:0005515 protein binding; GO:0008092 cytoskeletal protein binding; GO:0017022 myosin binding; GO:0043167 ion binding; GO:0043169 cation binding; GO:0045159 myosin II binding; GO:0046872 metal ion binding;	PF00626	PF00626 Gelsolin repeat	Z	KOG0443	Actin regulatory proteins (gelsolin/villin family)
A4QNX8	Heat shock 70 kDa protein 13 OS=Danio rerio OX=7955 GN=stch PE=2 SV=1	stch	2.28512	Up	4	2	7	2	2	48.2	98782.6	250474	90407.6	506998	60575.9	176451	0.661656	1.51197	0.885031	1.79794	0.306267	0.729693	endoplasmic reticulum	K09491	STCH; stress 70 protein chaperone microsome-associated 60kDa protein		GO:0006950 response to stress; GO:0010033 response to organic substance; GO:0035966 response to topologically incorrect protein; GO:0042221 response to chemical; GO:0050896 response to stimulus;	GO:0005622 intracellular anatomical structure; GO:0005737 cytoplasm; GO:0005783 endoplasmic reticulum; GO:0012505 endomembrane system; GO:0043226 organelle; GO:0043227 membrane-bounded organelle; GO:0043229 intracellular organelle; GO:0043231 intracellular membrane-bounded organelle;				O	KOG0101	Molecular chaperones HSP70/HSC70, HSP70 superfamily
A4QP10	Zgc:162603 protein OS=Danio rerio OX=7955 GN=ide PE=2 SV=1	ide	2.02397	Up	6	7	24	7	7	113.2	278575	625634	744204	1.30347e+06	1.08141e+06	1.28743e+06	0.415109	0.840168	1.62074	1.02834	1.21634	1.18442	cytoplasm	K01408	IDE, ide; insulysin [EC:3.4.24.56]		GO:0002021 response to dietary excess; GO:0006109 regulation of carbohydrate metabolic process; GO:0006508 proteolysis; GO:0006518 peptide metabolic process; GO:0006605 protein targeting; GO:0006625 protein targeting to peroxisome; GO:0006807 nitrogen compound metabolic process; GO:0006810 transport; GO:0006886 intracellular protein transport; GO:0006996 organelle organization; GO:0007031 peroxis…	GO:0000502 proteasome complex; GO:0005576 extracellular region; GO:0005615 extracellular space; GO:0005622 intracellular anatomical structure; GO:0005634 nucleus; GO:0005737 cytoplasm; GO:0005739 mitochondrion; GO:0005777 peroxisome; GO:0005782 peroxisomal matrix; GO:0005829 cytosol; GO:0005886 plasma membrane; GO:0009986 cell surface; GO:0016020 membrane; GO:0031597 cytosolic proteasome complex;…	GO:0000166 nucleotide binding; GO:0001540 amyloid-beta binding; GO:0003824 catalytic activity; GO:0004175 endopeptidase activity; GO:0004222 metalloendopeptidase activity; GO:0005102 signaling receptor binding; GO:0005488 binding; GO:0005515 protein binding; GO:0005524 ATP binding; GO:0008233 peptidase activity; GO:0008237 metallopeptidase activity; GO:0008270 zinc ion binding; GO:0016462 pyropho…	PF05193	PF05193 Peptidase M16 inactive domain	O	KOG0959	N-arginine dibasic convertase NRD1 and related Zn2+-dependent endopeptidases, insulinase superfamily
A4VCH0	Phosphatidylinositol-3-phosphatase SAC1-A OS=Danio rerio OX=7955 GN=sacm1la PE=2 SV=2	sacm1la	1.52549	Up	12	7	22	7	7	67.1	4.75963e+06	8.05665e+06	4.5713e+06	1.16006e+07	5.92343e+06	8.94966e+06	0.860363	1.31247	1.20768	1.11021	0.808221	0.998803	plasma membrane	K21797	SAC1, SACM1L; phosphatidylinositol 4-phosphatase [EC:3.1.3.-]	map00562 Inositol phosphate metabolism; map01100 Metabolic pathways; map04070 Phosphatidylinositol signaling system	GO:0000226 microtubule cytoskeleton organization; GO:0000902 cell morphogenesis; GO:0000904 cell morphogenesis involved in differentiation; GO:0001700 embryonic development via the syncytial blastoderm; GO:0001932 regulation of protein phosphorylation; GO:0001933 negative regulation of protein phosphorylation; GO:0002009 morphogenesis of an epithelium; GO:0006629 lipid metabolic process; GO:00066…	GO:0000139 Golgi membrane; GO:0005622 intracellular anatomical structure; GO:0005737 cytoplasm; GO:0005783 endoplasmic reticulum; GO:0005789 endoplasmic reticulum membrane; GO:0005794 Golgi apparatus; GO:0005886 plasma membrane; GO:0005887 integral component of plasma membrane; GO:0008328 ionotropic glutamate receptor complex; GO:0012505 endomembrane system; GO:0016020 membrane; GO:0016021 integr…	GO:0003824 catalytic activity; GO:0004438 phosphatidylinositol-3-phosphatase activity; GO:0016787 hydrolase activity; GO:0016788 hydrolase activity, acting on ester bonds; GO:0016791 phosphatase activity; GO:0034593 phosphatidylinositol bisphosphate phosphatase activity; GO:0034596 phosphatidylinositol phosphate 4-phosphatase activity; GO:0042578 phosphoric ester hydrolase activity; GO:0043812 ph…			I	KOG1889	Putative phosphoinositide phosphatase
A5A4L9	FACT complex subunit OS=Danio rerio OX=7955 GN=zgc:194732 PE=2 SV=1	zgc:194732	1.54315	Up	6	7	27	7	7	118.1	877118	1.50189e+06	1.74744e+06	2.21518e+06	2.39547e+06	1.02408e+06	0.712434	1.09939	2.07439	0.952605	1.46868	0.513554	nucleus	K25639	SUPT16H, SPT16; FACT complex subunit SPT16		GO:0001672 regulation of chromatin assembly or disassembly; GO:0006139 nucleobase-containing compound metabolic process; GO:0006325 chromatin organization; GO:0006333 chromatin assembly or disassembly; GO:0006337 nucleosome disassembly; GO:0006351 transcription, DNA-templated; GO:0006354 DNA-templated transcription, elongation; GO:0006355 regulation of transcription, DNA-templated; GO:0006357 reg…	GO:0005622 intracellular anatomical structure; GO:0005634 nucleus; GO:0005654 nucleoplasm; GO:0005694 chromosome; GO:0008023 transcription elongation factor complex; GO:0031974 membrane-enclosed lumen; GO:0031981 nuclear lumen; GO:0032991 protein-containing complex; GO:0035101 FACT complex; GO:0043226 organelle; GO:0043227 membrane-bounded organelle; GO:0043228 non-membrane-bounded organelle; GO:…	GO:0003682 chromatin binding; GO:0005488 binding; GO:0005515 protein binding; GO:0031491 nucleosome binding; GO:0042393 histone binding; GO:0044877 protein-containing complex binding;	PF14826; PF00557; PF08644; PF08512	PF14826 FACT complex subunit SPT16 N-terminal lobe domain; PF00557 Metallopeptidase family M24; PF08644 FACT complex subunit (SPT16/CDC68); PF08512 Histone chaperone Rttp106-like	E	KOG1189	Global transcriptional regulator, cell division control protein
A8WFV1	TNF receptor-associated protein 1 OS=Danio rerio OX=7955 GN=fc85a11 PE=1 SV=1	fc85a11	1.91295	Up	4	2	4	1	1	82.1	211620	449194	556298	299686	526851	402903	0.685792	1.31189	2.63478	0.514184	1.28876	0.806121	mitochondria	K09488	TRAP1, HSP75; TNF receptor-associated protein 1		GO:0006417 regulation of translation; GO:0006457 protein folding; GO:0006950 response to stress; GO:0006979 response to oxidative stress; GO:0006986 response to unfolded protein; GO:0009266 response to temperature stimulus; GO:0009386 translational attenuation; GO:0009408 response to heat; GO:0009628 response to abiotic stimulus; GO:0009889 regulation of biosynthetic process; GO:0009890 negative …	GO:0005576 extracellular region; GO:0005615 extracellular space; GO:0005622 intracellular anatomical structure; GO:0005634 nucleus; GO:0005654 nucleoplasm; GO:0005737 cytoplasm; GO:0005739 mitochondrion; GO:0005740 mitochondrial envelope; GO:0005743 mitochondrial inner membrane; GO:0005758 mitochondrial intermembrane space; GO:0005759 mitochondrial matrix; GO:0016020 membrane; GO:0019866 organell…	GO:0003676 nucleic acid binding; GO:0003723 RNA binding; GO:0003824 catalytic activity; GO:0005102 signaling receptor binding; GO:0005126 cytokine receptor binding; GO:0005164 tumor necrosis factor receptor binding; GO:0005488 binding; GO:0005515 protein binding; GO:0016462 pyrophosphatase activity; GO:0016787 hydrolase activity; GO:0016817 hydrolase activity, acting on acid anhydrides; GO:001681…	PF13589	PF13589 Histidine kinase-, DNA gyrase B-, and HSP90-like ATPase	O	KOG0019	Molecular chaperone (HSP90 family)
A9JRZ4	Strn3 protein OS=Danio rerio OX=7955 GN=si:busm1-115o7.2 PE=2 SV=1	si:busm1-115o7.2	0.470412	Down	1	1	5	1	1	77.6	95136.2	49658.9		266377	163194	250154	0.762348	0.358617		1.13011	0.987096	1.2376	nucleus	K17608	STRN1_3_4; striatin 1/3/4	map04013 MAPK signaling pathway - fly	GO:0000122 negative regulation of transcription by RNA polymerase II; GO:0000165 MAPK cascade; GO:0001700 embryonic development via the syncytial blastoderm; GO:0001932 regulation of protein phosphorylation; GO:0001934 positive regulation of protein phosphorylation; GO:0002009 morphogenesis of an epithelium; GO:0006355 regulation of transcription, DNA-templated; GO:0006357 regulation of transcrip…	GO:0005622 intracellular anatomical structure; GO:0005634 nucleus; GO:0005654 nucleoplasm; GO:0005737 cytoplasm; GO:0005794 Golgi apparatus; GO:0005886 plasma membrane; GO:0012505 endomembrane system; GO:0016020 membrane; GO:0030425 dendrite; GO:0031974 membrane-enclosed lumen; GO:0031981 nuclear lumen; GO:0032991 protein-containing complex; GO:0036477 somatodendritic compartment; GO:0042995 cell…	GO:0003700 DNA-binding transcription factor activity; GO:0005488 binding; GO:0005515 protein binding; GO:0005516 calmodulin binding; GO:0019899 enzyme binding; GO:0019902 phosphatase binding; GO:0019903 protein phosphatase binding; GO:0019904 protein domain specific binding; GO:0031267 small GTPase binding; GO:0044877 protein-containing complex binding; GO:0051020 GTPase binding; GO:0051721 prote…			D	KOG0642	Cell-cycle nuclear protein, contains WD-40 repeats
B3DGV1	Signal transducer and activator of transcription OS=Danio rerio OX=7955 GN=sb:eu508 PE=2 SV=1	sb:eu508	1.63494	Up	8	7	29	7	7	86.8	1.19889e+06	2.17499e+06	1.54444e+06	2.03795e+06	961414	1.28308e+06	1.03311	1.68908	1.94508	0.929772	0.625352	0.682629	cytoskeleton	K11225	STAT6; signal transducer and activator of transcription 6	map04217 Necroptosis; map04630 JAK-STAT signaling pathway; map04658 Th1 and Th2 cell differentiation; map04659 Th17 cell differentiation	GO:0000018 regulation of DNA recombination; GO:0000122 negative regulation of transcription by RNA polymerase II; GO:0000302 response to reactive oxygen species; GO:0001775 cell activation; GO:0001817 regulation of cytokine production; GO:0001819 positive regulation of cytokine production; GO:0002250 adaptive immune response; GO:0002252 immune effector process; GO:0002263 cell activation involved…	GO:0000228 nuclear chromosome; GO:0000785 chromatin; GO:0005622 intracellular anatomical structure; GO:0005634 nucleus; GO:0005635 nuclear envelope; GO:0005654 nucleoplasm; GO:0005694 chromosome; GO:0005737 cytoplasm; GO:0005829 cytosol; GO:0012505 endomembrane system; GO:0016020 membrane; GO:0031090 organelle membrane; GO:0031965 nuclear membrane; GO:0031967 organelle envelope; GO:0031974 membra…	GO:0000976 transcription cis-regulatory region binding; GO:0000977 RNA polymerase II transcription regulatory region sequence-specific DNA binding; GO:0000978 RNA polymerase II cis-regulatory region sequence-specific DNA binding; GO:0000981 DNA-binding transcription factor activity, RNA polymerase II-specific; GO:0000987 cis-regulatory region sequence-specific DNA binding; GO:0001067 transcriptio…	PF02865; PF02864; PF00017	PF02865 STAT protein, protein interaction domain; PF02864 STAT protein, DNA binding domain; PF00017 SH2 domain	KT	KOG3667	STAT protein
C5H5I1	Plexin B2 OS=Danio rerio OX=7955 GN=plxnb2a PE=2 SV=1	plxnb2a	0.476032	Down	3	7	22	7	7	209.8	978982	517111	226942	1.41437e+06	926941	857544	1.577	0.750704	0.534287	1.20625	1.12709	0.852862	plasma membrane	K06821	PLXNB; plexin B	map04360 Axon guidance	GO:0001838 embryonic epithelial tube formation; GO:0001841 neural tube formation; GO:0001843 neural tube closure; GO:0001932 regulation of protein phosphorylation; GO:0002009 morphogenesis of an epithelium; GO:0007154 cell communication; GO:0007155 cell adhesion; GO:0007156 homophilic cell adhesion via plasma membrane adhesion molecules; GO:0007162 negative regulation of cell adhesion; GO:0007165…	GO:0005886 plasma membrane; GO:0005887 integral component of plasma membrane; GO:0016020 membrane; GO:0016021 integral component of membrane; GO:0031224 intrinsic component of membrane; GO:0031226 intrinsic component of plasma membrane; GO:0071944 cell periphery;	GO:0004888 transmembrane signaling receptor activity; GO:0017154 semaphorin receptor activity; GO:0038023 signaling receptor activity; GO:0060089 molecular transducer activity;	PF17960; PF01833	PF17960 TIG domain; PF01833 IPT/TIG domain	T	KOG3610	Plexins (functional semaphorin receptors)
D3XD60	UDP-glucuronosyltransferase OS=Danio rerio OX=7955 GN=Ugt1b1 PE=2 SV=1	Ugt1b1	0.424174	Down	5	3	9	2	3	59.6	1.09462e+06	515204	137820	808022	966465	1.50842e+06	1.72519	0.731779	0.31746	0.67424	1.14976	1.46778	peroxisome	K00699	UGT; glucuronosyltransferase [EC:2.4.1.17]	map00040 Pentose and glucuronate interconversions; map00053 Ascorbate and aldarate metabolism; map00140 Steroid hormone biosynthesis; map00830 Retinol metabolism; map00860 Porphyrin metabolism; map00980 Metabolism of xenobiotics by cytochrome P450; map00982 Drug metabolism - cytochrome P450; map00983 Drug metabolism - other enzymes; map01100 Metabolic pathways; map01240 Biosynthesis of cofactors;…	GO:0001523 retinoid metabolic process; GO:0001889 liver development; GO:0002237 response to molecule of bacterial origin; GO:0002526 acute inflammatory response; GO:0003008 system process; GO:0005975 carbohydrate metabolic process; GO:0005996 monosaccharide metabolic process; GO:0006011 UDP-glucose metabolic process; GO:0006063 uronic acid metabolic process; GO:0006082 organic acid metabolic proc…	GO:0005622 intracellular anatomical structure; GO:0005737 cytoplasm; GO:0005783 endoplasmic reticulum; GO:0005789 endoplasmic reticulum membrane; GO:0005886 plasma membrane; GO:0005887 integral component of plasma membrane; GO:0012505 endomembrane system; GO:0016020 membrane; GO:0016021 integral component of membrane; GO:0031224 intrinsic component of membrane; GO:0031226 intrinsic component of p…	GO:0001972 retinoic acid binding; GO:0003824 catalytic activity; GO:0004857 enzyme inhibitor activity; GO:0005080 protein kinase C binding; GO:0005488 binding; GO:0005496 steroid binding; GO:0005501 retinoid binding; GO:0005504 fatty acid binding; GO:0005515 protein binding; GO:0008194 UDP-glycosyltransferase activity; GO:0008289 lipid binding; GO:0015020 glucuronosyltransferase activity; GO:0016…			GC	KOG1192	UDP-glucuronosyl and UDP-glucosyl transferase
F1QGW6	Eukaryotic translation initiation factor 2 subunit 3 OS=Danio rerio OX=7955 GN=eif2s3 PE=3 SV=1	eif2s3	2.38325	Up	29	12	64	12	12	51.2	2.0783e+06	5.49607e+06	4.04012e+06	9.18483e+06	8.304e+06	1.57015e+07	0.367767	0.876483	1.04486	0.860505	1.10917	1.71542	cytoplasm,nucleus	K03242	EIF2S3; translation initiation factor 2 subunit 3		GO:0001731 formation of translation preinitiation complex; GO:0002181 cytoplasmic translation; GO:0002183 cytoplasmic translational initiation; GO:0006412 translation; GO:0006413 translational initiation; GO:0006518 peptide metabolic process; GO:0006807 nitrogen compound metabolic process; GO:0006810 transport; GO:0008152 metabolic process; GO:0009058 biosynthetic process; GO:0009059 macromolecul…	GO:0005622 intracellular anatomical structure; GO:0005737 cytoplasm; GO:0005829 cytosol; GO:0005850 eukaryotic translation initiation factor 2 complex; GO:0016282 eukaryotic 43S preinitiation complex; GO:0032991 protein-containing complex; GO:0043614 multi-eIF complex; GO:0070993 translation preinitiation complex; GO:1990904 ribonucleoprotein complex;	GO:0003676 nucleic acid binding; GO:0003723 RNA binding; GO:0003743 translation initiation factor activity; GO:0003824 catalytic activity; GO:0003924 GTPase activity; GO:0005488 binding; GO:0008135 translation factor activity, RNA binding; GO:0016462 pyrophosphatase activity; GO:0016787 hydrolase activity; GO:0016817 hydrolase activity, acting on acid anhydrides; GO:0016818 hydrolase activity, ac…	PF00009; PF03144; PF09173	PF00009 Elongation factor Tu GTP binding domain; PF03144 Elongation factor Tu domain 2; PF09173 Initiation factor eIF2 gamma, C terminal	J	KOG0466	Translation initiation factor 2, gamma subunit (eIF-2gamma; GTPase)
F1QNV4	Nuclear pore complex protein Nup133 OS=Danio rerio OX=7955 GN=nup133 PE=2 SV=1	nup133	0.419352	Down	3	3	5	3	3	126.5	397071	184765	87489.3	533361		340998	1.69949	0.712684	0.547275	1.20862		0.901086	mitochondria	K14300	NUP133; nuclear pore complex protein Nup133	map03013 Nucleocytoplasmic transport	GO:0000972 transcription-dependent tethering of RNA polymerase II gene DNA at nuclear periphery; GO:0006325 chromatin organization; GO:0006355 regulation of transcription, DNA-templated; GO:0006403 RNA localization; GO:0006405 RNA export from nucleus; GO:0006406 mRNA export from nucleus; GO:0006606 protein import into nucleus; GO:0006611 protein export from nucleus; GO:0006810 transport; GO:00068…	GO:0005622 intracellular anatomical structure; GO:0005634 nucleus; GO:0005635 nuclear envelope; GO:0005643 nuclear pore; GO:0005737 cytoplasm; GO:0005829 cytosol; GO:0005856 cytoskeleton; GO:0012505 endomembrane system; GO:0016020 membrane; GO:0031080 nuclear pore outer ring; GO:0031090 organelle membrane; GO:0031965 nuclear membrane; GO:0031967 organelle envelope; GO:0031975 envelope; GO:0032991…	GO:0005198 structural molecule activity; GO:0017056 structural constituent of nuclear pore;			YU	KOG4121	Nuclear pore complex, Nup133 component (sc Nup133)
F1QUY3	RNA helicase OS=Danio rerio OX=7955 GN=dhx58 PE=2 SV=2	dhx58	0.568675	Down	3	2	6	2	2	77.9	745705	470548	721956	1.13501e+06	482940	764267	1.36845	0.778204	1.93631	1.10276	0.668967	0.86591	cytoplasm	K12649	DHX58, LGP2; ATP-dependent RNA helicase DHX58 [EC:3.6.4.13]	map04622 RIG-I-like receptor signaling pathway	GO:0001817 regulation of cytokine production; GO:0001818 negative regulation of cytokine production; GO:0001819 positive regulation of cytokine production; GO:0002682 regulation of immune system process; GO:0002683 negative regulation of immune system process; GO:0002684 positive regulation of immune system process; GO:0002697 regulation of immune effector process; GO:0002698 negative regulation …	GO:0005622 intracellular anatomical structure; GO:0005737 cytoplasm;	GO:0003676 nucleic acid binding; GO:0003723 RNA binding; GO:0003725 double-stranded RNA binding; GO:0003727 single-stranded RNA binding; GO:0005488 binding; GO:0008270 zinc ion binding; GO:0043167 ion binding; GO:0043169 cation binding; GO:0046872 metal ion binding; GO:0046914 transition metal ion binding; GO:0097159 organic cyclic compound binding; GO:1901363 heterocyclic compound binding;	PF18119; PF00271; PF11648	PF18119 RIG-I receptor C-terminal domain; PF00271 Helicase conserved C-terminal domain; PF11648 C-terminal domain of RIG-I	R	KOG0354	DEAD-box like helicase
F1RBN2	Sperm-associated antigen 1A OS=Danio rerio OX=7955 GN=spag1a PE=2 SV=1	spag1a	2.5941	Up	8	3	4	3	3	47	139905	402710	308441	404682	391545	229119	0.591149	1.5335	1.90474	0.905305	1.2488	0.597708	cytoplasm,nucleus	K19870	SPAG1; sperm-associated antigen 1		GO:0000003 reproduction; GO:0000226 microtubule cytoskeleton organization; GO:0001578 microtubule bundle formation; GO:0006605 protein targeting; GO:0006626 protein targeting to mitochondrion; GO:0006810 transport; GO:0006839 mitochondrial transport; GO:0006886 intracellular protein transport; GO:0006996 organelle organization; GO:0007005 mitochondrion organization; GO:0007010 cytoskeleton organi…	GO:0005622 intracellular anatomical structure; GO:0005634 nucleus; GO:0005737 cytoplasm; GO:0005739 mitochondrion; GO:0005740 mitochondrial envelope; GO:0005741 mitochondrial outer membrane; GO:0005829 cytosol; GO:0016020 membrane; GO:0019867 outer membrane; GO:0031090 organelle membrane; GO:0031966 mitochondrial membrane; GO:0031967 organelle envelope; GO:0031968 organelle outer membrane; GO:003…	GO:0005488 binding; GO:0005515 protein binding; GO:0031072 heat shock protein binding;			R	KOG1124	FOG: TPR repeat
F6P3G4	26S proteasome non-ATPase regulatory subunit 11A OS=Danio rerio OX=7955 GN=psmd11a PE=2 SV=1	psmd11a	1.71375	Up	20	9	47	4	9	47.3	5.95261e+06	1.13195e+07	6.95001e+06	1.56902e+07	7.2973e+06	1.0053e+07	0.824187	1.41245	1.40639	1.15018	0.762655	0.859366	cytoplasm	K03036	PSMD11, RPN6; 26S proteasome regulatory subunit N6	map03050 Proteasome	GO:0001775 cell activation; GO:0002252 immune effector process; GO:0002263 cell activation involved in immune response; GO:0002274 myeloid leukocyte activation; GO:0002275 myeloid cell activation involved in immune response; GO:0002283 neutrophil activation involved in immune response; GO:0002366 leukocyte activation involved in immune response; GO:0002376 immune system process; GO:0002443 leukoc…	GO:0000502 proteasome complex; GO:0005576 extracellular region; GO:0005622 intracellular anatomical structure; GO:0005634 nucleus; GO:0005654 nucleoplasm; GO:0005737 cytoplasm; GO:0005829 cytosol; GO:0005838 proteasome regulatory particle; GO:0008541 proteasome regulatory particle, lid subcomplex; GO:0012505 endomembrane system; GO:0022624 proteasome accessory complex; GO:0030141 secretory granul…	GO:0005198 structural molecule activity; GO:0005488 binding; GO:0005515 protein binding;	PF18055; PF01399; PF18503	PF18055 26S proteasome regulatory subunit RPN6 N-terminal domain; PF01399 PCI domain; PF18503 26S proteasome subunit RPN6 C-terminal helix domain	O	KOG1463	26S proteasome regulatory complex, subunit RPN6/PSMD11
O57332	Proteasome subunit beta OS=Danio rerio OX=7955 GN=Y PE=2 SV=1	Y	1.97872	Up	21	5	20	5	5	24.1	432628	949889	414346	2.62834e+06	2.52784e+06	3.21434e+06	0.337361	0.667544	0.47222	1.08513	1.48791	1.54752	cytoplasm	K02738	PSMB6; 20S proteasome subunit beta 1 [EC:3.4.25.1]	map03050 Proteasome	GO:0006464 cellular protein modification process; GO:0006508 proteolysis; GO:0006511 ubiquitin-dependent protein catabolic process; GO:0006807 nitrogen compound metabolic process; GO:0008152 metabolic process; GO:0009056 catabolic process; GO:0009057 macromolecule catabolic process; GO:0009987 cellular process; GO:0010498 proteasomal protein catabolic process; GO:0016579 protein deubiquitination;…	GO:0000502 proteasome complex; GO:0005622 intracellular anatomical structure; GO:0005634 nucleus; GO:0005654 nucleoplasm; GO:0005737 cytoplasm; GO:0005829 cytosol; GO:0005839 proteasome core complex; GO:0019774 proteasome core complex, beta-subunit complex; GO:0031974 membrane-enclosed lumen; GO:0031981 nuclear lumen; GO:0032991 protein-containing complex; GO:0043226 organelle; GO:0043227 membran…	GO:0003824 catalytic activity; GO:0004175 endopeptidase activity; GO:0008233 peptidase activity; GO:0016787 hydrolase activity; GO:0140096 catalytic activity, acting on a protein;	PF00227	PF00227 Proteasome subunit	O	KOG0174	20S proteasome, regulatory subunit beta type PSMB6/PSMB9/PRE3
O93598	Signal transducer and activator of transcription OS=Danio rerio OX=7955 GN=stat1 PE=2 SV=1	stat1	0.658043	Down	7	6	18	6	6	86.8	865857	632227	417934	1.26572e+06	511868	769358	1.5382	1.0122	1.08511	1.19048	0.686391	0.843838	cytoplasm,nucleus	K11220	STAT1; signal transducer and activator of transcription 1	map04062 Chemokine signaling pathway; map04217 Necroptosis; map04380 Osteoclast differentiation; map04620 Toll-like receptor signaling pathway; map04621 NOD-like receptor signaling pathway; map04625 C-type lectin receptor signaling pathway; map04630 JAK-STAT signaling pathway; map04658 Th1 and Th2 cell differentiation; map04659 Th17 cell differentiation; map04917 Prolactin signaling pathway; map0…	GO:0000122 negative regulation of transcription by RNA polymerase II; GO:0001655 urogenital system development; GO:0001656 metanephros development; GO:0001817 regulation of cytokine production; GO:0001819 positive regulation of cytokine production; GO:0001822 kidney development; GO:0001936 regulation of endothelial cell proliferation; GO:0001937 negative regulation of endothelial cell proliferati…	GO:0000228 nuclear chromosome; GO:0000785 chromatin; GO:0005622 intracellular anatomical structure; GO:0005634 nucleus; GO:0005654 nucleoplasm; GO:0005694 chromosome; GO:0005730 nucleolus; GO:0005737 cytoplasm; GO:0005829 cytosol; GO:0030424 axon; GO:0030425 dendrite; GO:0031974 membrane-enclosed lumen; GO:0031981 nuclear lumen; GO:0032991 protein-containing complex; GO:0036477 somatodendritic co…	GO:0000976 transcription cis-regulatory region binding; GO:0000977 RNA polymerase II transcription regulatory region sequence-specific DNA binding; GO:0000978 RNA polymerase II cis-regulatory region sequence-specific DNA binding; GO:0000979 RNA polymerase II core promoter sequence-specific DNA binding; GO:0000981 DNA-binding transcription factor activity, RNA polymerase II-specific; GO:0000987 ci…	PF02865; PF02864; PF00017	PF02865 STAT protein, protein interaction domain; PF02864 STAT protein, DNA binding domain; PF00017 SH2 domain	KT	KOG3667	STAT protein
Q08BF2	Zgc:153860 OS=Danio rerio OX=7955 GN=zgc:153860 PE=2 SV=1	zgc:153860	1.99002	Up	7	5	7	5	5	71.8	839076	1.85282e+06	1.10043e+06	1.95568e+06	1074774	1.20793e+06	0.828393	1.64852	1.58781	1.02224	0.800941	0.736281	extracellular	K08745	SLC27A1_4, FATP1_4; solute carrier family 27 (fatty acid transporter), member 1/4 [EC:6.2.1.-]	map03320 PPAR signaling pathway; map04975 Fat digestion and absorption	GO:0001579 medium-chain fatty acid transport; GO:0001676 long-chain fatty acid metabolic process; GO:0001932 regulation of protein phosphorylation; GO:0001934 positive regulation of protein phosphorylation; GO:0006082 organic acid metabolic process; GO:0006575 cellular modified amino acid metabolic process; GO:0006629 lipid metabolic process; GO:0006631 fatty acid metabolic process; GO:0006633 fa…	GO:0005622 intracellular anatomical structure; GO:0005737 cytoplasm; GO:0005739 mitochondrion; GO:0005783 endoplasmic reticulum; GO:0005829 cytosol; GO:0005886 plasma membrane; GO:0005887 integral component of plasma membrane; GO:0005901 caveola; GO:0012505 endomembrane system; GO:0016020 membrane; GO:0016021 integral component of membrane; GO:0031224 intrinsic component of membrane; GO:0031226 i…	GO:0003824 catalytic activity; GO:0004467 long-chain fatty acid-CoA ligase activity; GO:0005215 transporter activity; GO:0005319 lipid transporter activity; GO:0005342 organic acid transmembrane transporter activity; GO:0005488 binding; GO:0005515 protein binding; GO:0008028 monocarboxylic acid transmembrane transporter activity; GO:0008509 anion transmembrane transporter activity; GO:0008514 org…			I	KOG1179	Very long-chain acyl-CoA synthetase/fatty acid transporter
Q08CA5	Ribose-phosphate diphosphokinase OS=Danio rerio OX=7955 GN=fc64g03 PE=2 SV=1	fc64g03	0.421192	Down	14	4	8	1	4	34.8	800738	374234	377372	1.67752e+06	901631	1.31533e+06	1.16556	0.490926	0.802818	1.2928	0.990656	1.18208	cytoplasm	K00948	PRPS, prsA; ribose-phosphate pyrophosphokinase [EC:2.7.6.1]	map00030 Pentose phosphate pathway; map00230 Purine metabolism; map01100 Metabolic pathways; map01200 Carbon metabolism; map01230 Biosynthesis of amino acids	GO:0006015 5-phosphoribose 1-diphosphate biosynthetic process; GO:0006082 organic acid metabolic process; GO:0006139 nucleobase-containing compound metabolic process; GO:0006144 purine nucleobase metabolic process; GO:0006163 purine nucleotide metabolic process; GO:0006164 purine nucleotide biosynthetic process; GO:0006167 AMP biosynthetic process; GO:0006220 pyrimidine nucleotide metabolic proce…	GO:0002189 ribose phosphate diphosphokinase complex; GO:0005622 intracellular anatomical structure; GO:0005737 cytoplasm; GO:0005829 cytosol; GO:0032991 protein-containing complex; GO:0061695 transferase complex, transferring phosphorus-containing groups; GO:1902494 catalytic complex; GO:1990234 transferase complex;	GO:0000166 nucleotide binding; GO:0000287 magnesium ion binding; GO:0001882 nucleoside binding; GO:0001883 purine nucleoside binding; GO:0003824 catalytic activity; GO:0004749 ribose phosphate diphosphokinase activity; GO:0005488 binding; GO:0005515 protein binding; GO:0005524 ATP binding; GO:0016208 AMP binding; GO:0016740 transferase activity; GO:0016772 transferase activity, transferring phosp…	PF13793; PF14572	PF13793 N-terminal domain of ribose phosphate pyrophosphokinase; PF14572 Phosphoribosyl synthetase-associated domain	FE	KOG1448	Ribose-phosphate pyrophosphokinase
Q0H0R9	Leukocyte cell-derived chemotaxin 2 like OS=Danio rerio OX=7955 GN=lect2l PE=2 SV=1	lect2l	11.4061	Up	15	3	6	3	3	17	67930.4	859754	156554	464941	79234.6	61561.7	0.318694	3.63505	1.07343	1.15485	0.28059	0.178314	extracellular	K25755	LECT2; leukocyte cell-derived chemotaxin-2		GO:0001501 skeletal system development; GO:0006935 chemotaxis; GO:0007275 multicellular organism development; GO:0009605 response to external stimulus; GO:0009966 regulation of signal transduction; GO:0009968 negative regulation of signal transduction; GO:0010646 regulation of cell communication; GO:0010648 negative regulation of cell communication; GO:0023051 regulation of signaling; GO:0023057 …	GO:0005576 extracellular region; GO:0005615 extracellular space; GO:0005622 intracellular anatomical structure; GO:0005737 cytoplasm;	GO:0005488 binding; GO:0005515 protein binding; GO:0042802 identical protein binding;
Q0VFV6	Selenoprotein S OS=Danio rerio OX=7955 GN=vimp PE=2 SV=2	vimp	1.58829	Up	9	1	3	1	1	21.2	152279	268376	158481	333031	165595		0.933525	1.48271	1.41992	1.08091	0.766269		cytoplasm,nucleus	K14025	SELS, VIMP; selenoprotein S	map04141 Protein processing in endoplasmic reticulum	GO:0001505 regulation of neurotransmitter levels; GO:0001817 regulation of cytokine production; GO:0001818 negative regulation of cytokine production; GO:0002237 response to molecule of bacterial origin; GO:0002673 regulation of acute inflammatory response; GO:0002674 negative regulation of acute inflammatory response; GO:0002682 regulation of immune system process; GO:0002683 negative regulation…	GO:0005576 extracellular region; GO:0005615 extracellular space; GO:0005622 intracellular anatomical structure; GO:0005737 cytoplasm; GO:0005783 endoplasmic reticulum; GO:0005789 endoplasmic reticulum membrane; GO:0005856 cytoskeleton; GO:0005874 microtubule; GO:0005881 cytoplasmic microtubule; GO:0005886 plasma membrane; GO:0012505 endomembrane system; GO:0015630 microtubule cytoskeleton; GO:001…	GO:0002020 protease binding; GO:0005488 binding; GO:0005515 protein binding; GO:0016209 antioxidant activity; GO:0019899 enzyme binding; GO:0038023 signaling receptor activity; GO:0051117 ATPase binding; GO:0060089 molecular transducer activity; GO:1990381 ubiquitin-specific protease binding;
Q1JPX3	Phenylalanine--tRNA ligase alpha subunit OS=Danio rerio OX=7955 GN=farsa PE=2 SV=2	farsa	3.32006	Up	7	3	9	3	3	56.3	94228.8	347139	821871	693678	481030	446972	0.258964	0.859777	3.30112	1.00933	0.997874	0.758404	cytoplasm	K01889	FARSA, pheS; phenylalanyl-tRNA synthetase alpha chain [EC:6.1.1.20]	map00970 Aminoacyl-tRNA biosynthesis	GO:0000122 negative regulation of transcription by RNA polymerase II; GO:0006082 organic acid metabolic process; GO:0006139 nucleobase-containing compound metabolic process; GO:0006355 regulation of transcription, DNA-templated; GO:0006357 regulation of transcription by RNA polymerase II; GO:0006399 tRNA metabolic process; GO:0006412 translation; GO:0006418 tRNA aminoacylation for protein transla…	GO:0005622 intracellular anatomical structure; GO:0005737 cytoplasm; GO:0005829 cytosol; GO:0009328 phenylalanine-tRNA ligase complex; GO:0032991 protein-containing complex; GO:1902494 catalytic complex;	GO:0002161 aminoacyl-tRNA editing activity; GO:0003824 catalytic activity; GO:0004812 aminoacyl-tRNA ligase activity; GO:0004826 phenylalanine-tRNA ligase activity; GO:0016787 hydrolase activity; GO:0016788 hydrolase activity, acting on ester bonds; GO:0016874 ligase activity; GO:0016875 ligase activity, forming carbon-oxygen bonds; GO:0052689 carboxylic ester hydrolase activity; GO:0140098 catal…	PF18552; PF18553; PF18554; PF01409	PF18552 PheRS DNA binding domain 1 ; PF18553 PheRS DNA binding domain 3; PF18554 PheRS DNA binding domain 2; PF01409 tRNA synthetases class II core domain (F)	J	KOG2784	Phenylalanyl-tRNA synthetase, beta subunit
Q1LWJ6	Arpin OS=Danio rerio OX=7955 GN=arpin PE=2 SV=1	arpin	0.548462	Down	8	2	4	2	2	25.6	297376	180978	85436.3	79257.1	98076.1		2.65109	1.45402	1.11317	0.374088	0.659977		cytoplasm,nucleus				GO:0008064 regulation of actin polymerization or depolymerization; GO:0009987 cellular process; GO:0010639 negative regulation of organelle organization; GO:0016043 cellular component organization; GO:0022603 regulation of anatomical structure morphogenesis; GO:0022604 regulation of cell morphogenesis; GO:0030334 regulation of cell migration; GO:0030336 negative regulation of cell migration; GO:0…	GO:0030027 lamellipodium; GO:0031252 cell leading edge; GO:0042995 cell projection; GO:0120025 plasma membrane bounded cell projection;
Q3LTM5	Integrin beta OS=Danio rerio OX=7955 GN=itgb3.1 PE=2 SV=1	itgb3.1	3.06382	Up	10	8	31	7	7	87.6	258282	878073	345938	564495	986270	911330	0.519163	1.59062	1.01627	0.600742	1.49642	1.13097	plasma membrane	K06493	ITGB3, CD61; integrin beta 3	map04015 Rap1 signaling pathway; map04145 Phagosome; map04151 PI3K-Akt signaling pathway; map04380 Osteoclast differentiation; map04510 Focal adhesion; map04512 ECM-receptor interaction; map04611 Platelet activation; map04613 Neutrophil extracellular trap formation; map04640 Hematopoietic cell lineage; map04810 Regulation of actin cytoskeleton; map04919 Thyroid hormone signaling pathway	GO:0000003 reproduction; GO:0000902 cell morphogenesis; GO:0000904 cell morphogenesis involved in differentiation; GO:0001525 angiogenesis; GO:0001568 blood vessel development; GO:0001667 ameboidal-type cell migration; GO:0001700 embryonic development via the syncytial blastoderm; GO:0001703 gastrulation with mouth forming first; GO:0001704 formation of primary germ layer; GO:0001707 mesoderm for…	GO:0001726 ruffle; GO:0005576 extracellular region; GO:0005604 basement membrane; GO:0005622 intracellular anatomical structure; GO:0005634 nucleus; GO:0005737 cytoplasm; GO:0005886 plasma membrane; GO:0005887 integral component of plasma membrane; GO:0005902 microvillus; GO:0005912 adherens junction; GO:0005925 focal adhesion; GO:0005927 muscle tendon junction; GO:0008305 integrin complex; GO:00…	GO:0001968 fibronectin binding; GO:0002020 protease binding; GO:0003756 protein disulfide isomerase activity; GO:0003824 catalytic activity; GO:0005080 protein kinase C binding; GO:0005102 signaling receptor binding; GO:0005126 cytokine receptor binding; GO:0005161 platelet-derived growth factor receptor binding; GO:0005172 vascular endothelial growth factor receptor binding; GO:0005178 integrin …	PF17205; PF00362; PF18372; PF07974; PF07965; PF08725	PF17205 Integrin plexin domain; PF00362 Integrin beta chain VWA domain; PF18372 Integrin beta epidermal growth factor like domain 1; PF07974 EGF-like domain; PF07965 Integrin beta tail domain; PF08725 Integrin beta cytoplasmic domain	TW	KOG1226	Integrin beta subunit (N-terminal portion of extracellular region)
Q3S344	Glutamine--fructose-6-phosphate transaminase (isomerizing) OS=Danio rerio OX=7955 GN=unm_z110 PE=2 SV=1	unm_z110	0.416413	Down	10	7	14	6	7	76.7	261834	120983	107289	574064	549628	760742	0.87425	0.364049	0.52356	1.01482	1.38525	1.56824	plasma membrane	K00820	glmS, GFPT; glutamine---fructose-6-phosphate transaminase (isomerizing) [EC:2.6.1.16]	map00250 Alanine, aspartate and glutamate metabolism; map00520 Amino sugar and nucleotide sugar metabolism; map01100 Metabolic pathways; map01250 Biosynthesis of nucleotide sugars	GO:0005979 regulation of glycogen biosynthetic process; GO:0006002 fructose 6-phosphate metabolic process; GO:0006040 amino sugar metabolic process; GO:0006041 glucosamine metabolic process; GO:0006042 glucosamine biosynthetic process; GO:0006047 UDP-N-acetylglucosamine metabolic process; GO:0006048 UDP-N-acetylglucosamine biosynthetic process; GO:0006091 generation of precursor metabolites and e…	GO:0005622 intracellular anatomical structure; GO:0005737 cytoplasm; GO:0005829 cytosol;	GO:0003824 catalytic activity; GO:0004360 glutamine-fructose-6-phosphate transaminase (isomerizing) activity; GO:0005488 binding; GO:0005515 protein binding; GO:0008483 transaminase activity; GO:0016597 amino acid binding; GO:0016740 transferase activity; GO:0016769 transferase activity, transferring nitrogenous groups; GO:0030246 carbohydrate binding; GO:0031406 carboxylic acid binding; GO:00360…	PF13522; PF01380	PF13522 Glutamine amidotransferase domain; PF01380 SIS domain	M	KOG1268	Glucosamine 6-phosphate synthetases, contain amidotransferase and phosphosugar isomerase domains
Q3YMK9	Cytoplasmic aconitate hydratase OS=Danio rerio OX=7955 GN=wu:fo75b03 PE=2 SV=1	wu:fo75b03	0.608885	Down	10	10	52	10	10	98.9	1.36795e+07	9.24228e+06	7.58464e+06	1.3069e+07	7.66604e+06	1.36209e+07	1.67212	1.01813	1.35498	0.845777	0.70732	1.02794	cytoplasm	K01681	ACO, acnA; aconitate hydratase [EC:4.2.1.3]	map00020 Citrate cycle (TCA cycle); map00630 Glyoxylate and dicarboxylate metabolism; map01100 Metabolic pathways; map01200 Carbon metabolism; map01210 2-Oxocarboxylic acid metabolism; map01230 Biosynthesis of amino acids	GO:0001703 gastrulation with mouth forming first; GO:0001889 liver development; GO:0003008 system process; GO:0006082 organic acid metabolic process; GO:0006101 citrate metabolic process; GO:0006417 regulation of translation; GO:0006810 transport; GO:0006873 cellular ion homeostasis; GO:0006875 cellular metal ion homeostasis; GO:0006879 cellular iron ion homeostasis; GO:0007275 multicellular orga…	GO:0005622 intracellular anatomical structure; GO:0005737 cytoplasm; GO:0005739 mitochondrion; GO:0005783 endoplasmic reticulum; GO:0005794 Golgi apparatus; GO:0005829 cytosol; GO:0012505 endomembrane system; GO:0043226 organelle; GO:0043227 membrane-bounded organelle; GO:0043229 intracellular organelle; GO:0043231 intracellular membrane-bounded organelle;	GO:0003676 nucleic acid binding; GO:0003723 RNA binding; GO:0003729 mRNA binding; GO:0003824 catalytic activity; GO:0003994 aconitate hydratase activity; GO:0005488 binding; GO:0005506 iron ion binding; GO:0008198 ferrous iron binding; GO:0016829 lyase activity; GO:0016835 carbon-oxygen lyase activity; GO:0016836 hydro-lyase activity; GO:0030350 iron-responsive element binding; GO:0043167 ion bin…	PF00694	PF00694 Aconitase C-terminal domain	AJ	KOG0452	RNA-binding translational regulator IRP (aconitase superfamily)
Q4V9A4	Exo-alpha-sialidase OS=Danio rerio OX=7955 GN=im:6912336 PE=2 SV=1	im:6912336	0.441558	Down	18	7	45	7	7	42	4.75876e+06	2.3316e+06	777873	4.73092e+06	2.99219e+06	4.16391e+06	1.90985	0.843312	0.456265	1.00524	0.90645	1.03175	nucleus	K12357	NEU2_3_4; sialidase-2/3/4 [EC:3.2.1.18]	map00511 Other glycan degradation; map00600 Sphingolipid metabolism; map01100 Metabolic pathways	GO:0001573 ganglioside metabolic process; GO:0005975 carbohydrate metabolic process; GO:0006629 lipid metabolic process; GO:0006643 membrane lipid metabolic process; GO:0006664 glycolipid metabolic process; GO:0006665 sphingolipid metabolic process; GO:0006672 ceramide metabolic process; GO:0006687 glycosphingolipid metabolic process; GO:0006689 ganglioside catabolic process; GO:0006807 nitrogen …	GO:0005622 intracellular anatomical structure; GO:0005737 cytoplasm; GO:0005886 plasma membrane; GO:0016020 membrane; GO:0043226 organelle; GO:0043227 membrane-bounded organelle; GO:0043229 intracellular organelle; GO:0043231 intracellular membrane-bounded organelle; GO:0071944 cell periphery;	GO:0003824 catalytic activity; GO:0004308 exo-alpha-sialidase activity; GO:0004553 hydrolase activity, hydrolyzing O-glycosyl compounds; GO:0016787 hydrolase activity; GO:0016798 hydrolase activity, acting on glycosyl bonds; GO:0016997 alpha-sialidase activity; GO:0052794 exo-alpha-(2->3)-sialidase activity; GO:0052796 exo-alpha-(2->8)-sialidase activity;
Q4VBR7	Glycylpeptide N-tetradecanoyltransferase OS=Danio rerio OX=7955 GN=wu:fc18a04 PE=2 SV=1	wu:fc18a04	2.18973	Up	10	5	16	5	5	55.7	362573	880967	604210	1.57007e+06	611328	612133	0.619366	1.35625	1.50849	1.42	0.788268	0.645598	nucleus	K00671	NMT; glycylpeptide N-tetradecanoyltransferase [EC:2.3.1.97]		GO:0001700 embryonic development via the syncytial blastoderm; GO:0001701 in utero embryonic development; GO:0002009 morphogenesis of an epithelium; GO:0006464 cellular protein modification process; GO:0006497 protein lipidation; GO:0006498 N-terminal protein lipidation; GO:0006499 N-terminal protein myristoylation; GO:0006807 nitrogen compound metabolic process; GO:0006810 transport; GO:0006839 …	GO:0005622 intracellular anatomical structure; GO:0005737 cytoplasm; GO:0005829 cytosol; GO:0005886 plasma membrane; GO:0016020 membrane; GO:0019898 extrinsic component of membrane; GO:0071944 cell periphery;	GO:0003824 catalytic activity; GO:0004379 glycylpeptide N-tetradecanoyltransferase activity; GO:0016410 N-acyltransferase activity; GO:0016740 transferase activity; GO:0016746 acyltransferase activity; GO:0016747 acyltransferase activity, transferring groups other than amino-acyl groups; GO:0019107 myristoyltransferase activity;	PF01233; PF02799	PF01233 Myristoyl-CoA:protein N-myristoyltransferase, N-terminal domain; PF02799 Myristoyl-CoA:protein N-myristoyltransferase, C-terminal domain	I	KOG2779	N-myristoyl transferase
Q502A6	Cathepsin S, b.1 OS=Danio rerio OX=7955 GN=ctssb.1 PE=2 SV=1	ctssb.1	2.62235	Up	8	2	5	1	1	36.4	121119	352431	164434		214370		0.751085	1.96961	1.49029		1.00344		extracellular	K01368	CTSS; cathepsin S [EC:3.4.22.27]	map04142 Lysosome; map04145 Phagosome; map04210 Apoptosis; map04612 Antigen processing and presentation	GO:0001775 cell activation; GO:0001894 tissue homeostasis; GO:0002218 activation of innate immune response; GO:0002221 pattern recognition receptor signaling pathway; GO:0002224 toll-like receptor signaling pathway; GO:0002250 adaptive immune response; GO:0002252 immune effector process; GO:0002253 activation of immune response; GO:0002263 cell activation involved in immune response; GO:0002274 m…	GO:0000323 lytic vacuole; GO:0005576 extracellular region; GO:0005615 extracellular space; GO:0005622 intracellular anatomical structure; GO:0005737 cytoplasm; GO:0005764 lysosome; GO:0005768 endosome; GO:0005769 early endosome; GO:0005773 vacuole; GO:0005775 vacuolar lumen; GO:0009986 cell surface; GO:0012505 endomembrane system; GO:0016020 membrane; GO:0030141 secretory granule; GO:0031410 cyto…	GO:0001968 fibronectin binding; GO:0003824 catalytic activity; GO:0004175 endopeptidase activity; GO:0004197 cysteine-type endopeptidase activity; GO:0004252 serine-type endopeptidase activity; GO:0005488 binding; GO:0005515 protein binding; GO:0005518 collagen binding; GO:0008233 peptidase activity; GO:0008234 cysteine-type peptidase activity; GO:0008236 serine-type peptidase activity; GO:001678…	PF08246; PF00112	PF08246 Cathepsin propeptide inhibitor domain (I29); PF00112 Papain family cysteine protease	O	KOG1543	Cysteine proteinase Cathepsin L
Q503E6	Ezrin like OS=Danio rerio OX=7955 GN=ezrl PE=2 SV=1	ezrl	0.635173	Down	10	9	62	3	3	70.1	1.09789e+06	773794	1.13533e+06	994447	1.22108e+06	669444	1.47736	0.938381	2.23281	0.708478	1.24028	0.556168	cytoplasm	K08007	VIL2; villin 2 (ezrin)	map04530 Tight junction; map04670 Leukocyte transendothelial migration; map04810 Regulation of actin cytoskeleton; map04971 Gastric acid secretion	GO:0000003 reproduction; GO:0000122 negative regulation of transcription by RNA polymerase II; GO:0000226 microtubule cytoskeleton organization; GO:0000578 embryonic axis specification; GO:0000902 cell morphogenesis; GO:0000904 cell morphogenesis involved in differentiation; GO:0001654 eye development; GO:0001745 compound eye morphogenesis; GO:0001751 compound eye photoreceptor cell differentiati…	GO:0000785 chromatin; GO:0001650 fibrillar center; GO:0001726 ruffle; GO:0001772 immunological synapse; GO:0001931 uropod; GO:0005622 intracellular anatomical structure; GO:0005634 nucleus; GO:0005694 chromosome; GO:0005700 polytene chromosome; GO:0005703 polytene chromosome puff; GO:0005730 nucleolus; GO:0005737 cytoplasm; GO:0005768 endosome; GO:0005815 microtubule organizing center; GO:0005819…	GO:0003779 actin binding; GO:0005198 structural molecule activity; GO:0005488 binding; GO:0005515 protein binding; GO:0005543 phospholipid binding; GO:0005546 phosphatidylinositol-4,5-bisphosphate binding; GO:0008017 microtubule binding; GO:0008022 protein C-terminus binding; GO:0008092 cytoskeletal protein binding; GO:0008289 lipid binding; GO:0015631 tubulin binding; GO:0019899 enzyme binding; …	PF09379; PF00373; PF09380	PF09379 FERM N-terminal domain ; PF00373 FERM central domain; PF09380 FERM C-terminal PH-like domain	R	KOG3529	Radixin, moesin and related proteins of the ERM family
Q566Y8	Protein mago nashi homolog OS=Danio rerio OX=7955 GN=magoh PE=2 SV=1	magoh	0.398512	Down	28	5	20	5	5	17.2	1.90309e+06	841538	468265	2.3118e+06	1.24211e+06	1.51958e+06	1.82089	0.725647	0.654813	1.1711	0.89708	0.897663	cytoplasm	K12877	MAGOH; protein mago nashi	map03013 Nucleocytoplasmic transport; map03015 mRNA surveillance pathway; map03040 Spliceosome	GO:0000003 reproduction; GO:0000018 regulation of DNA recombination; GO:0000184 nuclear-transcribed mRNA catabolic process, nonsense-mediated decay; GO:0000226 microtubule cytoskeleton organization; GO:0000335 negative regulation of transposition, DNA-mediated; GO:0000337 regulation of transposition, DNA-mediated; GO:0000375 RNA splicing, via transesterification reactions; GO:0000377 RNA splicing…	GO:0005622 intracellular anatomical structure; GO:0005634 nucleus; GO:0005654 nucleoplasm; GO:0005681 spliceosomal complex; GO:0005737 cytoplasm; GO:0031974 membrane-enclosed lumen; GO:0031981 nuclear lumen; GO:0032991 protein-containing complex; GO:0035145 exon-exon junction complex; GO:0036477 somatodendritic compartment; GO:0043025 neuronal cell body; GO:0043226 organelle; GO:0043227 membrane-…	GO:0005488 binding; GO:0005515 protein binding;			A	KOG3392	Exon-exon junction complex, Magoh component
Q567N5	60S ribosomal protein L6 OS=Danio rerio OX=7955 GN=wu:fa93h05 PE=2 SV=1	wu:fa93h05	1.68461	Up	24	9	46	9	9	30.5	1.80932e+06	3.3821e+06	2.75785e+06	6.33394e+06	3.2991e+06	3.58416e+06	0.677729	1.14171	1.50978	1.25613	0.932791	0.828882	nucleus	K02934	RP-L6e, RPL6; large subunit ribosomal protein L6e	map03010 Ribosome	GO:0000027 ribosomal large subunit assembly; GO:0000184 nuclear-transcribed mRNA catabolic process, nonsense-mediated decay; GO:0000956 nuclear-transcribed mRNA catabolic process; GO:0002181 cytoplasmic translation; GO:0006139 nucleobase-containing compound metabolic process; GO:0006355 regulation of transcription, DNA-templated; GO:0006401 RNA catabolic process; GO:0006402 mRNA catabolic process…	GO:0005622 intracellular anatomical structure; GO:0005634 nucleus; GO:0005730 nucleolus; GO:0005737 cytoplasm; GO:0005783 endoplasmic reticulum; GO:0005789 endoplasmic reticulum membrane; GO:0005791 rough endoplasmic reticulum; GO:0005829 cytosol; GO:0005840 ribosome; GO:0005844 polysome; GO:0012505 endomembrane system; GO:0015934 large ribosomal subunit; GO:0016020 membrane; GO:0022625 cytosolic…	GO:0000049 tRNA binding; GO:0003676 nucleic acid binding; GO:0003677 DNA binding; GO:0003723 RNA binding; GO:0003729 mRNA binding; GO:0003735 structural constituent of ribosome; GO:0005198 structural molecule activity; GO:0005488 binding; GO:0005515 protein binding; GO:0019843 rRNA binding; GO:0097159 organic cyclic compound binding; GO:1901363 heterocyclic compound binding; GO:1990932 5.8S rRNA …	PF03868	PF03868 Ribosomal protein L6, N-terminal domain	J	KOG1694	60s ribosomal protein L6
Q567V5	Small nuclear ribonucleoprotein Sm D2 OS=Danio rerio OX=7955 GN=si:dkey-113g17.2 PE=2 SV=1	si:dkey-113g17.2	0.560367	Down	30	4	23	4	4	13.5	1.60417e+06	997461	632123	2.66918e+06	1.35471e+06	2.35691e+06	1.32285	0.741281	0.761839	1.16535	0.843247	1.19996	cytoplasm	K11096	SNRPD2, SMD2; small nuclear ribonucleoprotein D2	map03040 Spliceosome	GO:0000245 spliceosomal complex assembly; GO:0000375 RNA splicing, via transesterification reactions; GO:0000377 RNA splicing, via transesterification reactions with bulged adenosine as nucleophile; GO:0000387 spliceosomal snRNP assembly; GO:0000398 mRNA splicing, via spliceosome; GO:0006139 nucleobase-containing compound metabolic process; GO:0006396 RNA processing; GO:0006397 mRNA processing; G…	GO:0005622 intracellular anatomical structure; GO:0005634 nucleus; GO:0005654 nucleoplasm; GO:0005681 spliceosomal complex; GO:0005682 U5 snRNP; GO:0005684 U2-type spliceosomal complex; GO:0005685 U1 snRNP; GO:0005686 U2 snRNP; GO:0005687 U4 snRNP; GO:0005689 U12-type spliceosomal complex; GO:0005737 cytoplasm; GO:0005829 cytosol; GO:0030532 small nuclear ribonucleoprotein complex; GO:0031974 mem…	GO:0003676 nucleic acid binding; GO:0003723 RNA binding; GO:0005488 binding; GO:0005515 protein binding; GO:0043021 ribonucleoprotein complex binding; GO:0044877 protein-containing complex binding; GO:0070990 snRNP binding; GO:0097159 organic cyclic compound binding; GO:1901363 heterocyclic compound binding; GO:1990446 U1 snRNP binding;	PF01423	PF01423 LSM domain	A	KOG3459	Small nuclear ribonucleoprotein (snRNP) Sm core protein
Q5BLE8	All-trans-retinol 13,14-reductase OS=Danio rerio OX=7955 GN=retsat PE=1 SV=1	retsat	1.70467	Up	3	2	7	2	2	67.9	268203	507313	268816	613048	318477		0.896842	1.52882	1.31374	1.08534	0.803856		endoplasmic reticulum	K09516	RETSAT; all-trans-retinol 13,14-reductase [EC:1.3.99.23]	map00830 Retinol metabolism	GO:0001523 retinoid metabolic process; GO:0006066 alcohol metabolic process; GO:0006629 lipid metabolic process; GO:0006720 isoprenoid metabolic process; GO:0006721 terpenoid metabolic process; GO:0008152 metabolic process; GO:0009987 cellular process; GO:0010817 regulation of hormone levels; GO:0016101 diterpenoid metabolic process; GO:0034308 primary alcohol metabolic process; GO:0034754 cellul…	GO:0005622 intracellular anatomical structure; GO:0005634 nucleus; GO:0005635 nuclear envelope; GO:0005640 nuclear outer membrane; GO:0005737 cytoplasm; GO:0005783 endoplasmic reticulum; GO:0005789 endoplasmic reticulum membrane; GO:0012505 endomembrane system; GO:0016020 membrane; GO:0019867 outer membrane; GO:0031090 organelle membrane; GO:0031965 nuclear membrane; GO:0031967 organelle envelope…	GO:0003824 catalytic activity; GO:0016491 oxidoreductase activity; GO:0016627 oxidoreductase activity, acting on the CH-CH group of donors; GO:0051786 all-trans-retinol 13,14-reductase activity;	PF01593	PF01593 Flavin containing amine oxidoreductase	H	KOG4254	Phytoene desaturase
Q5RG12	Heat shock protein 90-alpha 2 OS=Danio rerio OX=7955 GN=hsp90a2 PE=2 SV=1	hsp90a2	2.4236	Up	24	20	93	4	8	84.6	1.39099e+06	3.74075e+06	722541	3.9579e+06	1.07186e+06	1.92629e+06	0.860902	2.08648	0.653571	1.29691	0.500745	0.736065	cytoplasm	K04079	HSP90A, htpG; molecular chaperone HtpG	map04141 Protein processing in endoplasmic reticulum; map04151 PI3K-Akt signaling pathway; map04217 Necroptosis; map04612 Antigen processing and presentation; map04621 NOD-like receptor signaling pathway; map04657 IL-17 signaling pathway; map04659 Th17 cell differentiation; map04914 Progesterone-mediated oocyte maturation; map04915 Estrogen signaling pathway	GO:0000003 reproduction; GO:0000086 G2/M transition of mitotic cell cycle; GO:0000226 microtubule cytoskeleton organization; GO:0000278 mitotic cell cycle; GO:0000578 embryonic axis specification; GO:0000723 telomere maintenance; GO:0000902 cell morphogenesis; GO:0000904 cell morphogenesis involved in differentiation; GO:0001505 regulation of neurotransmitter levels; GO:0001568 blood vessel devel…	GO:0000323 lytic vacuole; GO:0001726 ruffle; GO:0005576 extracellular region; GO:0005622 intracellular anatomical structure; GO:0005634 nucleus; GO:0005654 nucleoplasm; GO:0005667 transcription regulator complex; GO:0005694 chromosome; GO:0005700 polytene chromosome; GO:0005705 polytene chromosome interband; GO:0005737 cytoplasm; GO:0005764 lysosome; GO:0005765 lysosomal membrane; GO:0005773 vacu…	GO:0000166 nucleotide binding; GO:0001882 nucleoside binding; GO:0001883 purine nucleoside binding; GO:0001884 pyrimidine nucleoside binding; GO:0002134 UTP binding; GO:0002135 CTP binding; GO:0003676 nucleic acid binding; GO:0003723 RNA binding; GO:0003729 mRNA binding; GO:0003824 catalytic activity; GO:0004672 protein kinase activity; GO:0004713 protein tyrosine kinase activity; GO:0005102 sign…	PF02518	PF02518 Histidine kinase-, DNA gyrase B-, and HSP90-like ATPase	O	KOG0019	Molecular chaperone (HSP90 family)
Q5RZ65	Anterior gradient protein 2 homolog OS=Danio rerio OX=7955 GN=agr2 PE=2 SV=1	agr2	0.194214	Down	11	2	2	2	2	19.7	427759	92183.3				158369	2.49994	0.485523				0.571434	extracellular	K20356	AGR2; anterior gradient protein 2		GO:0002065 columnar/cuboidal epithelial cell differentiation; GO:0002067 glandular epithelial cell differentiation; GO:0006810 transport; GO:0007275 multicellular organism development; GO:0007589 body fluid secretion; GO:0009653 anatomical structure morphogenesis; GO:0009888 tissue development; GO:0009893 positive regulation of metabolic process; GO:0009966 regulation of signal transduction; GO:0…	GO:0005576 extracellular region; GO:0005615 extracellular space; GO:0005622 intracellular anatomical structure; GO:0005737 cytoplasm; GO:0005783 endoplasmic reticulum; GO:0012505 endomembrane system; GO:0043226 organelle; GO:0043227 membrane-bounded organelle; GO:0043229 intracellular organelle; GO:0043231 intracellular membrane-bounded organelle;	GO:0002162 dystroglycan binding; GO:0005102 signaling receptor binding; GO:0005154 epidermal growth factor receptor binding; GO:0005488 binding; GO:0005515 protein binding; GO:0042802 identical protein binding; GO:0042803 protein homodimerization activity; GO:0046983 protein dimerization activity; GO:0070851 growth factor receptor binding;	PF13899	PF13899 Thioredoxin-like
Q5SP67	WD repeat-containing protein 26 OS=Danio rerio OX=7955 GN=wdr26 PE=1 SV=1	wdr26	6.77349	Up	3	2	3	2	2	64.6	73879	555273	194833	907518	477456	320665	0.231555	1.56844	0.892477	1.50594	1.12958	0.620511	nucleus	K22382	WDR26; WD repeat-containing protein 26			GO:0005622 intracellular anatomical structure; GO:0005634 nucleus; GO:0005654 nucleoplasm; GO:0005737 cytoplasm; GO:0005829 cytosol; GO:0031974 membrane-enclosed lumen; GO:0031981 nuclear lumen; GO:0043226 organelle; GO:0043227 membrane-bounded organelle; GO:0043229 intracellular organelle; GO:0043231 intracellular membrane-bounded organelle; GO:0043233 organelle lumen; GO:0070013 intracellular o…		PF17814	PF17814 LisH-like dimerisation domain	S	KOG0293	WD40 repeat-containing protein
Q5U3G0	Progesterone receptor membrane component 1 OS=Danio rerio OX=7955 GN=wu:fa94d03 PE=2 SV=1	wu:fa94d03	0.616352	Down	17	3	18	2	2	20.3	1.83067e+06	1.25202e+06	600168	1.37811e+06	1.16573e+06	1.39331e+06	1.90477	1.17401	0.912659	0.759164	0.915547	0.895051	endoplasmic reticulum	K17278	PGRMC1_2; membrane-associated progesterone receptor component		GO:0000003 reproduction; GO:0000902 cell morphogenesis; GO:0000904 cell morphogenesis involved in differentiation; GO:0001556 oocyte maturation; GO:0001775 cell activation; GO:0002252 immune effector process; GO:0002263 cell activation involved in immune response; GO:0002274 myeloid leukocyte activation; GO:0002275 myeloid cell activation involved in immune response; GO:0002283 neutrophil activat…	GO:0000775 chromosome, centromeric region; GO:0001674 female germ cell nucleus; GO:0005576 extracellular region; GO:0005615 extracellular space; GO:0005622 intracellular anatomical structure; GO:0005634 nucleus; GO:0005694 chromosome; GO:0005737 cytoplasm; GO:0005768 endosome; GO:0005783 endoplasmic reticulum; GO:0005819 spindle; GO:0005856 cytoskeleton; GO:0005886 plasma membrane; GO:0005887 int…	GO:0005488 binding; GO:0005496 steroid binding; GO:0008289 lipid binding; GO:0020037 heme binding; GO:0032934 sterol binding; GO:0035100 ecdysone binding; GO:0036094 small molecule binding; GO:0042562 hormone binding; GO:0043178 alcohol binding; GO:0046906 tetrapyrrole binding; GO:0097159 organic cyclic compound binding; GO:1901363 heterocyclic compound binding;	PF00173	PF00173 Cytochrome b5-like Heme/Steroid binding domain	R	KOG1110	Putative steroid membrane receptor Hpr6.6/25-Dx
Q5U3M8	Glutathione S-transferase omega OS=Danio rerio OX=7955 GN=zgc:101897 PE=2 SV=1	zgc:101897	0.440297	Down	24	6	18	5	6	27.6	1.86593e+06	911623	1.31829e+06	2.7293e+06	3.09499e+06	3.12808e+06	1.13379	0.499207	1.17071	0.878025	1.41953	1.17349	cytoplasm	K00799	GST, gst; glutathione S-transferase [EC:2.5.1.18]	map00480 Glutathione metabolism; map00980 Metabolism of xenobiotics by cytochrome P450; map00982 Drug metabolism - cytochrome P450; map00983 Drug metabolism - other enzymes; map01100 Metabolic pathways; map04212 Longevity regulating pathway - worm	GO:0000302 response to reactive oxygen species; GO:0005975 carbohydrate metabolic process; GO:0005996 monosaccharide metabolic process; GO:0006082 organic acid metabolic process; GO:0006518 peptide metabolic process; GO:0006575 cellular modified amino acid metabolic process; GO:0006725 cellular aromatic compound metabolic process; GO:0006726 eye pigment biosynthetic process; GO:0006728 pteridine …	GO:0005576 extracellular region; GO:0005604 basement membrane; GO:0005622 intracellular anatomical structure; GO:0005634 nucleus; GO:0005635 nuclear envelope; GO:0005737 cytoplasm; GO:0005739 mitochondrion; GO:0005829 cytosol; GO:0012505 endomembrane system; GO:0016020 membrane; GO:0030424 axon; GO:0031012 extracellular matrix; GO:0031090 organelle membrane; GO:0031965 nuclear membrane; GO:003196…	GO:0003824 catalytic activity; GO:0004364 glutathione transferase activity; GO:0004734 pyrimidodiazepine synthase activity; GO:0005488 binding; GO:0005515 protein binding; GO:0015036 disulfide oxidoreductase activity; GO:0015038 glutathione disulfide oxidoreductase activity; GO:0016209 antioxidant activity; GO:0016491 oxidoreductase activity; GO:0016645 oxidoreductase activity, acting on the CH-N…	PF13417; PF00043	PF13417 Glutathione S-transferase, N-terminal domain; PF00043 Glutathione S-transferase, C-terminal domain	O	KOG0406	Glutathione S-transferase
Q642H3	Septin-8-A OS=Danio rerio OX=7955 GN=sept8a PE=2 SV=2	sept8a	0.491604	Down	22	10	70	6	6	49	672346	366759	197691	1.89467e+06	2.64716e+06	3.1879e+06	0.594508	0.292263	0.255478	0.886986	1.76683	1.74034	nucleus	K16939	SEPT6_8_11; septin 6/8/11		GO:0000003 reproduction; GO:0000278 mitotic cell cycle; GO:0000281 mitotic cytokinesis; GO:0000910 cytokinesis; GO:0003006 developmental process involved in reproduction; GO:0007049 cell cycle; GO:0007275 multicellular organism development; GO:0007276 gamete generation; GO:0007281 germ cell development; GO:0007292 female gamete generation; GO:0007295 growth of a germarium-derived egg chamber; GO:…	GO:0005622 intracellular anatomical structure; GO:0005737 cytoplasm; GO:0005856 cytoskeleton; GO:0005886 plasma membrane; GO:0005938 cell cortex; GO:0005940 septin ring; GO:0016020 membrane; GO:0030496 midbody; GO:0031105 septin complex; GO:0032153 cell division site; GO:0032154 cleavage furrow; GO:0032156 septin cytoskeleton; GO:0032991 protein-containing complex; GO:0043209 myelin sheath; GO:00…	GO:0003824 catalytic activity; GO:0003924 GTPase activity; GO:0005488 binding; GO:0005515 protein binding; GO:0016462 pyrophosphatase activity; GO:0016787 hydrolase activity; GO:0016817 hydrolase activity, acting on acid anhydrides; GO:0016818 hydrolase activity, acting on acid anhydrides, in phosphorus-containing anhydrides; GO:0017111 nucleoside-triphosphatase activity; GO:0042802 identical pro…	PF00735	PF00735 Septin	D	KOG3859	Septins (P-loop GTPases)
Q66HV4	Coatomer subunit beta OS=Danio rerio OX=7955 GN=copb1 PE=2 SV=1	copb1	0.467563	Down	8	7	23	7	7	107	1.49839e+06	777387	449394	1.98323e+06	1.99163e+06	949258	1.55308	0.726161	0.680764	1.08833	1.55821	0.607459	cytoskeleton	K17301	COPB1, SEC26; coatomer subunit beta		GO:0000902 cell morphogenesis; GO:0001775 cell activation; GO:0002252 immune effector process; GO:0002263 cell activation involved in immune response; GO:0002274 myeloid leukocyte activation; GO:0002275 myeloid cell activation involved in immune response; GO:0002283 neutrophil activation involved in immune response; GO:0002366 leukocyte activation involved in immune response; GO:0002376 immune sy…	GO:0000139 Golgi membrane; GO:0005622 intracellular anatomical structure; GO:0005737 cytoplasm; GO:0005783 endoplasmic reticulum; GO:0005789 endoplasmic reticulum membrane; GO:0005794 Golgi apparatus; GO:0005798 Golgi-associated vesicle; GO:0005829 cytosol; GO:0005886 plasma membrane; GO:0012505 endomembrane system; GO:0012506 vesicle membrane; GO:0016020 membrane; GO:0030117 membrane coat; GO:00…		PF07718; PF14806	PF07718 Coatomer beta C-terminal region; PF14806 Coatomer beta subunit appendage platform	U	KOG1058	Vesicle coat complex COPI, beta subunit
Q66I24	Argininosuccinate synthase OS=Danio rerio OX=7955 GN=ass1 PE=2 SV=1	ass1	0.453428	Down	16	10	35	10	10	47.1	3.65232e+06	1.83759e+06	1.98936e+06	4.20442e+06	2.66459e+06	4.03838e+06	1.57491	0.714106	1.25372	0.959864	0.867292	1.07512	cytoplasm	K01940	argG, ASS1; argininosuccinate synthase [EC:6.3.4.5]	map00220 Arginine biosynthesis; map00250 Alanine, aspartate and glutamate metabolism; map01100 Metabolic pathways; map01230 Biosynthesis of amino acids	GO:0000050 urea cycle; GO:0000052 citrulline metabolic process; GO:0000053 argininosuccinate metabolic process; GO:0001101 response to acid chemical; GO:0001505 regulation of neurotransmitter levels; GO:0001655 urogenital system development; GO:0001822 kidney development; GO:0001889 liver development; GO:0002237 response to molecule of bacterial origin; GO:0002376 immune system process; GO:000252…	GO:0000323 lytic vacuole; GO:0005622 intracellular anatomical structure; GO:0005634 nucleus; GO:0005737 cytoplasm; GO:0005739 mitochondrion; GO:0005740 mitochondrial envelope; GO:0005741 mitochondrial outer membrane; GO:0005764 lysosome; GO:0005773 vacuole; GO:0005783 endoplasmic reticulum; GO:0005829 cytosol; GO:0012505 endomembrane system; GO:0016020 membrane; GO:0019867 outer membrane; GO:0031…	GO:0003824 catalytic activity; GO:0004055 argininosuccinate synthase activity; GO:0005488 binding; GO:0005515 protein binding; GO:0015643 toxic substance binding; GO:0016597 amino acid binding; GO:0016874 ligase activity; GO:0016879 ligase activity, forming carbon-nitrogen bonds; GO:0031406 carboxylic acid binding; GO:0036094 small molecule binding; GO:0042802 identical protein binding; GO:004316…			E	KOG1706	Argininosuccinate synthase
Q66I58	Succinate--CoA ligase [ADP/GDP-forming] subunit alpha, mitochondrial OS=Danio rerio OX=7955 GN=SUCLG1 PE=2 SV=1	SUCLG1	0.652911	Down	14	4	14	4	4	34.2	1.32975e+06	963376		3.62025e+06	986702	2.72815e+06	0.912496	0.595779		1.31528	0.511089	1.15583	mitochondria	K01899	LSC1; succinyl-CoA synthetase alpha subunit [EC:6.2.1.4 6.2.1.5]	map00020 Citrate cycle (TCA cycle); map00640 Propanoate metabolism; map01100 Metabolic pathways; map01200 Carbon metabolism	GO:0005975 carbohydrate metabolic process; GO:0005996 monosaccharide metabolic process; GO:0006006 glucose metabolic process; GO:0006007 glucose catabolic process; GO:0006082 organic acid metabolic process; GO:0006090 pyruvate metabolic process; GO:0006091 generation of precursor metabolites and energy; GO:0006096 glycolytic process; GO:0006099 tricarboxylic acid cycle; GO:0006101 citrate metabol…	GO:0005622 intracellular anatomical structure; GO:0005737 cytoplasm; GO:0005739 mitochondrion; GO:0005759 mitochondrial matrix; GO:0005829 cytosol; GO:0005886 plasma membrane; GO:0016020 membrane; GO:0030062 mitochondrial tricarboxylic acid cycle enzyme complex; GO:0031974 membrane-enclosed lumen; GO:0032991 protein-containing complex; GO:0042709 succinate-CoA ligase complex; GO:0043226 organelle…	GO:0000166 nucleotide binding; GO:0001882 nucleoside binding; GO:0001883 purine nucleoside binding; GO:0003824 catalytic activity; GO:0004774 succinate-CoA ligase activity; GO:0004775 succinate-CoA ligase (ADP-forming) activity; GO:0004776 succinate-CoA ligase (GDP-forming) activity; GO:0004778 succinyl-CoA hydrolase activity; GO:0005488 binding; GO:0005515 protein binding; GO:0016289 CoA hydrola…	PF02629; PF00549	PF02629 CoA binding domain; PF00549 CoA-ligase	C	KOG1255	Succinyl-CoA synthetase, alpha subunit
Q68EI7	Alpha-L-fucosidase OS=Danio rerio OX=7955 GN=fc20c06 PE=2 SV=1	fc20c06	0.548441	Down	5	3	17	3	3	51.8	999303	608136	733328	868568	861223	1.35057e+06	1.4615	0.801544	1.56747	0.672545	0.950745	1.2195	extracellular	K01206	FUCA; alpha-L-fucosidase [EC:3.2.1.51]	map00511 Other glycan degradation; map04142 Lysosome	GO:0000003 reproduction; GO:0001775 cell activation; GO:0002252 immune effector process; GO:0002263 cell activation involved in immune response; GO:0002274 myeloid leukocyte activation; GO:0002275 myeloid cell activation involved in immune response; GO:0002283 neutrophil activation involved in immune response; GO:0002366 leukocyte activation involved in immune response; GO:0002376 immune system p…	GO:0000323 lytic vacuole; GO:0001669 acrosomal vesicle; GO:0002080 acrosomal membrane; GO:0002081 outer acrosomal membrane; GO:0005576 extracellular region; GO:0005615 extracellular space; GO:0005622 intracellular anatomical structure; GO:0005737 cytoplasm; GO:0005764 lysosome; GO:0005766 primary lysosome; GO:0005773 vacuole; GO:0005775 vacuolar lumen; GO:0005783 endoplasmic reticulum; GO:0005788…	GO:0003824 catalytic activity; GO:0004553 hydrolase activity, hydrolyzing O-glycosyl compounds; GO:0004560 alpha-L-fucosidase activity; GO:0005488 binding; GO:0015928 fucosidase activity; GO:0016787 hydrolase activity; GO:0016798 hydrolase activity, acting on glycosyl bonds; GO:0030246 carbohydrate binding; GO:0036094 small molecule binding; GO:0042806 fucose binding; GO:0048029 monosaccharide bi…	PF01120; PF16757	PF01120 Alpha-L-fucosidase; PF16757 Alpha-L-fucosidase C-terminal domain	G	KOG3340	Alpha-L-fucosidase
Q68EK7	Ras-related protein Rab-4B OS=Danio rerio OX=7955 GN=rab4b PE=2 SV=1	rab4b	1.91777	Up	11	2	6	1	1	23.7	133891	284918	156701	1.60731e+06	838587	980020	0.265292	0.50877	0.453782	1.68613	1.25421	1.19888	mitochondria	K07880	RAB4B; Ras-related protein Rab-4B		GO:0000003 reproduction; GO:0001944 vasculature development; GO:0002064 epithelial cell development; GO:0002065 columnar/cuboidal epithelial cell differentiation; GO:0002066 columnar/cuboidal epithelial cell development; GO:0003006 developmental process involved in reproduction; GO:0006810 transport; GO:0006897 endocytosis; GO:0007154 cell communication; GO:0007155 cell adhesion; GO:0007165 signa…	GO:0005622 intracellular anatomical structure; GO:0005737 cytoplasm; GO:0005768 endosome; GO:0012505 endomembrane system; GO:0030141 secretory granule; GO:0031410 cytoplasmic vesicle; GO:0031982 vesicle; GO:0032593 insulin-responsive compartment; GO:0036477 somatodendritic compartment; GO:0043025 neuronal cell body; GO:0043226 organelle; GO:0043227 membrane-bounded organelle; GO:0043229 intracell…	GO:0003824 catalytic activity; GO:0003924 GTPase activity; GO:0005488 binding; GO:0005515 protein binding; GO:0016462 pyrophosphatase activity; GO:0016787 hydrolase activity; GO:0016817 hydrolase activity, acting on acid anhydrides; GO:0016818 hydrolase activity, acting on acid anhydrides, in phosphorus-containing anhydrides; GO:0017111 nucleoside-triphosphatase activity;	PF00071	PF00071 Ras family	U	KOG0086	GTPase Rab4, small G protein superfamily
Q68SP2	Signal transducer and activator of transcription OS=Danio rerio OX=7955 GN=stat5.2 PE=2 SV=1	stat5.2	0.540847	Down	3	2	7	2	2	89.8	713132	427973	403583	679841	353629	778899	1.68423	0.910908	1.39305	0.850072	0.630416	1.13573	cytoplasm	K11224	STAT5B; signal transducer and activator of transcription 5B	map04012 ErbB signaling pathway; map04062 Chemokine signaling pathway; map04217 Necroptosis; map04630 JAK-STAT signaling pathway; map04658 Th1 and Th2 cell differentiation; map04659 Th17 cell differentiation; map04917 Prolactin signaling pathway; map04935 Growth hormone synthesis, secretion and action	GO:0000003 reproduction; GO:0000255 allantoin metabolic process; GO:0000902 cell morphogenesis; GO:0000904 cell morphogenesis involved in differentiation; GO:0001553 luteinization; GO:0001654 eye development; GO:0001655 urogenital system development; GO:0001666 response to hypoxia; GO:0001667 ameboidal-type cell migration; GO:0001672 regulation of chromatin assembly or disassembly; GO:0001709 cel…	GO:0005622 intracellular anatomical structure; GO:0005634 nucleus; GO:0005654 nucleoplasm; GO:0005737 cytoplasm; GO:0005829 cytosol; GO:0005886 plasma membrane; GO:0009898 cytoplasmic side of plasma membrane; GO:0016020 membrane; GO:0016324 apical plasma membrane; GO:0031974 membrane-enclosed lumen; GO:0031981 nuclear lumen; GO:0043226 organelle; GO:0043227 membrane-bounded organelle; GO:0043229 …	GO:0000976 transcription cis-regulatory region binding; GO:0000977 RNA polymerase II transcription regulatory region sequence-specific DNA binding; GO:0000978 RNA polymerase II cis-regulatory region sequence-specific DNA binding; GO:0000981 DNA-binding transcription factor activity, RNA polymerase II-specific; GO:0000987 cis-regulatory region sequence-specific DNA binding; GO:0001067 transcriptio…	PF02865; PF02864; PF00017	PF02865 STAT protein, protein interaction domain; PF02864 STAT protein, DNA binding domain; PF00017 SH2 domain	KT	KOG3667	STAT protein
Q6DFZ8	Calpain-2 catalytic subunit OS=Danio rerio OX=7955 GN=zgc:92480 PE=2 SV=1	zgc:92480	0.477562	Down	15	11	69	10	10	78.5	6.71602e+06	3.55889e+06	1.15005e+06	9.79176e+06	5.74028e+06	13295608	1.32284	0.631738	0.331066	1.02111	0.853448	1.61684	cytoplasm	K03853	CAPN2; calpain-2 [EC:3.4.22.53]	map04141 Protein processing in endoplasmic reticulum; map04210 Apoptosis; map04217 Necroptosis; map04218 Cellular senescence; map04510 Focal adhesion	GO:0000003 reproduction; GO:0000768 syncytium formation by plasma membrane fusion; GO:0001101 response to acid chemical; GO:0001666 response to hypoxia; GO:0001667 ameboidal-type cell migration; GO:0001701 in utero embryonic development; GO:0001824 blastocyst development; GO:0002064 epithelial cell development; GO:0002065 columnar/cuboidal epithelial cell differentiation; GO:0002066 columnar/cubo…	GO:0000323 lytic vacuole; GO:0000785 chromatin; GO:0005622 intracellular anatomical structure; GO:0005634 nucleus; GO:0005694 chromosome; GO:0005737 cytoplasm; GO:0005764 lysosome; GO:0005773 vacuole; GO:0005783 endoplasmic reticulum; GO:0005794 Golgi apparatus; GO:0005829 cytosol; GO:0005856 cytoskeleton; GO:0005886 plasma membrane; GO:0005938 cell cortex; GO:0012505 endomembrane system; GO:0015…	GO:0003824 catalytic activity; GO:0004175 endopeptidase activity; GO:0004197 cysteine-type endopeptidase activity; GO:0004198 calcium-dependent cysteine-type endopeptidase activity; GO:0005488 binding; GO:0005509 calcium ion binding; GO:0005515 protein binding; GO:0008092 cytoskeletal protein binding; GO:0008233 peptidase activity; GO:0008234 cysteine-type peptidase activity; GO:0016787 hydrolase…	PF01067	PF01067 Calpain large subunit, domain III	OT	KOG0045	Cytosolic Ca2+-dependent cysteine protease (calpain), large subunit (EF-Hand protein superfamily)
Q6DG42	Non-specific serine/threonine protein kinase OS=Danio rerio OX=7955 GN=kinase PE=2 SV=1	kinase	0.346078	Down	26	13	68	13	13	57.3	8.64821e+06	3.32103e+06	2.40228e+06	1.26387e+07	8.67042e+06	1.07398e+07	1.47709	0.511187	0.59966	1.14288	1.11781	1.1325	nucleus	K04410	PAK2; p21-activated kinase 2 [EC:2.7.11.1]	map04010 MAPK signaling pathway; map04012 ErbB signaling pathway; map04014 Ras signaling pathway; map04360 Axon guidance; map04510 Focal adhesion; map04660 T cell receptor signaling pathway; map04810 Regulation of actin cytoskeleton	GO:0000003 reproduction; GO:0000165 MAPK cascade; GO:0000902 cell morphogenesis; GO:0000904 cell morphogenesis involved in differentiation; GO:0001700 embryonic development via the syncytial blastoderm; GO:0001932 regulation of protein phosphorylation; GO:0001933 negative regulation of protein phosphorylation; GO:0001934 positive regulation of protein phosphorylation; GO:0002009 morphogenesis of …	GO:0005622 intracellular anatomical structure; GO:0005634 nucleus; GO:0005654 nucleoplasm; GO:0005737 cytoplasm; GO:0005829 cytosol; GO:0005856 cytoskeleton; GO:0005886 plasma membrane; GO:0012505 endomembrane system; GO:0016020 membrane; GO:0016021 integral component of membrane; GO:0016328 lateral plasma membrane; GO:0030054 cell junction; GO:0030055 cell-substrate junction; GO:0030056 hemidesm…	GO:0000166 nucleotide binding; GO:0001882 nucleoside binding; GO:0001883 purine nucleoside binding; GO:0003824 catalytic activity; GO:0004672 protein kinase activity; GO:0004674 protein serine/threonine kinase activity; GO:0005488 binding; GO:0005515 protein binding; GO:0005525 GTP binding; GO:0008047 enzyme activator activity; GO:0016301 kinase activity; GO:0016740 transferase activity; GO:00167…	PF00786; PF00069	PF00786 P21-Rho-binding domain; PF00069 Protein kinase domain	T	KOG0578	p21-activated serine/threonine protein kinase
Q6DG67	ATP-citrate synthase OS=Danio rerio OX=7955 GN=cb722 PE=2 SV=1	cb722	0.482223	Down	18	20	69	20	20	119.6	4.11923e+06	2.20413e+06	1.51194e+06	6.78098e+06	5.34584e+06	8.13925e+06	1.16219	0.560436	0.623446	1.01291	1.13848	1.41779	cytoplasm	K01648	ACLY; ATP citrate (pro-S)-lyase [EC:2.3.3.8]	map00020 Citrate cycle (TCA cycle); map01100 Metabolic pathways	GO:0001775 cell activation; GO:0002252 immune effector process; GO:0002263 cell activation involved in immune response; GO:0002274 myeloid leukocyte activation; GO:0002275 myeloid cell activation involved in immune response; GO:0002283 neutrophil activation involved in immune response; GO:0002366 leukocyte activation involved in immune response; GO:0002376 immune system process; GO:0002443 leukoc…	GO:0000323 lytic vacuole; GO:0005576 extracellular region; GO:0005622 intracellular anatomical structure; GO:0005634 nucleus; GO:0005654 nucleoplasm; GO:0005737 cytoplasm; GO:0005764 lysosome; GO:0005766 primary lysosome; GO:0005773 vacuole; GO:0005775 vacuolar lumen; GO:0005829 cytosol; GO:0005886 plasma membrane; GO:0009346 ATP-independent citrate lyase complex; GO:0012505 endomembrane system; …	GO:0000166 nucleotide binding; GO:0003824 catalytic activity; GO:0003878 ATP citrate synthase activity; GO:0005488 binding; GO:0005524 ATP binding; GO:0016740 transferase activity; GO:0016746 acyltransferase activity; GO:0017076 purine nucleotide binding; GO:0030554 adenyl nucleotide binding; GO:0032553 ribonucleotide binding; GO:0032555 purine ribonucleotide binding; GO:0032559 adenyl ribonucleo…	PF16114; PF02629; PF00549; PF00285	PF16114 ATP citrate lyase citrate-binding; PF02629 CoA binding domain; PF00549 CoA-ligase; PF00285 Citrate synthase, C-terminal domain	C	KOG1254	ATP-citrate lyase
Q6DGE2	Propionyl-CoA carboxylase alpha chain, mitochondrial OS=Danio rerio OX=7955 GN=wu:fb92g02 PE=2 SV=1	wu:fb92g02	0.481537	Down	30	20	88	20	20	77.8	3.24238e+06	1.73247e+06	1.55813e+06	7.69914e+06	5.75541e+06	6.20105e+06	0.981616	0.472684	0.689419	1.23406	1.31523	1.15906	mitochondria	K01965	PCCA, pccA; propionyl-CoA carboxylase alpha chain [EC:6.4.1.3]	map00280 Valine, leucine and isoleucine degradation; map00630 Glyoxylate and dicarboxylate metabolism; map00640 Propanoate metabolism; map01100 Metabolic pathways; map01200 Carbon metabolism	GO:0006082 organic acid metabolic process; GO:0006520 cellular amino acid metabolic process; GO:0006629 lipid metabolic process; GO:0006631 fatty acid metabolic process; GO:0006766 vitamin metabolic process; GO:0006767 water-soluble vitamin metabolic process; GO:0006768 biotin metabolic process; GO:0006790 sulfur compound metabolic process; GO:0006807 nitrogen compound metabolic process; GO:00081…	GO:0005622 intracellular anatomical structure; GO:0005737 cytoplasm; GO:0005739 mitochondrion; GO:0005759 mitochondrial matrix; GO:0005829 cytosol; GO:0031974 membrane-enclosed lumen; GO:0043226 organelle; GO:0043227 membrane-bounded organelle; GO:0043229 intracellular organelle; GO:0043231 intracellular membrane-bounded organelle; GO:0043233 organelle lumen; GO:0070013 intracellular organelle lu…	GO:0003824 catalytic activity; GO:0004658 propionyl-CoA carboxylase activity; GO:0005488 binding; GO:0005515 protein binding; GO:0009374 biotin binding; GO:0016421 CoA carboxylase activity; GO:0016874 ligase activity; GO:0016885 ligase activity, forming carbon-carbon bonds; GO:0019842 vitamin binding; GO:0019899 enzyme binding; GO:0031406 carboxylic acid binding; GO:0033218 amide binding; GO:0033…	PF00289; PF02786; PF02785; PF18140; PF00364	PF00289 Biotin carboxylase, N-terminal domain; PF02786 Carbamoyl-phosphate synthase L chain, ATP binding domain; PF02785 Biotin carboxylase C-terminal domain; PF18140 Propionyl-coenzyme A carboxylase BT domain; PF00364 Biotin-requiring enzyme	IE	KOG0238	3-Methylcrotonyl-CoA carboxylase, biotin-containing subunit/Propionyl-CoA carboxylase, alpha chain/Acetyl-CoA carboxylase, biotin carboxylase subunit
Q6DH65	Density-regulated protein OS=Danio rerio OX=7955 GN=denr PE=1 SV=1	denr	1.85213	Up	16	3	13	3	3	22.8	352849	725159	407873	1.12257e+06	293015	969644	0.722676	1.33849	1.2209	1.21726	0.452994	1.22612	cytoplasm	K24272	DENR, TMA22; density-regulated protein		GO:0001731 formation of translation preinitiation complex; GO:0002181 cytoplasmic translation; GO:0002183 cytoplasmic translational initiation; GO:0002188 translation reinitiation; GO:0002190 cap-independent translational initiation; GO:0002192 IRES-dependent translational initiation of linear mRNA; GO:0006412 translation; GO:0006413 translational initiation; GO:0006417 regulation of translation;…	GO:0005622 intracellular anatomical structure; GO:0005737 cytoplasm; GO:0032991 protein-containing complex; GO:0070992 translation initiation complex; GO:1990904 ribonucleoprotein complex;	GO:0003676 nucleic acid binding; GO:0003723 RNA binding; GO:0003729 mRNA binding; GO:0003743 translation initiation factor activity; GO:0005488 binding; GO:0008135 translation factor activity, RNA binding; GO:0043021 ribonucleoprotein complex binding; GO:0043022 ribosome binding; GO:0044877 protein-containing complex binding; GO:0097159 organic cyclic compound binding; GO:1901363 heterocyclic com…	PF01253	PF01253 Translation initiation factor SUI1	R	KOG3239	Density-regulated protein related to translation initiation factor 1 (eIF-1/SUI1)
Q6DHK5	Glutathione S-transferase omega OS=Danio rerio OX=7955 GN=fd58h04 PE=2 SV=1	fd58h04	0.217588	Down	7	2	5	1	1	28	335799	81075.2	94286		65537.7	99257.3	3.28224	0.714176	1.34691		0.483537	0.598987	cytoplasm	K00799	GST, gst; glutathione S-transferase [EC:2.5.1.18]	map00480 Glutathione metabolism; map00980 Metabolism of xenobiotics by cytochrome P450; map00982 Drug metabolism - cytochrome P450; map00983 Drug metabolism - other enzymes; map01100 Metabolic pathways; map04212 Longevity regulating pathway - worm	GO:0000302 response to reactive oxygen species; GO:0005975 carbohydrate metabolic process; GO:0005996 monosaccharide metabolic process; GO:0006082 organic acid metabolic process; GO:0006518 peptide metabolic process; GO:0006575 cellular modified amino acid metabolic process; GO:0006725 cellular aromatic compound metabolic process; GO:0006726 eye pigment biosynthetic process; GO:0006728 pteridine …	GO:0005576 extracellular region; GO:0005604 basement membrane; GO:0005622 intracellular anatomical structure; GO:0005634 nucleus; GO:0005635 nuclear envelope; GO:0005737 cytoplasm; GO:0005739 mitochondrion; GO:0005829 cytosol; GO:0012505 endomembrane system; GO:0016020 membrane; GO:0030424 axon; GO:0031012 extracellular matrix; GO:0031090 organelle membrane; GO:0031965 nuclear membrane; GO:003196…	GO:0003824 catalytic activity; GO:0004364 glutathione transferase activity; GO:0004734 pyrimidodiazepine synthase activity; GO:0005488 binding; GO:0005515 protein binding; GO:0015036 disulfide oxidoreductase activity; GO:0015038 glutathione disulfide oxidoreductase activity; GO:0016209 antioxidant activity; GO:0016491 oxidoreductase activity; GO:0016645 oxidoreductase activity, acting on the CH-N…	PF13417; PF14497	PF13417 Glutathione S-transferase, N-terminal domain; PF14497 Glutathione S-transferase, C-terminal domain	O	KOG0406	Glutathione S-transferase
Q6DI05	Small ubiquitin-related modifier 3 OS=Danio rerio OX=7955 GN=sumo3 PE=3 SV=1	sumo3	1.641	Up	27	3	11	3	3	10.7	888789	1618380	280175	2.40076e+06	2.14333e+06	3.07568e+06	0.677108	1.11113	0.311953	0.968337	1.23253	1.44665	cytoplasm	K12160	SUMO, SMT3; small ubiquitin-related modifier	map03013 Nucleocytoplasmic transport	GO:0000003 reproduction; GO:0000226 microtubule cytoskeleton organization; GO:0000278 mitotic cell cycle; GO:0000902 cell morphogenesis; GO:0000904 cell morphogenesis involved in differentiation; GO:0001932 regulation of protein phosphorylation; GO:0001934 positive regulation of protein phosphorylation; GO:0002064 epithelial cell development; GO:0002065 columnar/cuboidal epithelial cell different…	GO:0000228 nuclear chromosome; GO:0000775 chromosome, centromeric region; GO:0000776 kinetochore; GO:0000779 condensed chromosome, centromeric region; GO:0000793 condensed chromosome; GO:0000794 condensed nuclear chromosome; GO:0000940 outer kinetochore; GO:0005622 intracellular anatomical structure; GO:0005634 nucleus; GO:0005654 nucleoplasm; GO:0005694 chromosome; GO:0005730 nucleolus; GO:00166…	GO:0003824 catalytic activity; GO:0005488 binding; GO:0005515 protein binding; GO:0016740 transferase activity; GO:0019787 ubiquitin-like protein transferase activity; GO:0019789 SUMO transferase activity; GO:0019899 enzyme binding; GO:0031386 protein tag; GO:0140096 catalytic activity, acting on a protein;			O	KOG1769	Ubiquitin-like proteins
Q6DKF0	Interferon-induced GTP-binding protein MxC OS=Danio rerio OX=7955 GN=mxc PE=2 SV=1	mxc	0.613655	Down	11	7	25	7	7	70.7	2.72791e+06	1.85749e+06	2.59023e+06	2.62659e+06	692477	759563	1.92177	1.17931	2.66693	0.979676	0.368235	0.33037	cytoplasm	K14754	MX; interferon-induced GTP-binding protein Mx		GO:0000266 mitochondrial fission; GO:0002252 immune effector process; GO:0002376 immune system process; GO:0003373 dynamin family protein polymerization involved in membrane fission; GO:0003374 dynamin family protein polymerization involved in mitochondrial fission; GO:0006810 transport; GO:0006915 apoptotic process; GO:0006950 response to stress; GO:0006952 defense response; GO:0006955 immune re…	GO:0005622 intracellular anatomical structure; GO:0005634 nucleus; GO:0005635 nuclear envelope; GO:0005643 nuclear pore; GO:0005737 cytoplasm; GO:0005739 mitochondrion; GO:0005740 mitochondrial envelope; GO:0005829 cytosol; GO:0012505 endomembrane system; GO:0016020 membrane; GO:0030133 transport vesicle; GO:0031090 organelle membrane; GO:0031410 cytoplasmic vesicle; GO:0031965 nuclear membrane; …	GO:0000166 nucleotide binding; GO:0001882 nucleoside binding; GO:0001883 purine nucleoside binding; GO:0003824 catalytic activity; GO:0003924 GTPase activity; GO:0005488 binding; GO:0005515 protein binding; GO:0005525 GTP binding; GO:0008017 microtubule binding; GO:0008092 cytoskeletal protein binding; GO:0015631 tubulin binding; GO:0016462 pyrophosphatase activity; GO:0016787 hydrolase activity;…	PF00350	PF00350 Dynamin family	UR	KOG0446	Vacuolar sorting protein VPS1, dynamin, and related proteins
Q6IQ89	Zgc:86898 OS=Danio rerio OX=7955 GN=zgc:86898 PE=2 SV=1	zgc:86898	1.60695	Up	4	1	8	1	1	33.8	362263	645951	515117	1.18405e+06	492636	511360	0.773888	1.2436	1.60828	1.33919	0.79438	0.674443	cytoplasm	K15104	SLC25A11, OGC; solute carrier family 25 (mitochondrial oxoglutarate transporter), member 11		GO:0005975 carbohydrate metabolic process; GO:0005996 monosaccharide metabolic process; GO:0006006 glucose metabolic process; GO:0006094 gluconeogenesis; GO:0006810 transport; GO:0006811 ion transport; GO:0006820 anion transport; GO:0006835 dicarboxylic acid transport; GO:0006839 mitochondrial transport; GO:0008152 metabolic process; GO:0009058 biosynthetic process; GO:0015711 organic anion trans…	GO:0005622 intracellular anatomical structure; GO:0005737 cytoplasm; GO:0005739 mitochondrion; GO:0005740 mitochondrial envelope; GO:0005743 mitochondrial inner membrane; GO:0005886 plasma membrane; GO:0005887 integral component of plasma membrane; GO:0016020 membrane; GO:0016021 integral component of membrane; GO:0019866 organelle inner membrane; GO:0031090 organelle membrane; GO:0031224 intrins…	GO:0005215 transporter activity; GO:0005310 dicarboxylic acid transmembrane transporter activity; GO:0005342 organic acid transmembrane transporter activity; GO:0008509 anion transmembrane transporter activity; GO:0008514 organic anion transmembrane transporter activity; GO:0015075 ion transmembrane transporter activity; GO:0015140 malate transmembrane transporter activity; GO:0015291 secondary a…			C	KOG0759	Mitochondrial oxoglutarate/malate carrier proteins
Q6IQA6	CDK5 regulatory subunit-associated protein 3 OS=Danio rerio OX=7955 GN=cdkrap3 PE=2 SV=1	cdkrap3	0.411611	Down	8	4	8	4	4	57.3	2.66256e+06	1.21607e+06	237038	1.96666e+06	2.07405e+06	4.15235e+06	1.71504	0.705931	0.223149	0.670691	1.00843	1.65134	cytoplasm				GO:0000075 cell cycle checkpoint signaling; GO:0000077 DNA damage checkpoint signaling; GO:0000079 regulation of cyclin-dependent protein serine/threonine kinase activity; GO:0000278 mitotic cell cycle; GO:0001932 regulation of protein phosphorylation; GO:0001933 negative regulation of protein phosphorylation; GO:0006355 regulation of transcription, DNA-templated; GO:0006357 regulation of transcr…	GO:0005622 intracellular anatomical structure; GO:0005634 nucleus; GO:0005730 nucleolus; GO:0005737 cytoplasm; GO:0005813 centrosome; GO:0005815 microtubule organizing center; GO:0005829 cytosol; GO:0005856 cytoskeleton; GO:0012505 endomembrane system; GO:0015630 microtubule cytoskeleton; GO:0031974 membrane-enclosed lumen; GO:0031981 nuclear lumen; GO:0032991 protein-containing complex; GO:00432…	GO:0005488 binding; GO:0005515 protein binding; GO:0008134 transcription factor binding; GO:0019899 enzyme binding; GO:0019900 kinase binding; GO:0019901 protein kinase binding; GO:0030332 cyclin binding; GO:0044389 ubiquitin-like protein ligase binding; GO:0044877 protein-containing complex binding; GO:0051019 mitogen-activated protein kinase binding; GO:0051059 NF-kappaB binding; GO:0097371 MDM…			T	KOG2607	CDK5 activator-binding protein
Q6IQE1	Phosphatidylinositol 5-phosphate 4-kinase type-2 gamma OS=Danio rerio OX=7955 GN=pip4k2c PE=2 SV=1	pip4k2c	0.44478	Down	4	2	5	2	2	47.3	465659	229819	222490	245593	132859	359162	2.23001	0.991863	1.55722	0.622691	0.480261	1.06193	mitochondria	K00920	PIP4K2; 1-phosphatidylinositol-5-phosphate 4-kinase [EC:2.7.1.149]	map00562 Inositol phosphate metabolism; map01100 Metabolic pathways; map04070 Phosphatidylinositol signaling system; map04810 Regulation of actin cytoskeleton	GO:0006629 lipid metabolic process; GO:0006644 phospholipid metabolic process; GO:0006650 glycerophospholipid metabolic process; GO:0006661 phosphatidylinositol biosynthetic process; GO:0006793 phosphorus metabolic process; GO:0006796 phosphate-containing compound metabolic process; GO:0008152 metabolic process; GO:0008610 lipid biosynthetic process; GO:0008654 phospholipid biosynthetic process; …	GO:0005622 intracellular anatomical structure; GO:0005737 cytoplasm; GO:0005773 vacuole; GO:0005776 autophagosome; GO:0005783 endoplasmic reticulum; GO:0005829 cytosol; GO:0012505 endomembrane system; GO:0016020 membrane; GO:0043226 organelle; GO:0043227 membrane-bounded organelle; GO:0043229 intracellular organelle; GO:0043231 intracellular membrane-bounded organelle;	GO:0003824 catalytic activity; GO:0005488 binding; GO:0005515 protein binding; GO:0016301 kinase activity; GO:0016307 phosphatidylinositol phosphate kinase activity; GO:0016308 1-phosphatidylinositol-4-phosphate 5-kinase activity; GO:0016309 1-phosphatidylinositol-5-phosphate 4-kinase activity; GO:0016740 transferase activity; GO:0016772 transferase activity, transferring phosphorus-containing gr…			T	KOG0229	Phosphatidylinositol-4-phosphate 5-kinase
Q6IQP5	Phosphopyruvate hydratase OS=Danio rerio OX=7955 GN=wu:fi32b03 PE=2 SV=1	wu:fi32b03	0.643254	Down	14	6	45	2	2	47	1.13483e+06	810000	494190	1.77949e+06	960525	691162	1.53273	0.985936	0.975512	1.27248	0.97925	0.576344	cytoplasm	K01689	ENO, eno; enolase [EC:4.2.1.11]	map00010 Glycolysis / Gluconeogenesis; map01100 Metabolic pathways; map01200 Carbon metabolism; map01230 Biosynthesis of amino acids; map03018 RNA degradation; map04066 HIF-1 signaling pathway	GO:0000122 negative regulation of transcription by RNA polymerase II; GO:0000165 MAPK cascade; GO:0001558 regulation of cell growth; GO:0001666 response to hypoxia; GO:0001701 in utero embryonic development; GO:0005975 carbohydrate metabolic process; GO:0005996 monosaccharide metabolic process; GO:0006006 glucose metabolic process; GO:0006007 glucose catabolic process; GO:0006082 organic acid met…	GO:0000015 phosphopyruvate hydratase complex; GO:0005622 intracellular anatomical structure; GO:0005634 nucleus; GO:0005737 cytoplasm; GO:0005829 cytosol; GO:0005886 plasma membrane; GO:0005938 cell cortex; GO:0009986 cell surface; GO:0016020 membrane; GO:0019897 extrinsic component of plasma membrane; GO:0019898 extrinsic component of membrane; GO:0030424 axon; GO:0030426 growth cone; GO:0030427…	GO:0000976 transcription cis-regulatory region binding; GO:0000977 RNA polymerase II transcription regulatory region sequence-specific DNA binding; GO:0000981 DNA-binding transcription factor activity, RNA polymerase II-specific; GO:0001067 transcription regulatory region nucleic acid binding; GO:0001227 DNA-binding transcription repressor activity, RNA polymerase II-specific; GO:0003676 nucleic …	PF03952; PF00113	PF03952 Enolase, N-terminal domain; PF00113 Enolase, C-terminal TIM barrel domain	G	KOG2670	Enolase
Q6IQS6	SUMO-activating enzyme subunit 1 OS=Danio rerio OX=7955 GN=sae1 PE=2 SV=1	sae1	0.561109	Down	25	10	38	10	10	39.1	2.06024e+06	1.28274e+06	1.00421e+06	4.12692e+06	3.2079e+06	5.55137e+06	0.947845	0.531844	0.675219	1.00522	1.11401	1.57683	nucleus	K10684	UBLE1A, SAE1; ubiquitin-like 1-activating enzyme E1 A [EC:6.2.1.45]	map04120 Ubiquitin mediated proteolysis	GO:0002376 immune system process; GO:0002520 immune system development; GO:0002682 regulation of immune system process; GO:0002684 positive regulation of immune system process; GO:0006355 regulation of transcription, DNA-templated; GO:0006464 cellular protein modification process; GO:0006807 nitrogen compound metabolic process; GO:0007275 multicellular organism development; GO:0007346 regulation …	GO:0005622 intracellular anatomical structure; GO:0005634 nucleus; GO:0005654 nucleoplasm; GO:0005737 cytoplasm; GO:0031510 SUMO activating enzyme complex; GO:0031974 membrane-enclosed lumen; GO:0031981 nuclear lumen; GO:0032991 protein-containing complex; GO:0043226 organelle; GO:0043227 membrane-bounded organelle; GO:0043229 intracellular organelle; GO:0043231 intracellular membrane-bounded org…	GO:0003824 catalytic activity; GO:0004839 ubiquitin activating enzyme activity; GO:0005488 binding; GO:0005515 protein binding; GO:0008022 protein C-terminus binding; GO:0008047 enzyme activator activity; GO:0008641 ubiquitin-like modifier activating enzyme activity; GO:0016874 ligase activity; GO:0016877 ligase activity, forming carbon-sulfur bonds; GO:0019899 enzyme binding; GO:0019948 SUMO act…	PF00899	PF00899 ThiF family	O	KOG2014	SMT3/SUMO-activating complex, AOS1/RAD31 component
Q6J0N1	E3 ubiquitin-protein ligase RNF114 OS=Danio rerio OX=7955 GN=znf313 PE=2 SV=2	znf313	0.181606	Down	10	2	8	2	2	25.3	480950	96917.9	136123	654013	182739	516413	1.84466	0.335002	0.763046	1.32807	0.529049	1.22286	nucleus	K15697	RNF114; E3 ubiquitin-protein ligase RNF114 [EC:2.3.2.27]		GO:0000209 protein polyubiquitination; GO:0006464 cellular protein modification process; GO:0006807 nitrogen compound metabolic process; GO:0008152 metabolic process; GO:0009893 positive regulation of metabolic process; GO:0009894 regulation of catabolic process; GO:0009896 positive regulation of catabolic process; GO:0009987 cellular process; GO:0010604 positive regulation of macromolecule metab…	GO:0005622 intracellular anatomical structure; GO:0005737 cytoplasm; GO:0005829 cytosol; GO:0005886 plasma membrane; GO:0016020 membrane; GO:0071944 cell periphery;	GO:0003824 catalytic activity; GO:0004842 ubiquitin-protein transferase activity; GO:0005488 binding; GO:0005515 protein binding; GO:0016740 transferase activity; GO:0019787 ubiquitin-like protein transferase activity; GO:0019899 enzyme binding; GO:0031624 ubiquitin conjugating enzyme binding; GO:0044390 ubiquitin-like protein conjugating enzyme binding; GO:0061630 ubiquitin protein ligase activi…	PF13445; PF18574; PF05605	PF13445 RING-type zinc-finger; PF18574 C2HC Zing finger domain; PF05605 Drought induced 19 protein (Di19), zinc-binding
Q6NWJ4	DnaJ homolog subfamily C member 2 OS=Danio rerio OX=7955 GN=dnajc2 PE=2 SV=1	dnajc2	1.77247	Up	13	7	8	7	7	71.6	310882	611432	467313	1.97881e+06	979612	1.37441e+06	0.430727	0.763453	0.946272	1.45154	1.02449	1.17567	nucleus	K09522	DNAJC2; DnaJ homolog subfamily C member 2		GO:0001558 regulation of cell growth; GO:0006139 nucleobase-containing compound metabolic process; GO:0006259 DNA metabolic process; GO:0006260 DNA replication; GO:0006355 regulation of transcription, DNA-templated; GO:0006357 regulation of transcription by RNA polymerase II; GO:0006457 protein folding; GO:0006458 'de novo' protein folding; GO:0006725 cellular aromatic compound metabolic process;…	GO:0005622 intracellular anatomical structure; GO:0005634 nucleus; GO:0005635 nuclear envelope; GO:0005654 nucleoplasm; GO:0005737 cytoplasm; GO:0005829 cytosol; GO:0012505 endomembrane system; GO:0016020 membrane; GO:0031090 organelle membrane; GO:0031965 nuclear membrane; GO:0031967 organelle envelope; GO:0031974 membrane-enclosed lumen; GO:0031975 envelope; GO:0031981 nuclear lumen; GO:0043226…	GO:0000981 DNA-binding transcription factor activity, RNA polymerase II-specific; GO:0001671 ATPase activator activity; GO:0003682 chromatin binding; GO:0003700 DNA-binding transcription factor activity; GO:0005488 binding; GO:0005515 protein binding; GO:0008047 enzyme activator activity; GO:0030234 enzyme regulator activity; GO:0030544 Hsp70 protein binding; GO:0031072 heat shock protein binding…	PF00226; PF16717; PF00249	PF00226 DnaJ domain; PF16717 Ribosome-associated complex head domain; PF00249 Myb-like DNA-binding domain	O	KOG0724	Zuotin and related molecular chaperones (DnaJ superfamily), contains DNA-binding domains
Q6NWL4	CCR4-NOT transcription complex subunit 9 OS=Danio rerio OX=7955 GN=cnot9 PE=2 SV=1	cnot9	0.634378	Down	7	2	9	2	2	33.3	528538	372047	520020	931731	473259	517902	1.25333	0.795084	1.80223	1.16976	0.847103	0.75823	cytoplasm,nucleus	K12606	RCD1, CNOT9, CAF40; CCR4-NOT transcription complex subunit 9	map03018 RNA degradation	GO:0000003 reproduction; GO:0000075 cell cycle checkpoint signaling; GO:0000077 DNA damage checkpoint signaling; GO:0000278 mitotic cell cycle; GO:0000288 nuclear-transcribed mRNA catabolic process, deadenylation-dependent decay; GO:0000289 nuclear-transcribed mRNA poly(A) tail shortening; GO:0000956 nuclear-transcribed mRNA catabolic process; GO:0001932 regulation of protein phosphorylation; GO:…	GO:0000932 P-body; GO:0005622 intracellular anatomical structure; GO:0005634 nucleus; GO:0005737 cytoplasm; GO:0005829 cytosol; GO:0030014 CCR4-NOT complex; GO:0030015 CCR4-NOT core complex; GO:0032991 protein-containing complex; GO:0035770 ribonucleoprotein granule; GO:0036464 cytoplasmic ribonucleoprotein granule; GO:0043226 organelle; GO:0043227 membrane-bounded organelle; GO:0043228 non-membr…	GO:0005102 signaling receptor binding; GO:0005154 epidermal growth factor receptor binding; GO:0005488 binding; GO:0005515 protein binding; GO:0019899 enzyme binding; GO:0019900 kinase binding; GO:0019904 protein domain specific binding; GO:0042802 identical protein binding; GO:0042803 protein homodimerization activity; GO:0046983 protein dimerization activity; GO:0070851 growth factor receptor b…			R	KOG3036	Protein involved in cell differentiation/sexual development
Q6NYV1	26S proteasome non-ATPase regulatory subunit 3 OS=Danio rerio OX=7955 GN=zgc:65867 PE=2 SV=1	zgc:65867	2.08242	Up	21	11	49	11	11	57.9	2.98082e+06	6.88774e+06	3.0207e+06	8.09687e+06	4.66695e+06	7.25512e+06	0.71816	1.49551	1.06364	1.03281	0.848724	1.07918	cytoplasm	K03033	PSMD3, RPN3; 26S proteasome regulatory subunit N3	map03050 Proteasome	GO:0001775 cell activation; GO:0002252 immune effector process; GO:0002263 cell activation involved in immune response; GO:0002274 myeloid leukocyte activation; GO:0002275 myeloid cell activation involved in immune response; GO:0002283 neutrophil activation involved in immune response; GO:0002366 leukocyte activation involved in immune response; GO:0002376 immune system process; GO:0002443 leukoc…	GO:0000502 proteasome complex; GO:0005576 extracellular region; GO:0005622 intracellular anatomical structure; GO:0005634 nucleus; GO:0005654 nucleoplasm; GO:0005737 cytoplasm; GO:0005829 cytosol; GO:0005838 proteasome regulatory particle; GO:0008541 proteasome regulatory particle, lid subcomplex; GO:0012505 endomembrane system; GO:0022624 proteasome accessory complex; GO:0030141 secretory granul…	GO:0005488 binding; GO:0005515 protein binding; GO:0008270 zinc ion binding; GO:0043167 ion binding; GO:0043169 cation binding; GO:0046872 metal ion binding; GO:0046914 transition metal ion binding;	PF01399	PF01399 PCI domain	O	KOG2581	26S proteasome regulatory complex, subunit RPN3/PSMD3
Q6NZZ2	Actin-related protein 2/3 complex subunit 4 OS=Danio rerio OX=7955 GN=arpc4l PE=2 SV=1	arpc4l	0.470051	Down	36	6	31	6	6	19.7	5.66138e+06	2.95284e+06	1.53013e+06	5.08758e+06	9.35643e+06	7.19615e+06	1.4122	0.663806	0.557832	0.671898	1.7617	1.10825	mitochondria	K05755	ARPC4; actin related protein 2/3 complex, subunit 4	map04144 Endocytosis; map04530 Tight junction; map04666 Fc gamma R-mediated phagocytosis; map04810 Regulation of actin cytoskeleton	GO:0000902 cell morphogenesis; GO:0001667 ameboidal-type cell migration; GO:0002009 morphogenesis of an epithelium; GO:0002252 immune effector process; GO:0002253 activation of immune response; GO:0002376 immune system process; GO:0002429 immune response-activating cell surface receptor signaling pathway; GO:0002431 Fc receptor mediated stimulatory signaling pathway; GO:0002433 immune response-re…	GO:0005622 intracellular anatomical structure; GO:0005737 cytoplasm; GO:0005829 cytosol; GO:0005856 cytoskeleton; GO:0005885 Arp2/3 protein complex; GO:0015629 actin cytoskeleton; GO:0032991 protein-containing complex; GO:0043226 organelle; GO:0043228 non-membrane-bounded organelle; GO:0043229 intracellular organelle; GO:0043232 intracellular non-membrane-bounded organelle;	GO:0003779 actin binding; GO:0005198 structural molecule activity; GO:0005200 structural constituent of cytoskeleton; GO:0005488 binding; GO:0005515 protein binding; GO:0008092 cytoskeletal protein binding; GO:0019899 enzyme binding;			Z	KOG1876	Actin-related protein Arp2/3 complex, subunit ARPC4
Q6P2T9	Tetraspanin OS=Danio rerio OX=7955 GN=wu:fb16b08 PE=2 SV=1	wu:fb16b08	1.93668	Up	3	1	7	1	1	25.7	3.01023e+06	6468906	5900145	9689456	2.83796e+06	2.44856e+06	0.786239	1.5227	2.25227	1.3399	0.559513	0.394849	plasma membrane	K06497	CD63, MLA1, TSPAN30; CD63 antigen	map04142 Lysosome	GO:0001775 cell activation; GO:0002090 regulation of receptor internalization; GO:0002092 positive regulation of receptor internalization; GO:0002252 immune effector process; GO:0002263 cell activation involved in immune response; GO:0002274 myeloid leukocyte activation; GO:0002275 myeloid cell activation involved in immune response; GO:0002283 neutrophil activation involved in immune response; G…	GO:0000323 lytic vacuole; GO:0005576 extracellular region; GO:0005615 extracellular space; GO:0005622 intracellular anatomical structure; GO:0005737 cytoplasm; GO:0005764 lysosome; GO:0005765 lysosomal membrane; GO:0005766 primary lysosome; GO:0005768 endosome; GO:0005770 late endosome; GO:0005771 multivesicular body; GO:0005773 vacuole; GO:0005774 vacuolar membrane; GO:0005886 plasma membrane; G…	GO:0005488 binding; GO:0044877 protein-containing complex binding;			R	KOG3882	Tetraspanin family integral membrane protein
Q6P6E4	U6 snRNA-associated Sm-like protein LSm4 OS=Danio rerio OX=7955 GN=zgc:73057 PE=2 SV=1	zgc:73057	1.54512	Up	6	1	6	1	1	15.7	158172	271184		308442	346268	492478	0.662876	1.02422		0.684374	1.09537	1.27425	cytoplasm	K12623	LSM4; U6 snRNA-associated Sm-like protein LSm4	map03018 RNA degradation; map03040 Spliceosome	GO:0000245 spliceosomal complex assembly; GO:0000288 nuclear-transcribed mRNA catabolic process, deadenylation-dependent decay; GO:0000291 nuclear-transcribed mRNA catabolic process, exonucleolytic; GO:0000375 RNA splicing, via transesterification reactions; GO:0000377 RNA splicing, via transesterification reactions with bulged adenosine as nucleophile; GO:0000387 spliceosomal snRNP assembly; GO:…	GO:0000932 P-body; GO:0005622 intracellular anatomical structure; GO:0005634 nucleus; GO:0005654 nucleoplasm; GO:0005681 spliceosomal complex; GO:0005688 U6 snRNP; GO:0005737 cytoplasm; GO:0005829 cytosol; GO:0016020 membrane; GO:0030532 small nuclear ribonucleoprotein complex; GO:0031974 membrane-enclosed lumen; GO:0031981 nuclear lumen; GO:0032991 protein-containing complex; GO:0035770 ribonucl…	GO:0003676 nucleic acid binding; GO:0003723 RNA binding; GO:0005488 binding; GO:0005515 protein binding; GO:0017069 snRNA binding; GO:0017070 U6 snRNA binding; GO:0019904 protein domain specific binding; GO:0042731 PH domain binding; GO:0097159 organic cyclic compound binding; GO:1901363 heterocyclic compound binding;	PF01423	PF01423 LSM domain	A	KOG3293	Small nuclear ribonucleoprotein (snRNP)
Q6PBA5	Calponin OS=Danio rerio OX=7955 GN=zgc:65794 PE=2 SV=1	zgc:65794	1.65743	Up	26	8	39	7	8	33.8	1.42698e+06	2.62437e+06	1.2945e+06	5.2206e+06	2.51989e+06	2.91281e+06	0.707147	1.17204	0.937553	1.36972	0.94259	0.891187	cytoplasm				GO:0001775 cell activation; GO:0002252 immune effector process; GO:0002263 cell activation involved in immune response; GO:0002274 myeloid leukocyte activation; GO:0002275 myeloid cell activation involved in immune response; GO:0002283 neutrophil activation involved in immune response; GO:0002366 leukocyte activation involved in immune response; GO:0002376 immune system process; GO:0002443 leukoc…	GO:0001725 stress fiber; GO:0005576 extracellular region; GO:0005622 intracellular anatomical structure; GO:0005737 cytoplasm; GO:0005856 cytoskeleton; GO:0005911 cell-cell junction; GO:0012505 endomembrane system; GO:0015629 actin cytoskeleton; GO:0030054 cell junction; GO:0030141 secretory granule; GO:0031410 cytoplasmic vesicle; GO:0031974 membrane-enclosed lumen; GO:0031982 vesicle; GO:003198…	GO:0003779 actin binding; GO:0005488 binding; GO:0005515 protein binding; GO:0008092 cytoskeletal protein binding;	PF00307	PF00307 Calponin homology (CH) domain	Z	KOG2046	Calponin
Q6PBW0	Septin OS=Danio rerio OX=7955 GN=sept5a PE=2 SV=1	sept5a	0.379343	Down	7	3	7	3	3	43	358443	150878	187999	771211	314046	469056	1.26215	0.478789	0.967496	1.43775	0.834705	1.01972	cytoplasm	K04557	SEPT5, PNUTL1, CDCREL1; septin 5		GO:0000278 mitotic cell cycle; GO:0000281 mitotic cytokinesis; GO:0000910 cytokinesis; GO:0001505 regulation of neurotransmitter levels; GO:0006810 transport; GO:0006836 neurotransmitter transport; GO:0006887 exocytosis; GO:0006903 vesicle targeting; GO:0007049 cell cycle; GO:0007154 cell communication; GO:0007267 cell-cell signaling; GO:0007268 chemical synaptic transmission; GO:0007269 neurotra…	GO:0001725 stress fiber; GO:0005622 intracellular anatomical structure; GO:0005737 cytoplasm; GO:0005856 cytoskeleton; GO:0005886 plasma membrane; GO:0005938 cell cortex; GO:0005940 septin ring; GO:0008021 synaptic vesicle; GO:0012505 endomembrane system; GO:0015629 actin cytoskeleton; GO:0016020 membrane; GO:0030133 transport vesicle; GO:0030424 axon; GO:0031105 septin complex; GO:0031410 cytopl…	GO:0000149 SNARE binding; GO:0000166 nucleotide binding; GO:0001882 nucleoside binding; GO:0001883 purine nucleoside binding; GO:0003824 catalytic activity; GO:0003924 GTPase activity; GO:0005198 structural molecule activity; GO:0005488 binding; GO:0005515 protein binding; GO:0005525 GTP binding; GO:0005543 phospholipid binding; GO:0008289 lipid binding; GO:0016462 pyrophosphatase activity; GO:00…	PF00735	PF00735 Septin	DZU	KOG2655	Septin family protein (P-loop GTPase)
Q6PBX9	Receptor expression-enhancing protein 5 OS=Danio rerio OX=7955 GN=reep5 PE=1 SV=1	reep5	0.631041	Down	33	9	74	9	9	21.4	1.32948e+07	9.30917e+06	4.63871e+06	1.93616e+07	9.8925e+06	1.72101e+07	1.43009	0.902443	0.729257	1.10266	0.803223	1.14296	plasma membrane	K17279	REEP5_6; receptor expression-enhancing protein 5/6		GO:0006996 organelle organization; GO:0007029 endoplasmic reticulum organization; GO:0009987 cellular process; GO:0010256 endomembrane system organization; GO:0016043 cellular component organization; GO:0032386 regulation of intracellular transport; GO:0032879 regulation of localization; GO:0050789 regulation of biological process; GO:0051049 regulation of transport; GO:0060341 regulation of cell…	GO:0005622 intracellular anatomical structure; GO:0005737 cytoplasm; GO:0005783 endoplasmic reticulum; GO:0005789 endoplasmic reticulum membrane; GO:0005938 cell cortex; GO:0012505 endomembrane system; GO:0016020 membrane; GO:0030424 axon; GO:0031984 organelle subcompartment; GO:0032541 cortical endoplasmic reticulum; GO:0042175 nuclear outer membrane-endoplasmic reticulum membrane network; GO:00…				U	KOG1725	Protein involved in membrane traffic (YOP1/TB2/DP1/HVA22 family)
Q6PC19	RNA polymerase II subunit A C-terminal domain phosphatase SSU72 OS=Danio rerio OX=7955 GN=ssu72 PE=2 SV=1	ssu72	2.16262	Up	6	1	1	1	1	22.8	108397	260117	84781.5	394133	284999		0.632433	1.36771	0.722938	1.21747	1.25513		mitochondria	K15544	SSU72; RNA polymerase II subunit A C-terminal domain phosphatase SSU72 [EC:3.1.3.16]	map03015 mRNA surveillance pathway	GO:0006139 nucleobase-containing compound metabolic process; GO:0006351 transcription, DNA-templated; GO:0006353 DNA-templated transcription, termination; GO:0006355 regulation of transcription, DNA-templated; GO:0006357 regulation of transcription by RNA polymerase II; GO:0006366 transcription by RNA polymerase II; GO:0006369 termination of RNA polymerase II transcription; GO:0006378 mRNA polyad…	GO:0005622 intracellular anatomical structure; GO:0005634 nucleus; GO:0005654 nucleoplasm; GO:0005737 cytoplasm; GO:0005829 cytosol; GO:0005847 mRNA cleavage and polyadenylation specificity factor complex; GO:0005849 mRNA cleavage factor complex; GO:0031974 membrane-enclosed lumen; GO:0031981 nuclear lumen; GO:0032991 protein-containing complex; GO:0043226 organelle; GO:0043227 membrane-bounded o…	GO:0003824 catalytic activity; GO:0004721 phosphoprotein phosphatase activity; GO:0004722 protein serine/threonine phosphatase activity; GO:0008420 RNA polymerase II CTD heptapeptide repeat phosphatase activity; GO:0016787 hydrolase activity; GO:0016788 hydrolase activity, acting on ester bonds; GO:0016791 phosphatase activity; GO:0042578 phosphoric ester hydrolase activity; GO:0140096 catalytic …			K	KOG2424	Protein involved in transcription start site selection
Q6PC53	Peptidyl-prolyl cis-trans isomerase OS=Danio rerio OX=7955 GN=ppial PE=2 SV=1	ppial	0.371957	Down	51	10	57	9	11	17.5	1.24222e+07	5.12702e+06	3.924e+06	1.97146e+07	2.46287e+07	3.32788e+07	0.993885	0.369682	0.458846	0.835107	1.48739	1.64387	cytoplasm	K03767	PPIA; peptidyl-prolyl cis-trans isomerase A (cyclophilin A) [EC:5.2.1.8]	map04217 Necroptosis	GO:0000413 protein peptidyl-prolyl isomerization; GO:0006464 cellular protein modification process; GO:0006807 nitrogen compound metabolic process; GO:0008152 metabolic process; GO:0009987 cellular process; GO:0018193 peptidyl-amino acid modification; GO:0018208 peptidyl-proline modification; GO:0019538 protein metabolic process; GO:0036211 protein modification process; GO:0043170 macromolecule m…	GO:0005622 intracellular anatomical structure; GO:0005634 nucleus; GO:0005737 cytoplasm; GO:0005829 cytosol; GO:0043226 organelle; GO:0043227 membrane-bounded organelle; GO:0043229 intracellular organelle; GO:0043231 intracellular membrane-bounded organelle;	GO:0003755 peptidyl-prolyl cis-trans isomerase activity; GO:0003824 catalytic activity; GO:0005488 binding; GO:0016018 cyclosporin A binding; GO:0016853 isomerase activity; GO:0016859 cis-trans isomerase activity; GO:0033218 amide binding; GO:0042277 peptide binding; GO:0140096 catalytic activity, acting on a protein;	PF00160	PF00160 Cyclophilin type peptidyl-prolyl cis-trans isomerase/CLD	O	KOG0865	Cyclophilin type peptidyl-prolyl cis-trans isomerase
Q6PFQ2	Eukaryotic translation initiation factor 3 subunit C OS=Danio rerio OX=7955 GN=eif3c PE=1 SV=1	eif3c	5.12262	Up	11	11	37	11	11	106.3	779103	4.42853e+06	2.21561e+06	4.04902e+06	3.23135e+06	1.42107e+06	0.383083	1.96239	1.59218	1.05406	1.19931	0.431399	cytoplasm	K03252	EIF3C; translation initiation factor 3 subunit C		GO:0006412 translation; GO:0006413 translational initiation; GO:0006417 regulation of translation; GO:0006518 peptide metabolic process; GO:0006807 nitrogen compound metabolic process; GO:0008152 metabolic process; GO:0009058 biosynthetic process; GO:0009059 macromolecule biosynthetic process; GO:0009889 regulation of biosynthetic process; GO:0009891 positive regulation of biosynthetic process; G…	GO:0005622 intracellular anatomical structure; GO:0005737 cytoplasm; GO:0005829 cytosol; GO:0005852 eukaryotic translation initiation factor 3 complex; GO:0032991 protein-containing complex; GO:0071541 eukaryotic translation initiation factor 3 complex, eIF3m;	GO:0003676 nucleic acid binding; GO:0003723 RNA binding; GO:0003743 translation initiation factor activity; GO:0005488 binding; GO:0005515 protein binding; GO:0008135 translation factor activity, RNA binding; GO:0031369 translation initiation factor binding; GO:0043021 ribonucleoprotein complex binding; GO:0043022 ribosome binding; GO:0044877 protein-containing complex binding; GO:0097159 organic…	PF01399	PF01399 PCI domain	J	KOG1076	Translation initiation factor 3, subunit c (eIF-3c)
Q6PFS7	Ubiquitin-like-conjugating enzyme ATG3 OS=Danio rerio OX=7955 GN=atg3 PE=2 SV=1	atg3	1.88983	Up	7	2	11	2	2	35.7	221178	463809	285442	596939	557225	787901	0.602097	1.13786	1.13565	0.860344	1.14499	1.32422	peroxisome	K08343	ATG3; ubiquitin-like-conjugating enzyme ATG3	map04136 Autophagy - other; map04140 Autophagy - animal	GO:0000045 autophagosome assembly; GO:0000272 polysaccharide catabolic process; GO:0000422 autophagy of mitochondrion; GO:0005975 carbohydrate metabolic process; GO:0005976 polysaccharide metabolic process; GO:0005977 glycogen metabolic process; GO:0005980 glycogen catabolic process; GO:0006073 cellular glucan metabolic process; GO:0006091 generation of precursor metabolites and energy; GO:000611…	GO:0000151 ubiquitin ligase complex; GO:0000153 cytoplasmic ubiquitin ligase complex; GO:0005622 intracellular anatomical structure; GO:0005737 cytoplasm; GO:0005773 vacuole; GO:0005776 autophagosome; GO:0005829 cytosol; GO:0032991 protein-containing complex; GO:0043226 organelle; GO:0043227 membrane-bounded organelle; GO:0043229 intracellular organelle; GO:0043231 intracellular membrane-bounded …	GO:0003824 catalytic activity; GO:0005488 binding; GO:0005515 protein binding; GO:0016740 transferase activity; GO:0019776 Atg8 ligase activity; GO:0019777 Atg12 transferase activity; GO:0019787 ubiquitin-like protein transferase activity; GO:0019899 enzyme binding; GO:0140096 catalytic activity, acting on a protein;	PF03987	PF03987 Autophagocytosis associated protein, active-site domain	R	KOG2981	Protein involved in autophagocytosis during starvation
Q6PFT9	Amyloid beta A4 precursor protein-binding family B member 1-interacting protein OS=Danio rerio OX=7955 GN=apbb1ip PE=2 SV=1	apbb1ip	0.633157	Down	4	2	6	2	2	71	271984	191085	358598	492187	241744	934705	0.865925	0.548267	1.66858	0.82963	0.580954	1.83728	nucleus	K17704	APBB1IP, RIAM; amyloid beta A4 precursor protein-binding family B member 1-interacting protein	map04015 Rap1 signaling pathway; map04611 Platelet activation	GO:0000003 reproduction; GO:0000902 cell morphogenesis; GO:0001667 ameboidal-type cell migration; GO:0001764 neuron migration; GO:0001775 cell activation; GO:0002119 nematode larval development; GO:0002164 larval development; GO:0002252 immune effector process; GO:0002263 cell activation involved in immune response; GO:0002285 lymphocyte activation involved in immune response; GO:0002286 T cell a…	GO:0005622 intracellular anatomical structure; GO:0005737 cytoplasm; GO:0005829 cytosol; GO:0005886 plasma membrane; GO:0016020 membrane; GO:0030027 lamellipodium; GO:0030424 axon; GO:0030426 growth cone; GO:0030427 site of polarized growth; GO:0031252 cell leading edge; GO:0032584 growth cone membrane; GO:0032809 neuronal cell body membrane; GO:0032991 protein-containing complex; GO:0036477 soma…	GO:0005488 binding; GO:0005515 protein binding; GO:0008157 protein phosphatase 1 binding; GO:0017124 SH3 domain binding; GO:0019899 enzyme binding; GO:0019902 phosphatase binding; GO:0019903 protein phosphatase binding; GO:0019904 protein domain specific binding;	PF00788; PF00169	PF00788 Ras association (RalGDS/AF-6) domain; PF00169 PH domain	T	KOG3751	Growth factor receptor-bound proteins (GRB7, GRB10, GRB14)
Q6PHD9	Methanethiol oxidase OS=Danio rerio OX=7955 GN=selenbp1 PE=2 SV=1	selenbp1	0.330961	Down	11	5	17	5	5	51	1.22213e+06	448817	150941	823195	508991	803609	2.44831	0.810297	0.441933	0.873109	0.769673	0.993934	cytoplasm	K17285	SELENBP1; methanethiol oxidase [EC:1.8.3.4]	map00920 Sulfur metabolism; map01100 Metabolic pathways	GO:0009987 cellular process; GO:0030154 cell differentiation; GO:0032502 developmental process; GO:0045444 fat cell differentiation; GO:0048869 cellular developmental process; GO:0050873 brown fat cell differentiation;	GO:0001650 fibrillar center; GO:0005622 intracellular anatomical structure; GO:0005634 nucleus; GO:0005730 nucleolus; GO:0031974 membrane-enclosed lumen; GO:0031981 nuclear lumen; GO:0043226 organelle; GO:0043227 membrane-bounded organelle; GO:0043228 non-membrane-bounded organelle; GO:0043229 intracellular organelle; GO:0043231 intracellular membrane-bounded organelle; GO:0043232 intracellular n…	GO:0005488 binding; GO:0008430 selenium binding;			P	KOG0918	Selenium-binding protein
Q6PHG2	Hemopexin OS=Danio rerio OX=7955 GN=hpx PE=2 SV=2	hpx	2.26527	Up	13	7	45	7	7	51	3.48554e+06	8.7612e+06	2.36269e+06	1.03976e+07	7.39484e+06	9.70522e+06	0.656303	1.48671	0.650193	1.03653	1.05102	1.12825	extracellular	K18977	HPX; hemopexin		GO:0009987 cellular process; GO:0042221 response to chemical; GO:0043627 response to estrogen; GO:0050896 response to stimulus; GO:0051716 cellular response to stimulus; GO:0070887 cellular response to chemical stimulus; GO:0071391 cellular response to estrogen stimulus;					OW	KOG1565	Gelatinase A and related matrix metalloproteases
Q6PHI7	Phenylalanine 4-monooxygenase OS=Danio rerio OX=7955 GN=zgc:65981 PE=2 SV=1	zgc:65981	0.383493	Down	25	12	29	12	12	51.3	2.40064e+06	1.02154e+06	444143	1.10878e+06	2.32329e+06	2.26171e+06	1.99092	0.763504	0.538333	0.486843	1.45438	1.15805	cytoplasm	K00500	phhA, PAH; phenylalanine-4-hydroxylase [EC:1.14.16.1]	map00360 Phenylalanine metabolism; map00400 Phenylalanine, tyrosine and tryptophan biosynthesis; map00790 Folate biosynthesis; map01100 Metabolic pathways; map01230 Biosynthesis of amino acids	GO:0000003 reproduction; GO:0001505 regulation of neurotransmitter levels; GO:0003008 system process; GO:0006066 alcohol metabolic process; GO:0006082 organic acid metabolic process; GO:0006464 cellular protein modification process; GO:0006520 cellular amino acid metabolic process; GO:0006558 L-phenylalanine metabolic process; GO:0006559 L-phenylalanine catabolic process; GO:0006568 tryptophan me…	GO:0005622 intracellular anatomical structure; GO:0005737 cytoplasm; GO:0005829 cytosol;	GO:0003824 catalytic activity; GO:0004497 monooxygenase activity; GO:0004505 phenylalanine 4-monooxygenase activity; GO:0004510 tryptophan 5-monooxygenase activity; GO:0005488 binding; GO:0005506 iron ion binding; GO:0005515 protein binding; GO:0016491 oxidoreductase activity; GO:0016597 amino acid binding; GO:0016705 oxidoreductase activity, acting on paired donors, with incorporation or reducti…	PF01842; PF00351	PF01842 ACT domain; PF00351 Biopterin-dependent aromatic amino acid hydroxylase	E	KOG3820	Aromatic amino acid hydroxylase
Q6TGT5	Transgelin OS=Danio rerio OX=7955 GN=tagln3 PE=2 SV=1	tagln3	1.51834	Up	29	9	75	6	10	22.4	1.34293e+07	2.26254e+07	1.43763e+07	2.61713e+07	8.58324e+06	1.38781e+07	1.0748	1.63192	1.6816	1.10896	0.51853	0.685756	cytoplasm	K20526	TAGLN; transgelin		GO:0007275 multicellular organism development; GO:0007517 muscle organ development; GO:0009888 tissue development; GO:0009987 cellular process; GO:0030154 cell differentiation; GO:0030855 epithelial cell differentiation; GO:0032501 multicellular organismal process; GO:0032502 developmental process; GO:0048513 animal organ development; GO:0048731 system development; GO:0048856 anatomical structure…		GO:0003779 actin binding; GO:0005488 binding; GO:0005515 protein binding; GO:0008092 cytoskeletal protein binding; GO:0030674 protein-macromolecule adaptor activity; GO:0044877 protein-containing complex binding; GO:0051015 actin filament binding; GO:0060090 molecular adaptor activity;	PF00307	PF00307 Calponin homology (CH) domain	Z	KOG2046	Calponin
Q6TH15	Eukaryotic translation initiation factor 3 subunit D OS=Danio rerio OX=7955 GN=eif3d PE=2 SV=1	eif3d	2.13074	Up	12	7	24	7	7	64	516348	1.22081e+06	966805	2.8761e+06	2.10747e+06	1.7521e+06	0.433687	0.924076	1.18679	1.27896	1.33612	0.90857	cytoplasm	K03251	EIF3D; translation initiation factor 3 subunit D		GO:0001732 formation of cytoplasmic translation initiation complex; GO:0002181 cytoplasmic translation; GO:0002183 cytoplasmic translational initiation; GO:0002191 cap-dependent translational initiation; GO:0006412 translation; GO:0006413 translational initiation; GO:0006417 regulation of translation; GO:0006446 regulation of translational initiation; GO:0006518 peptide metabolic process; GO:0006…	GO:0005622 intracellular anatomical structure; GO:0005634 nucleus; GO:0005737 cytoplasm; GO:0005829 cytosol; GO:0005852 eukaryotic translation initiation factor 3 complex; GO:0032991 protein-containing complex; GO:0043226 organelle; GO:0043227 membrane-bounded organelle; GO:0043229 intracellular organelle; GO:0043231 intracellular membrane-bounded organelle; GO:0071541 eukaryotic translation init…	GO:0000339 RNA cap binding; GO:0003676 nucleic acid binding; GO:0003723 RNA binding; GO:0003729 mRNA binding; GO:0003743 translation initiation factor activity; GO:0005488 binding; GO:0005515 protein binding; GO:0008135 translation factor activity, RNA binding; GO:0097159 organic cyclic compound binding; GO:0098808 mRNA cap binding; GO:1901363 heterocyclic compound binding;			J	KOG2479	Translation initiation factor 3, subunit d (eIF-3d)
Q71PD7	Histone H2A.V OS=Danio rerio OX=7955 GN=h2az2a PE=2 SV=3	h2az2a	0.463442	Down	20	3	21	2	3	13.5	2.17897e+07	1.12052e+07	2.09456e+06	1.80746e+07	2.00456e+07	3.59699e+07	1.58234	0.733323	0.222302	0.694921	1.09879	1.61269	nucleus	K11251	H2A; histone H2A	map04217 Necroptosis; map04613 Neutrophil extracellular trap formation	GO:0006325 chromatin organization; GO:0006355 regulation of transcription, DNA-templated; GO:0006996 organelle organization; GO:0008104 protein localization; GO:0009889 regulation of biosynthetic process; GO:0009890 negative regulation of biosynthetic process; GO:0009892 negative regulation of metabolic process; GO:0009987 cellular process; GO:0009996 negative regulation of cell fate specificatio…	GO:0000228 nuclear chromosome; GO:0000785 chromatin; GO:0000786 nucleosome; GO:0000793 condensed chromosome; GO:0005622 intracellular anatomical structure; GO:0005634 nucleus; GO:0005694 chromosome; GO:0005700 polytene chromosome; GO:0005701 polytene chromosome chromocenter; GO:0010369 chromocenter; GO:0031974 membrane-enclosed lumen; GO:0031981 nuclear lumen; GO:0032991 protein-containing comple…	GO:0003676 nucleic acid binding; GO:0003677 DNA binding; GO:0005488 binding; GO:0097159 organic cyclic compound binding; GO:1901363 heterocyclic compound binding;	PF00125	PF00125 Core histone H2A/H2B/H3/H4	B	KOG1757	Histone 2A
Q7SXP4	Serine/arginine-rich splicing factor 1A OS=Danio rerio OX=7955 GN=srsf1a PE=2 SV=2	srsf1a	0.28955	Down	15	4	19	4	4	28.4	1.0644e+06	341980	72140.9	612233	589085	1.61443e+06	1.96519	0.569021	0.194663	0.598459	0.820968	1.84028	nucleus	K12890	SRSF1, SFRS1, ASF, SF2; serine/arginine-rich splicing factor 1	map03040 Spliceosome; map04657 IL-17 signaling pathway	GO:0000245 spliceosomal complex assembly; GO:0000375 RNA splicing, via transesterification reactions; GO:0000377 RNA splicing, via transesterification reactions with bulged adenosine as nucleophile; GO:0000381 regulation of alternative mRNA splicing, via spliceosome; GO:0000395 mRNA 5'-splice site recognition; GO:0000398 mRNA splicing, via spliceosome; GO:0001178 regulation of transcriptional sta…	GO:0005622 intracellular anatomical structure; GO:0005634 nucleus; GO:0005654 nucleoplasm; GO:0031974 membrane-enclosed lumen; GO:0031981 nuclear lumen; GO:0043226 organelle; GO:0043227 membrane-bounded organelle; GO:0043229 intracellular organelle; GO:0043231 intracellular membrane-bounded organelle; GO:0043233 organelle lumen; GO:0070013 intracellular organelle lumen;	GO:0003676 nucleic acid binding; GO:0003677 DNA binding; GO:0003723 RNA binding; GO:0003729 mRNA binding; GO:0005488 binding; GO:0005515 protein binding; GO:0097159 organic cyclic compound binding; GO:1901363 heterocyclic compound binding;	PF00076	PF00076 RNA recognition motif. (a.k.a. RRM, RBD, or RNP domain)	A	KOG0105	Alternative splicing factor ASF/SF2 (RRM superfamily)
Q7SYC9	Choline transporter-like protein 2 OS=Danio rerio OX=7955 GN=slc44a2 PE=2 SV=1	slc44a2	0.644861	Down	6	6	40	6	6	79.1	5.7319e+06	4.10146e+06	1.88512e+06	4.34432e+06	2.64373e+06	3.21726e+06	2.07287	1.33671	0.996355	0.831789	0.721672	0.718331	plasma membrane	K15377	SLC44A2_4_5; solute carrier family 44 (choline transporter-like protein), member 2/4/5		GO:0001775 cell activation; GO:0002252 immune effector process; GO:0002263 cell activation involved in immune response; GO:0002274 myeloid leukocyte activation; GO:0002275 myeloid cell activation involved in immune response; GO:0002283 neutrophil activation involved in immune response; GO:0002366 leukocyte activation involved in immune response; GO:0002376 immune system process; GO:0002443 leukoc…	GO:0005622 intracellular anatomical structure; GO:0005737 cytoplasm; GO:0005886 plasma membrane; GO:0012505 endomembrane system; GO:0012506 vesicle membrane; GO:0016020 membrane; GO:0016021 integral component of membrane; GO:0030141 secretory granule; GO:0030659 cytoplasmic vesicle membrane; GO:0030667 secretory granule membrane; GO:0031090 organelle membrane; GO:0031224 intrinsic component of me…	GO:0005215 transporter activity; GO:0005326 neurotransmitter transmembrane transporter activity; GO:0008324 cation transmembrane transporter activity; GO:0008519 ammonium transmembrane transporter activity; GO:0015075 ion transmembrane transporter activity; GO:0015101 organic cation transmembrane transporter activity; GO:0015220 choline transmembrane transporter activity; GO:0022857 transmembrane…			I	KOG1362	Choline transporter-like protein
Q7SZ53	Pentaxin OS=Danio rerio OX=7955 GN=si:ch211-234p6.13 PE=2 SV=2	si:ch211-234p6.13	3.30744	Up	11	3	11	2	2	24.9	478264	1.75523e+06	723833	1.73559e+06	1.65676e+06	2.13342e+06	0.446995	1.47841	0.988724	0.858817	1.16881	1.23105	extracellular	K16143	CRP; C-reactive protein		GO:0000302 response to reactive oxygen species; GO:0001505 regulation of neurotransmitter levels; GO:0001666 response to hypoxia; GO:0001817 regulation of cytokine production; GO:0002250 adaptive immune response; GO:0002252 immune effector process; GO:0002253 activation of immune response; GO:0002376 immune system process; GO:0002443 leukocyte mediated immunity; GO:0002449 lymphocyte mediated imm…	GO:0005576 extracellular region; GO:0005615 extracellular space; GO:0030175 filopodium; GO:0030424 axon; GO:0030426 growth cone; GO:0030427 site of polarized growth; GO:0042995 cell projection; GO:0043005 neuron projection; GO:0098858 actin-based cell projection; GO:0120025 plasma membrane bounded cell projection; GO:0150034 distal axon;	GO:0001846 opsonin binding; GO:0001848 complement binding; GO:0001849 complement component C1q complex binding; GO:0005102 signaling receptor binding; GO:0005488 binding; GO:0005496 steroid binding; GO:0005509 calcium ion binding; GO:0005515 protein binding; GO:0008289 lipid binding; GO:0015485 cholesterol binding; GO:0030169 low-density lipoprotein particle binding; GO:0032934 sterol binding; GO…	PF00354	PF00354 Pentaxin family
Q7T2A5	Eukaryotic translation initiation factor 3 subunit L OS=Danio rerio OX=7955 GN=eif3l PE=2 SV=1	eif3l	2.50308	Up	12	8	25	8	8	68	440182	1.22259e+06	850648	3.62787e+06	1.91401e+06	1.85462e+06	0.352169	0.881509	0.99465	1.5367	1.15588	0.916092	cytoplasm,nucleus	K15029	EIF3L; translation initiation factor 3 subunit L		GO:0006412 translation; GO:0006413 translational initiation; GO:0006518 peptide metabolic process; GO:0006807 nitrogen compound metabolic process; GO:0008152 metabolic process; GO:0009058 biosynthetic process; GO:0009059 macromolecule biosynthetic process; GO:0009987 cellular process; GO:0010467 gene expression; GO:0016032 viral process; GO:0019080 viral gene expression; GO:0019081 viral translat…	GO:0001650 fibrillar center; GO:0005622 intracellular anatomical structure; GO:0005634 nucleus; GO:0005654 nucleoplasm; GO:0005730 nucleolus; GO:0005737 cytoplasm; GO:0005829 cytosol; GO:0005852 eukaryotic translation initiation factor 3 complex; GO:0031974 membrane-enclosed lumen; GO:0031981 nuclear lumen; GO:0032991 protein-containing complex; GO:0043226 organelle; GO:0043227 membrane-bounded o…	GO:0003676 nucleic acid binding; GO:0003723 RNA binding; GO:0003743 translation initiation factor activity; GO:0005488 binding; GO:0008135 translation factor activity, RNA binding; GO:0097159 organic cyclic compound binding; GO:1901363 heterocyclic compound binding;			JK	KOG3677	RNA polymerase I-associated factor - PAF67
Q7T2G1	Interferon regulatory factor 2-binding protein 2-B OS=Danio rerio OX=7955 GN=irf2bp2b PE=2 SV=1	irf2bp2b	2.1232	Up	2	1	4	1	1	53.7	157034	369962	255040	370373	293764	330272	0.700858	1.48806	1.6636	0.875175	0.989658	0.910068	mitochondria	K22383	IRF2BP; interferon regulatory factor 2-binding protein		GO:0000122 negative regulation of transcription by RNA polymerase II; GO:0006355 regulation of transcription, DNA-templated; GO:0006357 regulation of transcription by RNA polymerase II; GO:0009889 regulation of biosynthetic process; GO:0009890 negative regulation of biosynthetic process; GO:0009892 negative regulation of metabolic process; GO:0010468 regulation of gene expression; GO:0010556 regu…	GO:0005622 intracellular anatomical structure; GO:0005634 nucleus; GO:0005654 nucleoplasm; GO:0005737 cytoplasm; GO:0031974 membrane-enclosed lumen; GO:0031981 nuclear lumen; GO:0034399 nuclear periphery; GO:0043226 organelle; GO:0043227 membrane-bounded organelle; GO:0043229 intracellular organelle; GO:0043231 intracellular membrane-bounded organelle; GO:0043233 organelle lumen; GO:0070013 intra…	GO:0003712 transcription coregulator activity; GO:0003714 transcription corepressor activity; GO:0005488 binding; GO:0005515 protein binding; GO:0140110 transcription regulator activity;	PF11261	PF11261 Interferon regulatory factor 2-binding protein zinc finger	O	KOG3579	Predicted E3 ubiquitin ligase
Q7T363	Serine protease inhibitor, Kunitz type 1 b OS=Danio rerio OX=7955 GN=zgc:64075 PE=2 SV=1	zgc:64075	0.662306	Down	19	9	58	9	9	57.7	6.03357e+06	4.43411e+06	3.6369e+06	4.26414e+06	3.18082e+06	5.36957e+06	1.77706	1.17696	1.56553	0.664933	0.707158	0.976411	endoplasmic reticulum	K15619	SPINT1; Kunitz-type protease inhibitor 1		GO:0000003 reproduction; GO:0001568 blood vessel development; GO:0001701 in utero embryonic development; GO:0001763 morphogenesis of a branching structure; GO:0001838 embryonic epithelial tube formation; GO:0001841 neural tube formation; GO:0001843 neural tube closure; GO:0001890 placenta development; GO:0001892 embryonic placenta development; GO:0001944 vasculature development; GO:0002009 morpho…	GO:0005576 extracellular region; GO:0005886 plasma membrane; GO:0016020 membrane; GO:0071944 cell periphery;	GO:0004857 enzyme inhibitor activity; GO:0004866 endopeptidase inhibitor activity; GO:0004867 serine-type endopeptidase inhibitor activity; GO:0030234 enzyme regulator activity; GO:0030414 peptidase inhibitor activity; GO:0061134 peptidase regulator activity; GO:0061135 endopeptidase regulator activity; GO:0098772 molecular function regulator;	PF07502; PF18911; PF00014	PF07502 MANEC domain; PF18911 PKD domain; PF00014 Kunitz/Bovine pancreatic trypsin inhibitor domain	O	KOG4295	Serine proteinase inhibitor (KU family)
Q7T373	Prrx1 protein OS=Danio rerio OX=7955 GN=prrx1 PE=2 SV=1	prrx1	0.575862	Down	3	1	4	1	1	27.5	651873	416538	83018.8	1.06067e+06	263908	611043	1.67421	0.964112	0.311619	1.44226	0.511618	0.968907	nucleus	K09329	PRRX, PMX; paired mesoderm homeobox protein		GO:0000122 negative regulation of transcription by RNA polymerase II; GO:0001501 skeletal system development; GO:0001568 blood vessel development; GO:0001709 cell fate determination; GO:0001944 vasculature development; GO:0002053 positive regulation of mesenchymal cell proliferation; GO:0006355 regulation of transcription, DNA-templated; GO:0006357 regulation of transcription by RNA polymerase II…	GO:0005622 intracellular anatomical structure; GO:0005634 nucleus; GO:0005654 nucleoplasm; GO:0005737 cytoplasm; GO:0005829 cytosol; GO:0031974 membrane-enclosed lumen; GO:0031981 nuclear lumen; GO:0043226 organelle; GO:0043227 membrane-bounded organelle; GO:0043229 intracellular organelle; GO:0043231 intracellular membrane-bounded organelle; GO:0043233 organelle lumen; GO:0070013 intracellular o…	GO:0000976 transcription cis-regulatory region binding; GO:0000977 RNA polymerase II transcription regulatory region sequence-specific DNA binding; GO:0000978 RNA polymerase II cis-regulatory region sequence-specific DNA binding; GO:0000981 DNA-binding transcription factor activity, RNA polymerase II-specific; GO:0000987 cis-regulatory region sequence-specific DNA binding; GO:0001067 transcriptio…	PF00046	PF00046 Homeodomain	R	KOG0490	Transcription factor, contains HOX domain
Q7ZTY7	Vesicle transport protein USE1 OS=Danio rerio OX=7955 GN=use1 PE=2 SV=1	use1	0.44672	Down	4	1	1	1	1	29.6	655076	324714			523483	420340	1.8	0.804096			1.08575	0.713092	peroxisome	K08507	USE1; unconventional SNARE in the endoplasmic reticulum protein 1	map04130 SNARE interactions in vesicular transport	GO:0002790 peptide secretion; GO:0006807 nitrogen compound metabolic process; GO:0006810 transport; GO:0006890 retrograde vesicle-mediated transport, Golgi to endoplasmic reticulum; GO:0006996 organelle organization; GO:0007029 endoplasmic reticulum organization; GO:0007030 Golgi organization; GO:0007034 vacuolar transport; GO:0007041 lysosomal transport; GO:0008104 protein localization; GO:00081…	GO:0005622 intracellular anatomical structure; GO:0005737 cytoplasm; GO:0005783 endoplasmic reticulum; GO:0005789 endoplasmic reticulum membrane; GO:0012505 endomembrane system; GO:0016020 membrane; GO:0016021 integral component of membrane; GO:0030176 integral component of endoplasmic reticulum membrane; GO:0031201 SNARE complex; GO:0031224 intrinsic component of membrane; GO:0031227 intrinsic c…	GO:0005484 SNAP receptor activity; GO:0005488 binding; GO:0005515 protein binding;			S	KOG2678	Predicted membrane protein
Q7ZTZ4	Fibrillarin OS=Danio rerio OX=7955 GN=zgc:77130 PE=2 SV=1	zgc:77130	0.43483	Down	8	3	12	3	3	33.6	285705	137851	640689	507511	255735	183876	1.1262	0.489705	3.69103	1.05916	0.760915	0.447496	nucleus	K14563	NOP1, FBL; rRNA 2'-O-methyltransferase fibrillarin [EC:2.1.1.-]	map03008 Ribosome biogenesis in eukaryotes	GO:0000154 rRNA modification; GO:0000494 box C/D RNA 3'-end processing; GO:0001510 RNA methylation; GO:0006139 nucleobase-containing compound metabolic process; GO:0006325 chromatin organization; GO:0006364 rRNA processing; GO:0006396 RNA processing; GO:0006403 RNA localization; GO:0006464 cellular protein modification process; GO:0006479 protein methylation; GO:0006725 cellular aromatic compound…	GO:0001650 fibrillar center; GO:0001651 dense fibrillar component; GO:0001652 granular component; GO:0005622 intracellular anatomical structure; GO:0005634 nucleus; GO:0005654 nucleoplasm; GO:0005694 chromosome; GO:0005730 nucleolus; GO:0005732 sno(s)RNA-containing ribonucleoprotein complex; GO:0015030 Cajal body; GO:0016604 nuclear body; GO:0030532 small nuclear ribonucleoprotein complex; GO:003…	GO:0001091 RNA polymerase II general transcription initiation factor binding; GO:0001094 TFIID-class transcription factor complex binding; GO:0001098 basal transcription machinery binding; GO:0001099 basal RNA polymerase II transcription machinery binding; GO:0003676 nucleic acid binding; GO:0003723 RNA binding; GO:0003824 catalytic activity; GO:0005488 binding; GO:0005515 protein binding; GO:000…	PF01269	PF01269 Fibrillarin	A	KOG1596	Fibrillarin and related nucleolar RNA-binding proteins
Q7ZU29	Nuclear pore complex protein Nup93 OS=Danio rerio OX=7955 GN=dye PE=2 SV=1	dye	1.5743	Up	12	10	15	10	10	93.1	433610	757457	388072	1.65099e+06	585457	678492	0.764976	1.2043	1.00061	1.54209	0.779637	0.739024	cytoplasm	K14309	NUP93, NIC96; nuclear pore complex protein Nup93	map03013 Nucleocytoplasmic transport	GO:0000003 reproduction; GO:0000070 mitotic sister chromatid segregation; GO:0000132 establishment of mitotic spindle orientation; GO:0000226 microtubule cytoskeleton organization; GO:0000278 mitotic cell cycle; GO:0000280 nuclear division; GO:0000819 sister chromatid segregation; GO:0001655 urogenital system development; GO:0001667 ameboidal-type cell migration; GO:0001822 kidney development; GO…	GO:0005622 intracellular anatomical structure; GO:0005634 nucleus; GO:0005635 nuclear envelope; GO:0005643 nuclear pore; GO:0012505 endomembrane system; GO:0016020 membrane; GO:0031090 organelle membrane; GO:0031965 nuclear membrane; GO:0031967 organelle envelope; GO:0031974 membrane-enclosed lumen; GO:0031975 envelope; GO:0031981 nuclear lumen; GO:0032991 protein-containing complex; GO:0034399 n…	GO:0003676 nucleic acid binding; GO:0003677 DNA binding; GO:0003682 chromatin binding; GO:0005198 structural molecule activity; GO:0005488 binding; GO:0005515 protein binding; GO:0017056 structural constituent of nuclear pore; GO:0031490 chromatin DNA binding; GO:0097159 organic cyclic compound binding; GO:1901363 heterocyclic compound binding;			D	KOG2168	Cullins
Q7ZUN6	Phosphoribosylaminoimidazole carboxylase, phosphoribosylaminoimidazole succinocarboxamide synthetase OS=Danio rerio OX=7955 GN=wu:fa28a05 PE=2 SV=1	wu:fa28a05	0.483049	Down	28	17	97	17	17	47	3.12912e+07	1.6772e+07	9.77445e+06	3.3367e+07	1.85089e+07	2.98231e+07	1.77796	0.858843	0.811699	1.00377	0.793836	1.04621	cytoplasm	K01587	PAICS; phosphoribosylaminoimidazole carboxylase / phosphoribosylaminoimidazole-succinocarboxamide synthase [EC:4.1.1.21 6.3.2.6]	map00230 Purine metabolism; map01100 Metabolic pathways	GO:0000082 G1/S transition of mitotic cell cycle; GO:0000278 mitotic cell cycle; GO:0006139 nucleobase-containing compound metabolic process; GO:0006144 purine nucleobase metabolic process; GO:0006163 purine nucleotide metabolic process; GO:0006164 purine nucleotide biosynthetic process; GO:0006188 IMP biosynthetic process; GO:0006189 'de novo' IMP biosynthetic process; GO:0006725 cellular aromat…	GO:0005622 intracellular anatomical structure; GO:0005737 cytoplasm; GO:0005829 cytosol;	GO:0003824 catalytic activity; GO:0004638 phosphoribosylaminoimidazole carboxylase activity; GO:0004639 phosphoribosylaminoimidazolesuccinocarboxamide synthase activity; GO:0005488 binding; GO:0005515 protein binding; GO:0016829 lyase activity; GO:0016830 carbon-carbon lyase activity; GO:0016831 carboxy-lyase activity; GO:0016874 ligase activity; GO:0016879 ligase activity, forming carbon-nitroge…	PF00731	PF00731 AIR carboxylase	F	KOG2835	Phosphoribosylamidoimidazole-succinocarboxamide synthase
Q7ZUP0	Acidic leucine-rich nuclear phosphoprotein 32 family member A OS=Danio rerio OX=7955 GN=anp32a PE=2 SV=1	anp32a	0.159746	Down	22	8	48	2	2	29.1	856078	151746	28118.7	1.42594e+06	938394	1.44919e+06	1.39962	0.223584	0.067188	1.23428	1.15805	1.4628	nucleus	K18646	ANP32A_C_D; acidic leucine-rich nuclear phosphoprotein 32 family member A/C/D		GO:0006323 DNA packaging; GO:0006325 chromatin organization; GO:0006333 chromatin assembly or disassembly; GO:0006334 nucleosome assembly; GO:0006338 chromatin remodeling; GO:0006810 transport; GO:0006913 nucleocytoplasmic transport; GO:0006996 organelle organization; GO:0007017 microtubule-based process; GO:0007154 cell communication; GO:0007165 signal transduction; GO:0007275 multicellular orga…	GO:0005622 intracellular anatomical structure; GO:0005634 nucleus; GO:0005654 nucleoplasm; GO:0005737 cytoplasm; GO:0005783 endoplasmic reticulum; GO:0005829 cytosol; GO:0005856 cytoskeleton; GO:0005875 microtubule associated complex; GO:0012505 endomembrane system; GO:0015630 microtubule cytoskeleton; GO:0016363 nuclear matrix; GO:0031974 membrane-enclosed lumen; GO:0031981 nuclear lumen; GO:003…	GO:0005102 signaling receptor binding; GO:0005178 integrin binding; GO:0005488 binding; GO:0005515 protein binding; GO:0008017 microtubule binding; GO:0008022 protein C-terminus binding; GO:0008092 cytoskeletal protein binding; GO:0015631 tubulin binding; GO:0042393 histone binding; GO:0044877 protein-containing complex binding; GO:0050839 cell adhesion molecule binding;			DR	KOG2739	Leucine-rich acidic nuclear protein
Q7ZUP6	Isocitrate dehydrogenase [NADP] OS=Danio rerio OX=7955 GN=zgc:55485 PE=2 SV=1	zgc:55485	1.86056	Up	26	12	72	11	12	50.4	3.26835e+06	6.74752e+06	6.18011e+06	1.4017e+07	1.11142e+07	1.09769e+07	0.495429	0.921773	1.36915	1.12494	1.27169	1.0273	mitochondria	K00031	IDH1, IDH2, icd; isocitrate dehydrogenase [EC:1.1.1.42]	map00020 Citrate cycle (TCA cycle); map00480 Glutathione metabolism; map01100 Metabolic pathways; map01200 Carbon metabolism; map01210 2-Oxocarboxylic acid metabolism; map01230 Biosynthesis of amino acids; map04146 Peroxisome	GO:0002791 regulation of peptide secretion; GO:0002792 negative regulation of peptide secretion; GO:0005975 carbohydrate metabolic process; GO:0006082 organic acid metabolic process; GO:0006091 generation of precursor metabolites and energy; GO:0006099 tricarboxylic acid cycle; GO:0006101 citrate metabolic process; GO:0006102 isocitrate metabolic process; GO:0006103 2-oxoglutarate metabolic proce…	GO:0005622 intracellular anatomical structure; GO:0005737 cytoplasm; GO:0005739 mitochondrion; GO:0005740 mitochondrial envelope; GO:0005743 mitochondrial inner membrane; GO:0005759 mitochondrial matrix; GO:0005777 peroxisome; GO:0005829 cytosol; GO:0016020 membrane; GO:0019866 organelle inner membrane; GO:0031090 organelle membrane; GO:0031966 mitochondrial membrane; GO:0031967 organelle envelop…	GO:0000287 magnesium ion binding; GO:0003824 catalytic activity; GO:0004448 isocitrate dehydrogenase activity; GO:0004450 isocitrate dehydrogenase (NADP+) activity; GO:0005488 binding; GO:0016491 oxidoreductase activity; GO:0016614 oxidoreductase activity, acting on CH-OH group of donors; GO:0016616 oxidoreductase activity, acting on the CH-OH group of donors, NAD or NADP as acceptor; GO:0043167 …	PF00180	PF00180 Isocitrate/isopropylmalate dehydrogenase	C	KOG1526	NADP-dependent isocitrate dehydrogenase
Q7ZUQ1	Cell division control protein 42 homolog OS=Danio rerio OX=7955 GN=zgc:55427 PE=2 SV=1	zgc:55427	0.467417	Down	24	5	33	4	4	21.3	1.17227e+07	6.08002e+06	8862674	1.439e+07	7.17557e+06	8.27136e+06	1.64494	0.768874	1.81756	1.06906	0.760024	0.71658	cytoplasm,nucleus	K04393	CDC42; cell division control protein 42	map04010 MAPK signaling pathway; map04014 Ras signaling pathway; map04015 Rap1 signaling pathway; map04062 Chemokine signaling pathway; map04144 Endocytosis; map04360 Axon guidance; map04370 VEGF signaling pathway; map04510 Focal adhesion; map04520 Adherens junction; map04530 Tight junction; map04660 T cell receptor signaling pathway; map04666 Fc gamma R-mediated phagocytosis; map04670 Leukocyte …	GO:0000003 reproduction; GO:0000165 MAPK cascade; GO:0000902 cell morphogenesis; GO:0000904 cell morphogenesis involved in differentiation; GO:0001700 embryonic development via the syncytial blastoderm; GO:0001763 morphogenesis of a branching structure; GO:0001932 regulation of protein phosphorylation; GO:0001934 positive regulation of protein phosphorylation; GO:0002009 morphogenesis of an epith…	GO:0005622 intracellular anatomical structure; GO:0005634 nucleus; GO:0005737 cytoplasm; GO:0005912 adherens junction; GO:0005938 cell cortex; GO:0016028 rhabdomere; GO:0030054 cell junction; GO:0030424 axon; GO:0030426 growth cone; GO:0030427 site of polarized growth; GO:0042995 cell projection; GO:0043005 neuron projection; GO:0043226 organelle; GO:0043227 membrane-bounded organelle; GO:0043229…	GO:0003824 catalytic activity; GO:0003924 GTPase activity; GO:0005488 binding; GO:0005515 protein binding; GO:0016462 pyrophosphatase activity; GO:0016787 hydrolase activity; GO:0016817 hydrolase activity, acting on acid anhydrides; GO:0016818 hydrolase activity, acting on acid anhydrides, in phosphorus-containing anhydrides; GO:0017111 nucleoside-triphosphatase activity; GO:0019899 enzyme bindin…	PF00071	PF00071 Ras family	R	KOG0393	Ras-related small GTPase, Rho type
Q7ZUR1	Calpain-1 catalytic subunit OS=Danio rerio OX=7955 GN=wu:fj67g01 PE=2 SV=1	wu:fj67g01	0.499481	Down	8	5	19	5	5	80	1.45789e+06	808012	1.13552e+06	1.78578e+06	1.16199e+06	1.85778e+06	1.40842	0.703477	1.60326	0.913382	0.84734	1.10806	cytoplasm,nucleus	K01367	CAPN1; calpain-1 [EC:3.4.22.52]	map04141 Protein processing in endoplasmic reticulum; map04210 Apoptosis; map04217 Necroptosis; map04218 Cellular senescence	GO:0000003 reproduction; GO:0000768 syncytium formation by plasma membrane fusion; GO:0001667 ameboidal-type cell migration; GO:0001775 cell activation; GO:0002064 epithelial cell development; GO:0002065 columnar/cuboidal epithelial cell differentiation; GO:0002066 columnar/cuboidal epithelial cell development; GO:0002252 immune effector process; GO:0002263 cell activation involved in immune resp…	GO:0000323 lytic vacuole; GO:0005576 extracellular region; GO:0005622 intracellular anatomical structure; GO:0005737 cytoplasm; GO:0005739 mitochondrion; GO:0005764 lysosome; GO:0005773 vacuole; GO:0005829 cytosol; GO:0005856 cytoskeleton; GO:0005886 plasma membrane; GO:0012505 endomembrane system; GO:0015629 actin cytoskeleton; GO:0016020 membrane; GO:0030016 myofibril; GO:0030017 sarcomere; GO:…	GO:0003824 catalytic activity; GO:0004175 endopeptidase activity; GO:0004197 cysteine-type endopeptidase activity; GO:0004198 calcium-dependent cysteine-type endopeptidase activity; GO:0005488 binding; GO:0005509 calcium ion binding; GO:0005515 protein binding; GO:0008092 cytoskeletal protein binding; GO:0008233 peptidase activity; GO:0008234 cysteine-type peptidase activity; GO:0016787 hydrolase…	PF01067; PF13833	PF01067 Calpain large subunit, domain III; PF13833 EF-hand domain pair	OT	KOG0045	Cytosolic Ca2+-dependent cysteine protease (calpain), large subunit (EF-Hand protein superfamily)
Q7ZUW5	RAB5A, member RAS oncogene family OS=Danio rerio OX=7955 GN=rab5a PE=2 SV=1	rab5a	0.500667	Down	17	3	12	1	1	23.5	40666.5	22592.2		125196	213880	222332	0.430127	0.21535		0.701083	1.70756	1.45187	mitochondria	K07887	RAB5A; Ras-related protein Rab-5A	map04014 Ras signaling pathway; map04144 Endocytosis; map04145 Phagosome; map04962 Vasopressin-regulated water reabsorption	GO:0000003 reproduction; GO:0000902 cell morphogenesis; GO:0000904 cell morphogenesis involved in differentiation; GO:0001505 regulation of neurotransmitter levels; GO:0001667 ameboidal-type cell migration; GO:0001700 embryonic development via the syncytial blastoderm; GO:0002009 morphogenesis of an epithelium; GO:0002064 epithelial cell development; GO:0002065 columnar/cuboidal epithelial cell d…	GO:0001726 ruffle; GO:0005622 intracellular anatomical structure; GO:0005737 cytoplasm; GO:0005768 endosome; GO:0005769 early endosome; GO:0005811 lipid droplet; GO:0005829 cytosol; GO:0005856 cytoskeleton; GO:0005886 plasma membrane; GO:0005938 cell cortex; GO:0008021 synaptic vesicle; GO:0010008 endosome membrane; GO:0010009 cytoplasmic side of endosome membrane; GO:0012505 endomembrane system;…	GO:0000166 nucleotide binding; GO:0001882 nucleoside binding; GO:0001883 purine nucleoside binding; GO:0003824 catalytic activity; GO:0003924 GTPase activity; GO:0005488 binding; GO:0005515 protein binding; GO:0005525 GTP binding; GO:0016462 pyrophosphatase activity; GO:0016787 hydrolase activity; GO:0016817 hydrolase activity, acting on acid anhydrides; GO:0016818 hydrolase activity, acting on a…	PF00071	PF00071 Ras family	U	KOG0092	GTPase Rab5/YPT51 and related small G protein superfamily GTPases
Q7ZV07	Dolichyl-diphosphooligosaccharide--protein glycosyltransferase subunit 2 OS=Danio rerio OX=7955 GN=wu:fb74e07 PE=2 SV=1	wu:fb74e07	1.71253	Up	13	8	31	8	8	68.9	421801	801528	556209	1.79286e+06	2.25505e+06	4.08988e+06	0.337212	0.577485	0.649882	0.758854	1.36081	2.01869	endoplasmic reticulum	K12667	SWP1, RPN2; oligosaccharyltransferase complex subunit delta (ribophorin II)	map00510 N-Glycan biosynthesis; map00513 Various types of N-glycan biosynthesis; map01100 Metabolic pathways; map04141 Protein processing in endoplasmic reticulum	GO:0002252 immune effector process; GO:0002376 immune system process; GO:0006464 cellular protein modification process; GO:0006486 protein glycosylation; GO:0006487 protein N-linked glycosylation; GO:0006807 nitrogen compound metabolic process; GO:0006996 organelle organization; GO:0007029 endoplasmic reticulum organization; GO:0007568 aging; GO:0008152 metabolic process; GO:0009058 biosynthetic …	GO:0000421 autophagosome membrane; GO:0005622 intracellular anatomical structure; GO:0005737 cytoplasm; GO:0005773 vacuole; GO:0005774 vacuolar membrane; GO:0005776 autophagosome; GO:0005783 endoplasmic reticulum; GO:0005789 endoplasmic reticulum membrane; GO:0005791 rough endoplasmic reticulum; GO:0008250 oligosaccharyltransferase complex; GO:0012505 endomembrane system; GO:0016020 membrane; GO:…	GO:0005488 binding; GO:0043021 ribonucleoprotein complex binding; GO:0043022 ribosome binding; GO:0044877 protein-containing complex binding;			O	KOG2447	Oligosaccharyltransferase, delta subunit (ribophorin II)
Q7ZV18	Placental syntaxin 4A OS=Danio rerio OX=7955 GN=si:dkey-220f10.3 PE=2 SV=1	si:dkey-220f10.3	4.24999	Up	15	5	15	5	5	33.9	270544	1.27585e+06	1.19452e+06	1.74608e+06	836673	980329	0.340261	1.4461	2.19568	1.16267	0.794287	0.76122	plasma membrane	K13502	STX4; syntaxin 4	map04130 SNARE interactions in vesicular transport; map04962 Vasopressin-regulated water reabsorption	GO:0001505 regulation of neurotransmitter levels; GO:0002376 immune system process; GO:0002637 regulation of immunoglobulin production; GO:0002639 positive regulation of immunoglobulin production; GO:0002682 regulation of immune system process; GO:0002684 positive regulation of immune system process; GO:0002694 regulation of leukocyte activation; GO:0002696 positive regulation of leukocyte activa…	GO:0000322 storage vacuole; GO:0005576 extracellular region; GO:0005615 extracellular space; GO:0005622 intracellular anatomical structure; GO:0005737 cytoplasm; GO:0005768 endosome; GO:0005773 vacuole; GO:0005794 Golgi apparatus; GO:0005802 trans-Golgi network; GO:0005829 cytosol; GO:0005886 plasma membrane; GO:0005901 caveola; GO:0008021 synaptic vesicle; GO:0009986 cell surface; GO:0012505 end…	GO:0000149 SNARE binding; GO:0005484 SNAP receptor activity; GO:0005488 binding; GO:0005515 protein binding; GO:0008047 enzyme activator activity; GO:0008092 cytoskeletal protein binding; GO:0016004 phospholipase activator activity; GO:0016230 sphingomyelin phosphodiesterase activator activity; GO:0019899 enzyme binding; GO:0030234 enzyme regulator activity; GO:0030507 spectrin binding; GO:003126…	PF00804	PF00804 Syntaxin	U	KOG0810	SNARE protein Syntaxin 1 and related proteins
Q7ZV68	Vacuolar protein sorting-associated protein 29 OS=Danio rerio OX=7955 GN=vps29 PE=2 SV=1	vps29	1.9088	Up	14	3	18	3	3	20.4	508598	1.07723e+06	335739	1.66401e+06	850205	1.07497e+06	0.731733	1.39673	0.705962	1.26751	0.923315	0.954862	cytoplasm	K18467	VPS29; vacuolar protein sorting-associated protein 29	map04144 Endocytosis	GO:0006810 transport; GO:0006886 intracellular protein transport; GO:0006892 post-Golgi vesicle-mediated transport; GO:0006896 Golgi to vacuole transport; GO:0007034 vacuolar transport; GO:0007154 cell communication; GO:0007165 signal transduction; GO:0007166 cell surface receptor signaling pathway; GO:0007267 cell-cell signaling; GO:0008104 protein localization; GO:0009987 cellular process; GO:0…	GO:0005622 intracellular anatomical structure; GO:0005737 cytoplasm; GO:0005768 endosome; GO:0005770 late endosome; GO:0005829 cytosol; GO:0010008 endosome membrane; GO:0012505 endomembrane system; GO:0016020 membrane; GO:0030904 retromer complex; GO:0030906 retromer, cargo-selective complex; GO:0031090 organelle membrane; GO:0031410 cytoplasmic vesicle; GO:0031902 late endosome membrane; GO:0031…	GO:0005488 binding; GO:0008270 zinc ion binding; GO:0043167 ion binding; GO:0043169 cation binding; GO:0046872 metal ion binding; GO:0046914 transition metal ion binding;	PF12850	PF12850 Calcineurin-like phosphoesterase superfamily domain	U	KOG3325	Membrane coat complex Retromer, subunit VPS29/PEP11
Q7ZV82	60S ribosomal protein L27 OS=Danio rerio OX=7955 GN=rpl27 PE=2 SV=3	rpl27	0.516072	Down	13	2	13	2	2	15.8	2.39369e+06	1.37073e+06	627041	3.3514e+06	1.70114e+06	2.54228e+06	1.58333	0.817113	0.606181	1.17368	0.849364	1.03823	cytoplasm	K02901	RP-L27e, RPL27; large subunit ribosomal protein L27e	map03010 Ribosome	GO:0000184 nuclear-transcribed mRNA catabolic process, nonsense-mediated decay; GO:0000956 nuclear-transcribed mRNA catabolic process; GO:0002181 cytoplasmic translation; GO:0002262 myeloid cell homeostasis; GO:0002376 immune system process; GO:0002520 immune system development; GO:0006139 nucleobase-containing compound metabolic process; GO:0006364 rRNA processing; GO:0006396 RNA processing; GO:…	GO:0005622 intracellular anatomical structure; GO:0005737 cytoplasm; GO:0005783 endoplasmic reticulum; GO:0005789 endoplasmic reticulum membrane; GO:0005791 rough endoplasmic reticulum; GO:0005829 cytosol; GO:0005840 ribosome; GO:0012505 endomembrane system; GO:0015934 large ribosomal subunit; GO:0016020 membrane; GO:0022625 cytosolic large ribosomal subunit; GO:0022626 cytosolic ribosome; GO:003…	GO:0003735 structural constituent of ribosome; GO:0005198 structural molecule activity;			J	KOG3418	60S ribosomal protein L27
Q7ZVB1	Charged multivesicular body protein 1b OS=Danio rerio OX=7955 GN=chmp1b PE=2 SV=1	chmp1b	0.421388	Down	20	4	16	4	4	22	2.41441e+06	1.12893e+06	858038	3.33931e+06	1.32355e+06	2.11118e+06	1.71292	0.721805	0.88968	1.2543	0.708783	0.924731	nucleus	K12197	CHMP1, VPS46, DID2; charged multivesicular body protein 1	map04144 Endocytosis; map04217 Necroptosis	GO:0000070 mitotic sister chromatid segregation; GO:0000278 mitotic cell cycle; GO:0000280 nuclear division; GO:0000819 sister chromatid segregation; GO:0000920 septum digestion after cytokinesis; GO:0006810 transport; GO:0006996 organelle organization; GO:0006997 nucleus organization; GO:0007032 endosome organization; GO:0007049 cell cycle; GO:0007059 chromosome segregation; GO:0007080 mitotic m…	GO:0000815 ESCRT III complex; GO:0005622 intracellular anatomical structure; GO:0005634 nucleus; GO:0005737 cytoplasm; GO:0005768 endosome; GO:0005770 late endosome; GO:0010008 endosome membrane; GO:0012505 endomembrane system; GO:0016020 membrane; GO:0030117 membrane coat; GO:0030496 midbody; GO:0031090 organelle membrane; GO:0031410 cytoplasmic vesicle; GO:0031982 vesicle; GO:0032991 protein-co…	GO:0005488 binding; GO:0005515 protein binding; GO:0019904 protein domain specific binding; GO:0042802 identical protein binding;			U	KOG3232	Vacuolar assembly/sorting protein DID2
Q7ZVB4	Epoxide hydrolase OS=Danio rerio OX=7955 GN=zgc:56126 PE=2 SV=1	zgc:56126	0.413672	Down	2	1	1	1	1	51.9	151626	69599.1	19711	193047		226826	1.51603	0.627138	0.288033	1.02191		1.4002	endoplasmic reticulum	K01253	EPHX1; microsomal epoxide hydrolase [EC:3.3.2.9]	map00980 Metabolism of xenobiotics by cytochrome P450; map04976 Bile secretion	GO:0001889 liver development; GO:0006066 alcohol metabolic process; GO:0006629 lipid metabolic process; GO:0006714 sesquiterpenoid metabolic process; GO:0006716 juvenile hormone metabolic process; GO:0006719 juvenile hormone catabolic process; GO:0006720 isoprenoid metabolic process; GO:0006721 terpenoid metabolic process; GO:0006725 cellular aromatic compound metabolic process; GO:0006805 xenobi…	GO:0005622 intracellular anatomical structure; GO:0005737 cytoplasm; GO:0005783 endoplasmic reticulum; GO:0005789 endoplasmic reticulum membrane; GO:0005886 plasma membrane; GO:0012505 endomembrane system; GO:0016020 membrane; GO:0031984 organelle subcompartment; GO:0042175 nuclear outer membrane-endoplasmic reticulum membrane network; GO:0043226 organelle; GO:0043227 membrane-bounded organelle; …	GO:0003824 catalytic activity; GO:0004301 epoxide hydrolase activity; GO:0005488 binding; GO:0005515 protein binding; GO:0008096 juvenile hormone epoxide hydrolase activity; GO:0016787 hydrolase activity; GO:0016801 hydrolase activity, acting on ether bonds; GO:0016803 ether hydrolase activity; GO:0019899 enzyme binding; GO:0033961 cis-stilbene-oxide hydrolase activity;			R	KOG2565	Predicted hydrolases or acyltransferases (alpha/beta hydrolase superfamily)
Q7ZVD2	Nuclear migration protein nudC OS=Danio rerio OX=7955 GN=zgc:85670 PE=2 SV=1	zgc:85670	2.08641	Up	13	5	15	5	5	38.3	1.00504e+06	2.32678e+06	1.03897e+06	1.49046e+06	1.88374e+06	1.72411e+06	0.841517	1.75575	1.27141	0.66072	1.19056	0.891273	nucleus	K25866	NUDC; nuclear migration protein NudC		GO:0000003 reproduction; GO:0002119 nematode larval development; GO:0002164 larval development; GO:0006457 protein folding; GO:0006810 transport; GO:0007097 nuclear migration; GO:0007154 cell communication; GO:0007267 cell-cell signaling; GO:0007268 chemical synaptic transmission; GO:0007275 multicellular organism development; GO:0007338 single fertilization; GO:0007399 nervous system development…	GO:0005622 intracellular anatomical structure; GO:0005634 nucleus; GO:0005654 nucleoplasm; GO:0005737 cytoplasm; GO:0005794 Golgi apparatus; GO:0005829 cytosol; GO:0005856 cytoskeleton; GO:0012505 endomembrane system; GO:0031974 membrane-enclosed lumen; GO:0031981 nuclear lumen; GO:0043226 organelle; GO:0043227 membrane-bounded organelle; GO:0043228 non-membrane-bounded organelle; GO:0043229 intr…	GO:0005488 binding; GO:0005515 protein binding; GO:0042802 identical protein binding; GO:0051082 unfolded protein binding;	PF16273; PF04969	PF16273 Nuclear distribution C domain; PF04969 CS domain	T	KOG2265	Nuclear distribution protein NUDC
Q7ZVF3	Succinate dehydrogenase [ubiquinone] flavoprotein subunit, mitochondrial OS=Danio rerio OX=7955 GN=sdha PE=2 SV=2	sdha	1.57104	Up	3	2	4	2	2	72	340259	593158	333549	784405	190312	593624	0.951478	1.49481	1.36317	1.16131	0.401702	1.02486	mitochondria	K00234	SDHA, SDH1; succinate dehydrogenase (ubiquinone) flavoprotein subunit [EC:1.3.5.1]	map00020 Citrate cycle (TCA cycle); map00190 Oxidative phosphorylation; map01100 Metabolic pathways; map01200 Carbon metabolism; map04714 Thermogenesis	GO:0006082 organic acid metabolic process; GO:0006091 generation of precursor metabolites and energy; GO:0006099 tricarboxylic acid cycle; GO:0006101 citrate metabolic process; GO:0006105 succinate metabolic process; GO:0006119 oxidative phosphorylation; GO:0006121 mitochondrial electron transport, succinate to ubiquinone; GO:0006139 nucleobase-containing compound metabolic process; GO:0006163 pu…	GO:0005622 intracellular anatomical structure; GO:0005634 nucleus; GO:0005730 nucleolus; GO:0005737 cytoplasm; GO:0005739 mitochondrion; GO:0005740 mitochondrial envelope; GO:0005743 mitochondrial inner membrane; GO:0005746 mitochondrial respirasome; GO:0005749 mitochondrial respiratory chain complex II, succinate dehydrogenase complex (ubiquinone); GO:0016020 membrane; GO:0019866 organelle inner…	GO:0000104 succinate dehydrogenase activity; GO:0003824 catalytic activity; GO:0008177 succinate dehydrogenase (ubiquinone) activity; GO:0009055 electron transfer activity; GO:0016491 oxidoreductase activity; GO:0016627 oxidoreductase activity, acting on the CH-CH group of donors; GO:0016635 oxidoreductase activity, acting on the CH-CH group of donors, quinone or related compound as acceptor;	PF02910	PF02910 Fumarate reductase flavoprotein C-term	C	KOG2403	Succinate dehydrogenase, flavoprotein subunit
Q7ZVG7	Fgg protein OS=Danio rerio OX=7955 GN=fb60h05 PE=2 SV=1	fb60h05	4.03793	Up	12	5	8	5	5	48.8	128063	573796	499195	59418	29325.7	133658	0.713297	2.88025	4.06366	0.175219	0.123294	0.459627	extracellular	K03905	FGG; fibrinogen gamma chain	map04610 Complement and coagulation cascades; map04611 Platelet activation; map04613 Neutrophil extracellular trap formation	GO:0001775 cell activation; GO:0001932 regulation of protein phosphorylation; GO:0001934 positive regulation of protein phosphorylation; GO:0002218 activation of innate immune response; GO:0002221 pattern recognition receptor signaling pathway; GO:0002224 toll-like receptor signaling pathway; GO:0002253 activation of immune response; GO:0002376 immune system process; GO:0002576 platelet degranula…	GO:0005576 extracellular region; GO:0005577 fibrinogen complex; GO:0005615 extracellular space; GO:0005622 intracellular anatomical structure; GO:0005737 cytoplasm; GO:0005783 endoplasmic reticulum; GO:0005788 endoplasmic reticulum lumen; GO:0005886 plasma membrane; GO:0005938 cell cortex; GO:0009897 external side of plasma membrane; GO:0009986 cell surface; GO:0012505 endomembrane system; GO:001…	GO:0005102 signaling receptor binding; GO:0005198 structural molecule activity; GO:0005488 binding; GO:0005515 protein binding; GO:0042802 identical protein binding; GO:0042803 protein homodimerization activity; GO:0046983 protein dimerization activity; GO:0050839 cell adhesion molecule binding;	PF00147	PF00147 Fibrinogen beta and gamma chains, C-terminal globular domain	R	KOG2579	Ficolin and related extracellular proteins
Q7ZVL6	DNA replication licensing factor MCM7 OS=Danio rerio OX=7955 GN=sr:nyz175 PE=2 SV=1	sr:nyz175	2.35195	Up	8	5	10	5	5	80.9	323135	843304	400879	2.54344e+06	915711	886622	0.43327	1.01903	0.785579	1.80557	0.92679	0.73397	nucleus	K02210	MCM7, CDC47; DNA replication licensing factor MCM7 [EC:5.6.2.3]	map03030 DNA replication; map04110 Cell cycle	GO:0000082 G1/S transition of mitotic cell cycle; GO:0000278 mitotic cell cycle; GO:0006139 nucleobase-containing compound metabolic process; GO:0006259 DNA metabolic process; GO:0006260 DNA replication; GO:0006261 DNA-dependent DNA replication; GO:0006268 DNA unwinding involved in DNA replication; GO:0006725 cellular aromatic compound metabolic process; GO:0006807 nitrogen compound metabolic pro…	GO:0000785 chromatin; GO:0005622 intracellular anatomical structure; GO:0005634 nucleus; GO:0005654 nucleoplasm; GO:0005694 chromosome; GO:0005737 cytoplasm; GO:0005829 cytosol; GO:0031974 membrane-enclosed lumen; GO:0031981 nuclear lumen; GO:0032991 protein-containing complex; GO:0042555 MCM complex; GO:0043226 organelle; GO:0043227 membrane-bounded organelle; GO:0043228 non-membrane-bounded org…	GO:0003676 nucleic acid binding; GO:0003677 DNA binding; GO:0003678 DNA helicase activity; GO:0003697 single-stranded DNA binding; GO:0003824 catalytic activity; GO:0004386 helicase activity; GO:0005488 binding; GO:0016462 pyrophosphatase activity; GO:0016787 hydrolase activity; GO:0016817 hydrolase activity, acting on acid anhydrides; GO:0016818 hydrolase activity, acting on acid anhydrides, in …	PF14551; PF17207; PF00493; PF17855	PF14551 MCM N-terminal domain; PF17207 MCM OB domain; PF00493 MCM P-loop domain; PF17855 MCM AAA-lid domain	L	KOG0482	DNA replication licensing factor, MCM7 component
Q7ZVZ6	Presequence protease, mitochondrial OS=Danio rerio OX=7955 GN=pitrm1 PE=2 SV=1	pitrm1	1.73639	Up	8	8	23	8	8	114.9	1.05557e+06	2.03379e+06	1.04214e+06	3.67063e+06	1.99066e+06	3.03316e+06	0.652509	1.13301	0.941519	1.20132	0.928849	1.1576	mitochondria	K06972	PITRM1, PreP, CYM1; presequence protease [EC:3.4.24.-]		GO:0006508 proteolysis; GO:0006605 protein targeting; GO:0006626 protein targeting to mitochondrion; GO:0006807 nitrogen compound metabolic process; GO:0006810 transport; GO:0006839 mitochondrial transport; GO:0006886 intracellular protein transport; GO:0006996 organelle organization; GO:0007005 mitochondrion organization; GO:0008104 protein localization; GO:0008152 metabolic process; GO:0009987 …	GO:0005622 intracellular anatomical structure; GO:0005737 cytoplasm; GO:0005739 mitochondrion; GO:0005759 mitochondrial matrix; GO:0031974 membrane-enclosed lumen; GO:0043226 organelle; GO:0043227 membrane-bounded organelle; GO:0043229 intracellular organelle; GO:0043231 intracellular membrane-bounded organelle; GO:0043233 organelle lumen; GO:0070013 intracellular organelle lumen;	GO:0003824 catalytic activity; GO:0004175 endopeptidase activity; GO:0004222 metalloendopeptidase activity; GO:0005488 binding; GO:0008047 enzyme activator activity; GO:0008233 peptidase activity; GO:0008237 metallopeptidase activity; GO:0008270 zinc ion binding; GO:0016787 hydrolase activity; GO:0030234 enzyme regulator activity; GO:0043167 ion binding; GO:0043169 cation binding; GO:0046872 meta…	PF05193	PF05193 Peptidase M16 inactive domain	RO	KOG2019	Metalloendoprotease HMP1 (insulinase superfamily)
Q7ZW18	Calcium-transporting ATPase OS=Danio rerio OX=7955 GN=atp2a2 PE=2 SV=1	atp2a2	0.633111	Down	16	17	69	4	4	109.4	1.19596e+06	840172	445182	1.1761e+06	711018	210255	2.07092	1.31112	1.12665	1.07823	0.929346	0.224781	plasma membrane	K05853	ATP2A; P-type Ca2+ transporter type 2A [EC:7.2.2.10]	map04020 Calcium signaling pathway; map04022 cGMP-PKG signaling pathway; map04024 cAMP signaling pathway; map04260 Cardiac muscle contraction; map04261 Adrenergic signaling in cardiomyocytes; map04919 Thyroid hormone signaling pathway; map04972 Pancreatic secretion	GO:0000003 reproduction; GO:0001505 regulation of neurotransmitter levels; GO:0002026 regulation of the force of heart contraction; GO:0002027 regulation of heart rate; GO:0002064 epithelial cell development; GO:0002065 columnar/cuboidal epithelial cell differentiation; GO:0002066 columnar/cuboidal epithelial cell development; GO:0002119 nematode larval development; GO:0002164 larval development;…	GO:0005622 intracellular anatomical structure; GO:0005634 nucleus; GO:0005635 nuclear envelope; GO:0005654 nucleoplasm; GO:0005737 cytoplasm; GO:0005783 endoplasmic reticulum; GO:0005789 endoplasmic reticulum membrane; GO:0005886 plasma membrane; GO:0005887 integral component of plasma membrane; GO:0009898 cytoplasmic side of plasma membrane; GO:0012505 endomembrane system; GO:0012506 vesicle mem…	GO:0000166 nucleotide binding; GO:0001664 G protein-coupled receptor binding; GO:0003676 nucleic acid binding; GO:0003677 DNA binding; GO:0003682 chromatin binding; GO:0003824 catalytic activity; GO:0005102 signaling receptor binding; GO:0005215 transporter activity; GO:0005388 P-type calcium transporter activity; GO:0005488 binding; GO:0005509 calcium ion binding; GO:0005515 protein binding; GO:…	PF00690; PF00702	PF00690 Cation transporter/ATPase, N-terminus; PF00702 haloacid dehalogenase-like hydrolase	P	KOG0202	Ca2+ transporting ATPase
Q7ZW25	Charged multivesicular body protein 2a OS=Danio rerio OX=7955 GN=chmp2a PE=2 SV=1	chmp2a	0.485953	Down	16	3	11	3	3	25.1	1.31666e+06	709971	376805	947727	651540	656340	2.24061	1.08883	0.937155	0.853874	0.836917	0.689583	cytoplasm	K12191	CHMP2A; charged multivesicular body protein 2A	map04144 Endocytosis; map04217 Necroptosis	GO:0000070 mitotic sister chromatid segregation; GO:0000278 mitotic cell cycle; GO:0000280 nuclear division; GO:0000819 sister chromatid segregation; GO:0000920 septum digestion after cytokinesis; GO:0006508 proteolysis; GO:0006511 ubiquitin-dependent protein catabolic process; GO:0006807 nitrogen compound metabolic process; GO:0006810 transport; GO:0006914 autophagy; GO:0006996 organelle organiz…	GO:0000815 ESCRT III complex; GO:0005622 intracellular anatomical structure; GO:0005634 nucleus; GO:0005635 nuclear envelope; GO:0005737 cytoplasm; GO:0005768 endosome; GO:0005829 cytosol; GO:0010008 endosome membrane; GO:0012505 endomembrane system; GO:0016020 membrane; GO:0030117 membrane coat; GO:0031090 organelle membrane; GO:0031410 cytoplasmic vesicle; GO:0031967 organelle envelope; GO:0031…	GO:0005488 binding; GO:0005515 protein binding; GO:0005543 phospholipid binding; GO:0008289 lipid binding; GO:0019904 protein domain specific binding; GO:0031210 phosphatidylcholine binding; GO:0043167 ion binding; GO:0043168 anion binding; GO:0043169 cation binding; GO:0050997 quaternary ammonium group binding; GO:0070405 ammonium ion binding;			U	KOG3230	Vacuolar assembly/sorting protein DID4
Q7ZW72	Mitogen-activated protein kinase OS=Danio rerio OX=7955 GN=zERK2 PE=2 SV=1	zERK2	0.306754	Down	24	8	38	4	4	42	2.86594e+06	975507	925364	2.27361e+06	1.33296e+06	2.59761e+06	2.07114	0.635333	0.977367	0.869916	0.727126	1.159	cytoplasm	K04371	ERK, MAPK1_3; mitogen-activated protein kinase 1/3 [EC:2.7.11.24]	map04010 MAPK signaling pathway; map04012 ErbB signaling pathway; map04013 MAPK signaling pathway - fly; map04014 Ras signaling pathway; map04015 Rap1 signaling pathway; map04022 cGMP-PKG signaling pathway; map04024 cAMP signaling pathway; map04062 Chemokine signaling pathway; map04066 HIF-1 signaling pathway; map04068 FoxO signaling pathway; map04071 Sphingolipid signaling pathway; map04072 Phos…				PF00069	PF00069 Protein kinase domain	T	KOG0660	Mitogen-activated protein kinase
Q7ZW75	Transmembrane emp24 domain trafficking protein 2 OS=Danio rerio OX=7955 GN=zgc:77725 PE=2 SV=1	zgc:77725	1.89585	Up	10	2	11	2	2	22.9	270072	568143	129949	706395	560486	729624	0.722259	1.3693	0.507911	1.00018	1.13143	1.20469	extracellular	K20347	TMED2, EMP24; p24 family protein beta-1		GO:0000003 reproduction; GO:0000578 embryonic axis specification; GO:0001568 blood vessel development; GO:0001701 in utero embryonic development; GO:0001756 somitogenesis; GO:0001838 embryonic epithelial tube formation; GO:0001841 neural tube formation; GO:0001843 neural tube closure; GO:0001890 placenta development; GO:0001892 embryonic placenta development; GO:0001893 maternal placenta developm…	GO:0000139 Golgi membrane; GO:0005622 intracellular anatomical structure; GO:0005737 cytoplasm; GO:0005783 endoplasmic reticulum; GO:0005789 endoplasmic reticulum membrane; GO:0005793 endoplasmic reticulum-Golgi intermediate compartment; GO:0005794 Golgi apparatus; GO:0005798 Golgi-associated vesicle; GO:0012505 endomembrane system; GO:0012506 vesicle membrane; GO:0012507 ER to Golgi transport ve…	GO:0005215 transporter activity;	PF01105	PF01105 emp24/gp25L/p24 family/GOLD	U	KOG1692	Putative cargo transport protein EMP24 (p24 protein family)
Q802Y5	Beta-1,4-galactosyltransferase OS=Danio rerio OX=7955 GN=zgc:55730 PE=2 SV=1	zgc:55730	0.211849	Down	2	1	9	1	1	44.9	3.36426e+06	790840	43828.9	1.79181e+07	1.71259e+07	18199332	0.464352	0.0983723	0.00884138	1.30939	1.78427	1.55088	mitochondria	K07553	B4GALT6; beta-1,4-galactosyltransferase 6 [EC:2.4.1.274]	map00600 Sphingolipid metabolism; map01100 Metabolic pathways	GO:0001572 lactosylceramide biosynthetic process; GO:0006022 aminoglycan metabolic process; GO:0006023 aminoglycan biosynthetic process; GO:0006024 glycosaminoglycan biosynthetic process; GO:0006082 organic acid metabolic process; GO:0006629 lipid metabolic process; GO:0006643 membrane lipid metabolic process; GO:0006664 glycolipid metabolic process; GO:0006665 sphingolipid metabolic process; GO:…	GO:0000139 Golgi membrane; GO:0005622 intracellular anatomical structure; GO:0005737 cytoplasm; GO:0005794 Golgi apparatus; GO:0005795 Golgi stack; GO:0012505 endomembrane system; GO:0016020 membrane; GO:0031090 organelle membrane; GO:0031984 organelle subcompartment; GO:0031985 Golgi cisterna; GO:0032580 Golgi cisterna membrane; GO:0043226 organelle; GO:0043227 membrane-bounded organelle; GO:004…	GO:0003824 catalytic activity; GO:0003831 beta-N-acetylglucosaminylglycopeptide beta-1,4-galactosyltransferase activity; GO:0008194 UDP-glycosyltransferase activity; GO:0008378 galactosyltransferase activity; GO:0008489 UDP-galactose:glucosylceramide beta-1,4-galactosyltransferase activity; GO:0016740 transferase activity; GO:0016757 glycosyltransferase activity; GO:0016758 hexosyltransferase act…	PF13733	PF13733 N-terminal region of glycosyl transferase group 7	G	KOG3916	UDP-Gal:glucosylceramide beta-1,4-galactosyltransferase
Q803F2	Ras homolog gene family, member Gb OS=Danio rerio OX=7955 GN=wu:fk30f01 PE=2 SV=1	wu:fk30f01	1.89083	Up	20	4	15	3	3	21.2	497709	1.04424e+06	413100	2.97416e+06	1.52515e+06	1635843	0.487759	0.922271	0.59168	1.54317	1.12821	0.989775	cytoplasm	K07863	RHOG; Ras homolog gene family, member G		GO:0001775 cell activation; GO:0002252 immune effector process; GO:0002263 cell activation involved in immune response; GO:0002274 myeloid leukocyte activation; GO:0002275 myeloid cell activation involved in immune response; GO:0002283 neutrophil activation involved in immune response; GO:0002366 leukocyte activation involved in immune response; GO:0002376 immune system process; GO:0002443 leukoc…	GO:0005622 intracellular anatomical structure; GO:0005737 cytoplasm; GO:0005783 endoplasmic reticulum; GO:0005789 endoplasmic reticulum membrane; GO:0005829 cytosol; GO:0005886 plasma membrane; GO:0012505 endomembrane system; GO:0012506 vesicle membrane; GO:0016020 membrane; GO:0030141 secretory granule; GO:0030659 cytoplasmic vesicle membrane; GO:0030667 secretory granule membrane; GO:0031090 or…	GO:0003824 catalytic activity; GO:0003924 GTPase activity; GO:0016462 pyrophosphatase activity; GO:0016787 hydrolase activity; GO:0016817 hydrolase activity, acting on acid anhydrides; GO:0016818 hydrolase activity, acting on acid anhydrides, in phosphorus-containing anhydrides; GO:0017111 nucleoside-triphosphatase activity;	PF00071	PF00071 Ras family	R	KOG0393	Ras-related small GTPase, Rho type
Q803I2	Endoplasmic reticulum-Golgi intermediate compartment protein 3 OS=Danio rerio OX=7955 GN=ergic3 PE=2 SV=1	ergic3	1.7937	Up	5	2	7	2	2	43.1	292688	582543	471627	844990	513598	490071	0.726195	1.30258	1.71021	1.10999	0.961877	0.750709	plasma membrane	K20367	ERGIC3, ERV46; endoplasmic reticulum-Golgi intermediate compartment protein 3		GO:0006810 transport; GO:0006888 endoplasmic reticulum to Golgi vesicle-mediated transport; GO:0016192 vesicle-mediated transport; GO:0046907 intracellular transport; GO:0048193 Golgi vesicle transport; GO:0051179 localization; GO:0051234 establishment of localization; GO:0051641 cellular localization; GO:0051649 establishment of localization in cell;	GO:0005622 intracellular anatomical structure; GO:0005737 cytoplasm; GO:0005793 endoplasmic reticulum-Golgi intermediate compartment; GO:0043226 organelle; GO:0043227 membrane-bounded organelle; GO:0043229 intracellular organelle; GO:0043231 intracellular membrane-bounded organelle;		PF13850	PF13850 Endoplasmic Reticulum-Golgi Intermediate Compartment (ERGIC)	U	KOG2667	COPII vesicle protein
Q803J6	Sdcbp protein OS=Danio rerio OX=7955 GN=sdcbp PE=2 SV=1	sdcbp	1.90242	Up	3	1	8	1	1	32.4	338419	714387		1.82938e+06	602947	656580	0.539862	1.02704		1.54508	0.726031	0.646667	cytoplasm	K17254	SDCBP; syntenin-1					PF00595	PF00595 PDZ domain	K	KOG0849	Transcription factor PRD and related proteins, contain PAX and HOX domains
Q803N5	TAR DNA-binding protein 43 OS=Danio rerio OX=7955 GN=tardbpl PE=2 SV=1	tardbpl	3.98197	Up	13	4	11	2	3	34.3	71041.8	313896	268172	433932	301520	244503	0.344905	1.3734	1.90283	1.11539	1.10497	0.732883	nucleus	K23600	TARDBP, TDP43; TAR DNA-binding protein 43	map03015 mRNA surveillance pathway	GO:0001932 regulation of protein phosphorylation; GO:0001933 negative regulation of protein phosphorylation; GO:0006139 nucleobase-containing compound metabolic process; GO:0006351 transcription, DNA-templated; GO:0006355 regulation of transcription, DNA-templated; GO:0006357 regulation of transcription by RNA polymerase II; GO:0006366 transcription by RNA polymerase II; GO:0006396 RNA processing…	GO:0005622 intracellular anatomical structure; GO:0005634 nucleus; GO:0005654 nucleoplasm; GO:0005737 cytoplasm; GO:0030016 myofibril; GO:0030017 sarcomere; GO:0031672 A band; GO:0031673 H zone; GO:0031974 membrane-enclosed lumen; GO:0031981 nuclear lumen; GO:0043226 organelle; GO:0043227 membrane-bounded organelle; GO:0043228 non-membrane-bounded organelle; GO:0043229 intracellular organelle; GO…	GO:0000981 DNA-binding transcription factor activity, RNA polymerase II-specific; GO:0001228 DNA-binding transcription activator activity, RNA polymerase II-specific; GO:0003676 nucleic acid binding; GO:0003677 DNA binding; GO:0003690 double-stranded DNA binding; GO:0003697 single-stranded DNA binding; GO:0003700 DNA-binding transcription factor activity; GO:0003723 RNA binding; GO:0003729 mRNA b…	PF18694; PF00076	PF18694 Transactive response DNA-binding protein N-terminal domain; PF00076 RNA recognition motif. (a.k.a. RRM, RBD, or RNP domain)
Q803R9	Aldehyde dehydrogenase (NAD(+)) OS=Danio rerio OX=7955 GN=wu:fi34d12 PE=2 SV=1	wu:fi34d12	0.661538	Down	23	11	56	11	11	55.6	5.34488e+06	3.92343e+06	2.965e+06	7.04558e+06	5.0766e+06	8.05977e+06	1.30731	0.864833	1.0599	0.912377	0.937262	1.2171	cytoplasm	K14085	ALDH7A1; aldehyde dehydrogenase family 7 member A1 [EC:1.2.1.31 1.2.1.8 1.2.1.3]	map00010 Glycolysis / Gluconeogenesis; map00053 Ascorbate and aldarate metabolism; map00071 Fatty acid degradation; map00260 Glycine, serine and threonine metabolism; map00280 Valine, leucine and isoleucine degradation; map00310 Lysine degradation; map00330 Arginine and proline metabolism; map00340 Histidine metabolism; map00380 Tryptophan metabolism; map00410 beta-Alanine metabolism; map00561 Gl…	GO:0001505 regulation of neurotransmitter levels; GO:0003008 system process; GO:0006081 cellular aldehyde metabolic process; GO:0006082 organic acid metabolic process; GO:0006520 cellular amino acid metabolic process; GO:0006553 lysine metabolic process; GO:0006554 lysine catabolic process; GO:0006576 cellular biogenic amine metabolic process; GO:0006807 nitrogen compound metabolic process; GO:00…	GO:0005622 intracellular anatomical structure; GO:0005737 cytoplasm; GO:0005739 mitochondrion; GO:0005759 mitochondrial matrix; GO:0005829 cytosol; GO:0031974 membrane-enclosed lumen; GO:0043226 organelle; GO:0043227 membrane-bounded organelle; GO:0043229 intracellular organelle; GO:0043231 intracellular membrane-bounded organelle; GO:0043233 organelle lumen; GO:0070013 intracellular organelle lu…	GO:0003824 catalytic activity; GO:0004029 aldehyde dehydrogenase (NAD+) activity; GO:0004043 L-aminoadipate-semialdehyde dehydrogenase activity; GO:0008802 betaine-aldehyde dehydrogenase activity; GO:0016491 oxidoreductase activity; GO:0016620 oxidoreductase activity, acting on the aldehyde or oxo group of donors, NAD or NADP as acceptor; GO:0016903 oxidoreductase activity, acting on the aldehyde…			C	KOG2453	Aldehyde dehydrogenase
Q803T1	Decorin OS=Danio rerio OX=7955 GN=DC PE=2 SV=1	DC	1.9099	Up	14	6	33	6	6	41.2	1.95208e+06	4.13698e+06	2.41652e+06	6.2077e+06	4.47358e+06	5.69468e+06	0.622029	1.18802	1.12539	1.04727	1.07601	1.12033	extracellular	K04660	DCN; decorin	map04350 TGF-beta signaling pathway	GO:0000003 reproduction; GO:0001655 urogenital system development; GO:0001822 kidney development; GO:0001890 placenta development; GO:0001932 regulation of protein phosphorylation; GO:0001933 negative regulation of protein phosphorylation; GO:0002237 response to molecule of bacterial origin; GO:0003006 developmental process involved in reproduction; GO:0003254 regulation of membrane depolarizatio…	GO:0000323 lytic vacuole; GO:0005576 extracellular region; GO:0005581 collagen trimer; GO:0005589 collagen type VI trimer; GO:0005622 intracellular anatomical structure; GO:0005737 cytoplasm; GO:0005764 lysosome; GO:0005773 vacuole; GO:0005775 vacuolar lumen; GO:0005794 Golgi apparatus; GO:0005796 Golgi lumen; GO:0012505 endomembrane system; GO:0031012 extracellular matrix; GO:0031974 membrane-en…	GO:0004857 enzyme inhibitor activity; GO:0004860 protein kinase inhibitor activity; GO:0005488 binding; GO:0005515 protein binding; GO:0005518 collagen binding; GO:0005539 glycosaminoglycan binding; GO:0019207 kinase regulator activity; GO:0019210 kinase inhibitor activity; GO:0019887 protein kinase regulator activity; GO:0030234 enzyme regulator activity; GO:0042802 identical protein binding; GO…			R	KOG0619	FOG: Leucine rich repeat
Q8AY63	Creatine kinase OS=Danio rerio OX=7955 GN=ckb PE=2 SV=1	ckb	0.532998	Down	28	11	67	9	9	42.9	2.53743e+06	1.5007e+06	188159	4.76631e+06	4.7201e+06	6.98715e+06	0.971887	0.518014	0.105329	0.966546	1.36465	1.65229	cytoplasm	K00933	E2.7.3.2; creatine kinase [EC:2.7.3.2]	map00330 Arginine and proline metabolism; map01100 Metabolic pathways	GO:0006082 organic acid metabolic process; GO:0006139 nucleobase-containing compound metabolic process; GO:0006163 purine nucleotide metabolic process; GO:0006164 purine nucleotide biosynthetic process; GO:0006520 cellular amino acid metabolic process; GO:0006575 cellular modified amino acid metabolic process; GO:0006600 creatine metabolic process; GO:0006725 cellular aromatic compound metabolic …	GO:0005576 extracellular region; GO:0005615 extracellular space; GO:0005622 intracellular anatomical structure; GO:0005634 nucleus; GO:0005737 cytoplasm; GO:0005739 mitochondrion; GO:0005829 cytosol; GO:0030425 dendrite; GO:0036477 somatodendritic compartment; GO:0042995 cell projection; GO:0043005 neuron projection; GO:0043025 neuronal cell body; GO:0043209 myelin sheath; GO:0043226 organelle; G…	GO:0003824 catalytic activity; GO:0004111 creatine kinase activity; GO:0005488 binding; GO:0005515 protein binding; GO:0016301 kinase activity; GO:0016740 transferase activity; GO:0016772 transferase activity, transferring phosphorus-containing groups; GO:0016775 phosphotransferase activity, nitrogenous group as acceptor; GO:0019899 enzyme binding; GO:0031625 ubiquitin protein ligase binding; GO:…	PF02807; PF00217	PF02807 ATP:guanido phosphotransferase, N-terminal domain; PF00217 ATP:guanido phosphotransferase, C-terminal catalytic domain	C	KOG3581	Creatine kinases
Q8JGR1	RNA helicase OS=Danio rerio OX=7955 GN=wu:fi21a04 PE=2 SV=1	wu:fi21a04	0.505171	Down	13	6	21	6	6	54.7	2.19277e+06	1.22915e+06	879965	4.08289e+06	2.49697e+06	3.75189e+06	1.18804	0.600161	0.696793	1.17118	1.02117	1.25503	cytoplasm	K18655	DDX19, DBP5; ATP-dependent RNA helicase DDX19/DBP5 [EC:3.6.4.13]	map03013 Nucleocytoplasmic transport; map03015 mRNA surveillance pathway	GO:0000003 reproduction; GO:0003006 developmental process involved in reproduction; GO:0006139 nucleobase-containing compound metabolic process; GO:0006396 RNA processing; GO:0006403 RNA localization; GO:0006405 RNA export from nucleus; GO:0006406 mRNA export from nucleus; GO:0006611 protein export from nucleus; GO:0006725 cellular aromatic compound metabolic process; GO:0006807 nitrogen compound…	GO:0005622 intracellular anatomical structure; GO:0005634 nucleus; GO:0005635 nuclear envelope; GO:0005643 nuclear pore; GO:0005681 spliceosomal complex; GO:0005730 nucleolus; GO:0005737 cytoplasm; GO:0012505 endomembrane system; GO:0016020 membrane; GO:0031090 organelle membrane; GO:0031965 nuclear membrane; GO:0031967 organelle envelope; GO:0031974 membrane-enclosed lumen; GO:0031975 envelope; …	GO:0003676 nucleic acid binding; GO:0003723 RNA binding; GO:0003724 RNA helicase activity; GO:0003824 catalytic activity; GO:0004386 helicase activity; GO:0005488 binding; GO:0008186 ATP-dependent activity, acting on RNA; GO:0016462 pyrophosphatase activity; GO:0016787 hydrolase activity; GO:0016817 hydrolase activity, acting on acid anhydrides; GO:0016818 hydrolase activity, acting on acid anhyd…	PF00270; PF00271	PF00270 DEAD/DEAH box helicase; PF00271 Helicase conserved C-terminal domain	A	KOG0332	ATP-dependent RNA helicase
Q8JGS9	40S ribosomal protein S18 OS=Danio rerio OX=7955 GN=rps18 PE=2 SV=1	rps18	1.84735	Up	43	9	61	9	9	17.7	6.15612e+06	1.26191e+07	1.00338e+07	1.758e+07	8.48315e+06	1.23614e+07	0.725956	1.3411	1.7293	1.09759	0.755107	0.899985	cytoplasm	K02964	RP-S18e, RPS18; small subunit ribosomal protein S18e	map03010 Ribosome	GO:0006412 translation; GO:0006518 peptide metabolic process; GO:0006807 nitrogen compound metabolic process; GO:0008152 metabolic process; GO:0009058 biosynthetic process; GO:0009059 macromolecule biosynthetic process; GO:0009987 cellular process; GO:0010467 gene expression; GO:0019538 protein metabolic process; GO:0022613 ribonucleoprotein complex biogenesis; GO:0034641 cellular nitrogen compou…	GO:0005622 intracellular anatomical structure; GO:0005737 cytoplasm; GO:0005829 cytosol; GO:0005840 ribosome; GO:0015935 small ribosomal subunit; GO:0032991 protein-containing complex; GO:0043226 organelle; GO:0043228 non-membrane-bounded organelle; GO:0043229 intracellular organelle; GO:0043232 intracellular non-membrane-bounded organelle; GO:0044391 ribosomal subunit; GO:1990904 ribonucleoprote…	GO:0003735 structural constituent of ribosome; GO:0005198 structural molecule activity;			J	KOG3311	Ribosomal protein S18
Q8JH71	Fructose-bisphosphate aldolase B OS=Danio rerio OX=7955 GN=aldob PE=2 SV=1	aldob	0.422521	Down	43	23	141	22	22	39.3	3.01447e+07	1.41329e+07	6.10059e+06	2.53243e+07	1.56189e+07	2.90503e+07	1.98553	0.838926	0.58727	0.88312	0.776541	1.18135	cytoplasm	K01623	ALDO; fructose-bisphosphate aldolase, class I [EC:4.1.2.13]	map00010 Glycolysis / Gluconeogenesis; map00030 Pentose phosphate pathway; map00051 Fructose and mannose metabolism; map01100 Metabolic pathways; map01200 Carbon metabolism; map01230 Biosynthesis of amino acids; map04066 HIF-1 signaling pathway	GO:0001101 response to acid chemical; GO:0001889 liver development; GO:0005975 carbohydrate metabolic process; GO:0005996 monosaccharide metabolic process; GO:0006000 fructose metabolic process; GO:0006001 fructose catabolic process; GO:0006006 glucose metabolic process; GO:0006007 glucose catabolic process; GO:0006081 cellular aldehyde metabolic process; GO:0006082 organic acid metabolic process…	GO:0000323 lytic vacuole; GO:0005576 extracellular region; GO:0005615 extracellular space; GO:0005622 intracellular anatomical structure; GO:0005634 nucleus; GO:0005737 cytoplasm; GO:0005764 lysosome; GO:0005773 vacuole; GO:0005783 endoplasmic reticulum; GO:0005789 endoplasmic reticulum membrane; GO:0005790 smooth endoplasmic reticulum; GO:0005791 rough endoplasmic reticulum; GO:0005813 centrosom…	GO:0003824 catalytic activity; GO:0004332 fructose-bisphosphate aldolase activity; GO:0005488 binding; GO:0005515 protein binding; GO:0005543 phospholipid binding; GO:0008092 cytoskeletal protein binding; GO:0008289 lipid binding; GO:0016829 lyase activity; GO:0016830 carbon-carbon lyase activity; GO:0016832 aldehyde-lyase activity; GO:0019899 enzyme binding; GO:0030246 carbohydrate binding; GO:0…	PF00274	PF00274 Fructose-bisphosphate aldolase class-I	G	KOG1557	Fructose-biphosphate aldolase
Q8JHG6	KIAA0007-like protein OS=Danio rerio OX=7955 GN=chunp6935 PE=2 SV=1	chunp6935	2.31495	Up	1	1	1	1	1	71.6	76136.2	195571	84705.3		160065	161211	0.742282	1.71834	1.20695		1.17794	0.970369	nucleus	K14546	UTP5, WDR43; U3 small nucleolar RNA-associated protein 5	map03008 Ribosome biogenesis in eukaryotes	GO:0006139 nucleobase-containing compound metabolic process; GO:0006355 regulation of transcription, DNA-templated; GO:0006356 regulation of transcription by RNA polymerase I; GO:0006364 rRNA processing; GO:0006396 RNA processing; GO:0006725 cellular aromatic compound metabolic process; GO:0006807 nitrogen compound metabolic process; GO:0006950 response to stress; GO:0007154 cell communication; G…	GO:0001650 fibrillar center; GO:0005622 intracellular anatomical structure; GO:0005634 nucleus; GO:0005654 nucleoplasm; GO:0005730 nucleolus; GO:0031974 membrane-enclosed lumen; GO:0031981 nuclear lumen; GO:0043226 organelle; GO:0043227 membrane-bounded organelle; GO:0043228 non-membrane-bounded organelle; GO:0043229 intracellular organelle; GO:0043231 intracellular membrane-bounded organelle; GO…				R	KOG4547	WD40 repeat-containing protein
Q8JHG7	T-complex protein 1 subunit eta OS=Danio rerio OX=7955 GN=chunp6934 PE=2 SV=1	chunp6934	1.95771	Up	26	16	92	16	16	59.8	4.90261e+06	1.065e+07	3.94369e+06	2.05421e+07	1.32155e+07	1.08964e+07	0.605924	1.18622	0.712352	1.34417	1.23288	0.831456	cytoplasm	K09499	CCT7; T-complex protein 1 subunit eta		GO:0000003 reproduction; GO:0006457 protein folding; GO:0006458 'de novo' protein folding; GO:0006810 transport; GO:0007338 single fertilization; GO:0007339 binding of sperm to zona pellucida; GO:0008037 cell recognition; GO:0009566 fertilization; GO:0009889 regulation of biosynthetic process; GO:0009891 positive regulation of biosynthetic process; GO:0009893 positive regulation of metabolic proc…	GO:0002199 zona pellucida receptor complex; GO:0005622 intracellular anatomical structure; GO:0005737 cytoplasm; GO:0005829 cytosol; GO:0005832 chaperonin-containing T-complex; GO:0005856 cytoskeleton; GO:0005874 microtubule; GO:0015630 microtubule cytoskeleton; GO:0032991 protein-containing complex; GO:0043226 organelle; GO:0043228 non-membrane-bounded organelle; GO:0043229 intracellular organel…	GO:0005488 binding; GO:0005515 protein binding; GO:0042802 identical protein binding; GO:0044183 protein folding chaperone; GO:0051082 unfolded protein binding;			O	KOG0361	Chaperonin complex component, TCP-1 eta subunit (CCT7)
Q8JHH4	V-type proton ATPase subunit E 1 OS=Danio rerio OX=7955 GN=atp6e PE=2 SV=1	atp6e	1.94036	Up	17	4	22	2	2	25.9	312737	673339	617180	1.61272e+06	739535	605892	0.543588	1.05476	1.56785	1.48411	0.970282	0.650206	cytoplasm	K02150	ATPeV1E, ATP6E; V-type H+-transporting ATPase subunit E	map00190 Oxidative phosphorylation; map01100 Metabolic pathways; map04145 Phagosome; map04150 mTOR signaling pathway; map04721 Synaptic vesicle cycle; map04966 Collecting duct acid secretion	GO:0000041 transition metal ion transport; GO:0001763 morphogenesis of a branching structure; GO:0002009 morphogenesis of an epithelium; GO:0006810 transport; GO:0006811 ion transport; GO:0006812 cation transport; GO:0006826 iron ion transport; GO:0007154 cell communication; GO:0007165 signal transduction; GO:0007166 cell surface receptor signaling pathway; GO:0007167 enzyme linked receptor prote…	GO:0000221 vacuolar proton-transporting V-type ATPase, V1 domain; GO:0005622 intracellular anatomical structure; GO:0005737 cytoplasm; GO:0005768 endosome; GO:0005773 vacuole; GO:0005774 vacuolar membrane; GO:0005829 cytosol; GO:0005886 plasma membrane; GO:0005902 microvillus; GO:0012505 endomembrane system; GO:0016020 membrane; GO:0016324 apical plasma membrane; GO:0016469 proton-transporting tw…	GO:0003824 catalytic activity; GO:0005215 transporter activity; GO:0005488 binding; GO:0005515 protein binding; GO:0008324 cation transmembrane transporter activity; GO:0008553 P-type proton-exporting transporter activity; GO:0015075 ion transmembrane transporter activity; GO:0015078 proton transmembrane transporter activity; GO:0015318 inorganic molecular entity transmembrane transporter activit…			C	KOG1664	Vacuolar H+-ATPase V1 sector, subunit E
Q8MGW8	MHC class II antigen OS=Danio rerio OX=7955 GN=DAB1 PE=4 SV=1	DAB1	0.49796	Down	14	4	27	4	4	28.5	3.27501e+06	1.80959e+06	536578	4.46796e+06	3.97653e+06	6.35103e+06	1.27179	0.633303	0.304536	0.91861	1.16562	1.52269	peroxisome	K06752	MHC2; MHC class II antigen	map04145 Phagosome; map04514 Cell adhesion molecules; map04612 Antigen processing and presentation; map04640 Hematopoietic cell lineage; map04658 Th1 and Th2 cell differentiation; map04659 Th17 cell differentiation; map04672 Intestinal immune network for IgA production	GO:0001775 cell activation; GO:0001817 regulation of cytokine production; GO:0001818 negative regulation of cytokine production; GO:0001932 regulation of protein phosphorylation; GO:0001934 positive regulation of protein phosphorylation; GO:0002250 adaptive immune response; GO:0002252 immune effector process; GO:0002253 activation of immune response; GO:0002339 B cell selection; GO:0002343 periph…	GO:0000139 Golgi membrane; GO:0000323 lytic vacuole; GO:0005622 intracellular anatomical structure; GO:0005737 cytoplasm; GO:0005764 lysosome; GO:0005765 lysosomal membrane; GO:0005768 endosome; GO:0005769 early endosome; GO:0005770 late endosome; GO:0005771 multivesicular body; GO:0005773 vacuole; GO:0005774 vacuolar membrane; GO:0005783 endoplasmic reticulum; GO:0005789 endoplasmic reticulum me…	GO:0003823 antigen binding; GO:0004888 transmembrane signaling receptor activity; GO:0005102 signaling receptor binding; GO:0005488 binding; GO:0005515 protein binding; GO:0008134 transcription factor binding; GO:0015643 toxic substance binding; GO:0019899 enzyme binding; GO:0031625 ubiquitin protein ligase binding; GO:0032395 MHC class II receptor activity; GO:0033218 amide binding; GO:0038023 s…	PF00969; PF07654	PF00969 Class II histocompatibility antigen, beta domain; PF07654 Immunoglobulin C1-set domain
Q8QHI1	Sodium/potassium-transporting ATPase subunit beta OS=Danio rerio OX=7955 GN=wu:fa14a07 PE=2 SV=1	wu:fa14a07	1.7042	Up	3	1	1	1	1	32	312487	590914	374505	805421	958154	610503	0.67841	1.15614	1.18828	0.925766	1.57016	0.818301	plasma membrane	K01540	ATP1B, CD298; sodium/potassium-transporting ATPase subunit beta	map04022 cGMP-PKG signaling pathway; map04024 cAMP signaling pathway; map04260 Cardiac muscle contraction; map04261 Adrenergic signaling in cardiomyocytes; map04911 Insulin secretion; map04918 Thyroid hormone synthesis; map04919 Thyroid hormone signaling pathway; map04925 Aldosterone synthesis and secretion; map04960 Aldosterone-regulated sodium reabsorption; map04961 Endocrine and other factor-r…						P	KOG3927	Na+/K+ ATPase, beta subunit
Q8UUX0	Non-specific serine/threonine protein kinase OS=Danio rerio OX=7955 GN=cb945 PE=2 SV=1	cb945	3.05567	Up	9	5	10	5	5	55.5	326237	1.10615e+06	861728	746303	559600	996115	0.56277	1.71964	2.17255	0.681601	0.728656	1.06089	cytoplasm	K04456	AKT; RAC serine/threonine-protein kinase [EC:2.7.11.1]	map04010 MAPK signaling pathway; map04012 ErbB signaling pathway; map04014 Ras signaling pathway; map04015 Rap1 signaling pathway; map04022 cGMP-PKG signaling pathway; map04024 cAMP signaling pathway; map04062 Chemokine signaling pathway; map04066 HIF-1 signaling pathway; map04068 FoxO signaling pathway; map04071 Sphingolipid signaling pathway; map04072 Phospholipase D signaling pathway; map04140…	GO:0000003 reproduction; GO:0000768 syncytium formation by plasma membrane fusion; GO:0001505 regulation of neurotransmitter levels; GO:0001558 regulation of cell growth; GO:0001667 ameboidal-type cell migration; GO:0001932 regulation of protein phosphorylation; GO:0001934 positive regulation of protein phosphorylation; GO:0002028 regulation of sodium ion transport; GO:0002682 regulation of immun…	GO:0001726 ruffle; GO:0005622 intracellular anatomical structure; GO:0005634 nucleus; GO:0005654 nucleoplasm; GO:0005737 cytoplasm; GO:0005829 cytosol; GO:0005886 plasma membrane; GO:0005938 cell cortex; GO:0009898 cytoplasmic side of plasma membrane; GO:0012505 endomembrane system; GO:0016020 membrane; GO:0030141 secretory granule; GO:0030424 axon; GO:0030425 dendrite; GO:0031252 cell leading ed…	GO:0000166 nucleotide binding; GO:0003824 catalytic activity; GO:0004672 protein kinase activity; GO:0004674 protein serine/threonine kinase activity; GO:0005080 protein kinase C binding; GO:0005488 binding; GO:0005515 protein binding; GO:0005516 calmodulin binding; GO:0005524 ATP binding; GO:0005543 phospholipid binding; GO:0005547 phosphatidylinositol-3,4,5-trisphosphate binding; GO:0008289 lip…	PF00169; PF00069	PF00169 PH domain; PF00069 Protein kinase domain	T	KOG0690	Serine/threonine protein kinase
Q91398	Casein kinase II subunit beta OS=Danio rerio OX=7955 GN=csnk2b PE=2 SV=1	csnk2b	0.457249	Down	13	3	8	3	3	24.9	319552	162131	154525	348446	805710	1.19616e+06	0.848329	0.387897	0.599546	0.489753	1.61455	1.96055	extracellular	K03115	CSNK2B; casein kinase II subunit beta	map03008 Ribosome biogenesis in eukaryotes; map04064 NF-kappa B signaling pathway; map04137 Mitophagy - animal; map04310 Wnt signaling pathway; map04520 Adherens junction	GO:0000003 reproduction; GO:0001932 regulation of protein phosphorylation; GO:0003002 regionalization; GO:0003006 developmental process involved in reproduction; GO:0006403 RNA localization; GO:0006464 cellular protein modification process; GO:0006468 protein phosphorylation; GO:0006793 phosphorus metabolic process; GO:0006796 phosphate-containing compound metabolic process; GO:0006807 nitrogen c…	GO:0005622 intracellular anatomical structure; GO:0005634 nucleus; GO:0005737 cytoplasm; GO:0005829 cytosol; GO:0005929 cilium; GO:0005956 protein kinase CK2 complex; GO:0030424 axon; GO:0030425 dendrite; GO:0032991 protein-containing complex; GO:0036477 somatodendritic compartment; GO:0042995 cell projection; GO:0043005 neuron projection; GO:0043025 neuronal cell body; GO:0043226 organelle; GO:0…	GO:0003824 catalytic activity; GO:0004672 protein kinase activity; GO:0004674 protein serine/threonine kinase activity; GO:0005488 binding; GO:0005515 protein binding; GO:0016301 kinase activity; GO:0016740 transferase activity; GO:0016772 transferase activity, transferring phosphorus-containing groups; GO:0016773 phosphotransferase activity, alcohol group as acceptor; GO:0019207 kinase regulator…	PF01214	PF01214 Casein kinase II regulatory subunit	TDK	KOG3092	Casein kinase II, beta subunit
Q9DDU5	Glutathione S-transferase OS=Danio rerio OX=7955 GN=gstp1 PE=2 SV=1	gstp1	0.44931	Down	52	15	132	15	15	23.5	3.50042e+07	1.74518e+07	6.73063e+06	4.46326e+07	2.20595e+07	3.84036e+07	1.68935	0.759041	0.47474	1.14043	0.803606	1.14429	cytoplasm	K23790	GSTP; glutathione S-transferase P [EC:2.5.1.18]	map00480 Glutathione metabolism; map00980 Metabolism of xenobiotics by cytochrome P450; map00982 Drug metabolism - cytochrome P450; map00983 Drug metabolism - other enzymes; map01100 Metabolic pathways	GO:0000302 response to reactive oxygen species; GO:0001101 response to acid chemical; GO:0001676 long-chain fatty acid metabolic process; GO:0001775 cell activation; GO:0001817 regulation of cytokine production; GO:0001818 negative regulation of cytokine production; GO:0001932 regulation of protein phosphorylation; GO:0001933 negative regulation of protein phosphorylation; GO:0001959 regulation o…	GO:0005576 extracellular region; GO:0005622 intracellular anatomical structure; GO:0005634 nucleus; GO:0005737 cytoplasm; GO:0005739 mitochondrion; GO:0005829 cytosol; GO:0005886 plasma membrane; GO:0012505 endomembrane system; GO:0016020 membrane; GO:0030141 secretory granule; GO:0031410 cytoplasmic vesicle; GO:0031974 membrane-enclosed lumen; GO:0031982 vesicle; GO:0031983 vesicle lumen; GO:003…	GO:0003824 catalytic activity; GO:0004364 glutathione transferase activity; GO:0004601 peroxidase activity; GO:0004602 glutathione peroxidase activity; GO:0005488 binding; GO:0005515 protein binding; GO:0008432 JUN kinase binding; GO:0016209 antioxidant activity; GO:0016491 oxidoreductase activity; GO:0016684 oxidoreductase activity, acting on peroxide as acceptor; GO:0016740 transferase activity…	PF02798; PF14497	PF02798 Glutathione S-transferase, N-terminal domain; PF14497 Glutathione S-transferase, C-terminal domain	O	KOG1695	Glutathione S-transferase
Q9I9E5	Small nuclear ribonucleoprotein-associated protein OS=Danio rerio OX=7955 GN=Snrpn PE=2 SV=1	Snrpn	0.342629	Down	13	4	13	4	4	24.4	1.00646e+06	382642	334484	1.80862e+06	802670	1.29097e+06	1.41839	0.485983	0.688936	1.34948	0.85386	1.12327	cytoplasm	K11086	SNRPB, SMB; small nuclear ribonucleoprotein B and B'	map03040 Spliceosome	GO:0000003 reproduction; GO:0000375 RNA splicing, via transesterification reactions; GO:0000377 RNA splicing, via transesterification reactions with bulged adenosine as nucleophile; GO:0000387 spliceosomal snRNP assembly; GO:0000398 mRNA splicing, via spliceosome; GO:0003006 developmental process involved in reproduction; GO:0006139 nucleobase-containing compound metabolic process; GO:0006351 tra…	GO:0005622 intracellular anatomical structure; GO:0005634 nucleus; GO:0005654 nucleoplasm; GO:0005681 spliceosomal complex; GO:0005682 U5 snRNP; GO:0005683 U7 snRNP; GO:0005684 U2-type spliceosomal complex; GO:0005685 U1 snRNP; GO:0005686 U2 snRNP; GO:0005687 U4 snRNP; GO:0005689 U12-type spliceosomal complex; GO:0005697 telomerase holoenzyme complex; GO:0005737 cytoplasm; GO:0005829 cytosol; GO:…	GO:0003676 nucleic acid binding; GO:0003723 RNA binding; GO:0005488 binding; GO:0005515 protein binding; GO:0017069 snRNA binding; GO:0019899 enzyme binding; GO:0030620 U2 snRNA binding; GO:0043021 ribonucleoprotein complex binding; GO:0044877 protein-containing complex binding; GO:0051117 ATPase binding; GO:0070034 telomerase RNA binding; GO:0070990 snRNP binding; GO:0071208 histone pre-mRNA DCP…	PF01423	PF01423 LSM domain	K	KOG3168	U1 snRNP component
Q9PUS6	Proteasome subunit beta OS=Danio rerio OX=7955 GN=psmb11 PE=2 SV=1	psmb11	0.575601	Down	27	7	35	7	7	23.4	1.0099e+07	6.45018e+06	2.84987e+06	9.49027e+06	5.36873e+06	8.27725e+06	1.88242	1.08352	0.776367	0.936562	0.755371	0.952557	nucleus	K02738	PSMB6; 20S proteasome subunit beta 1 [EC:3.4.25.1]	map03050 Proteasome				PF00227	PF00227 Proteasome subunit	O	KOG0174	20S proteasome, regulatory subunit beta type PSMB6/PSMB9/PRE3
A0A096X788	Septin OS=Danio rerio OX=7955 GN=sept7a PE=2 SV=1	sept7a	0.658574	Down	31	14	61	6	14	50.4	7.531e+06	5.50339e+06	2.33578e+06	1.81645e+07	9.68019e+06	1.32346e+07	1.05775	0.696605	0.479471	1.35074	1.02627	1.14764	cytoplasm	K16944	SEPT7, CDC3; septin 7		GO:0000003 reproduction; GO:0000278 mitotic cell cycle; GO:0000281 mitotic cytokinesis; GO:0000902 cell morphogenesis; GO:0000904 cell morphogenesis involved in differentiation; GO:0000910 cytokinesis; GO:0000912 assembly of actomyosin apparatus involved in cytokinesis; GO:0000915 actomyosin contractile ring assembly; GO:0006915 apoptotic process; GO:0006996 organelle organization; GO:0007010 cyt…	GO:0001725 stress fiber; GO:0005576 extracellular region; GO:0005622 intracellular anatomical structure; GO:0005634 nucleus; GO:0005737 cytoplasm; GO:0005829 cytosol; GO:0005856 cytoskeleton; GO:0005886 plasma membrane; GO:0005929 cilium; GO:0005930 axoneme; GO:0005938 cell cortex; GO:0005940 septin ring; GO:0015629 actin cytoskeleton; GO:0016020 membrane; GO:0030424 axon; GO:0030496 midbody; GO:…	GO:0000166 nucleotide binding; GO:0001882 nucleoside binding; GO:0001883 purine nucleoside binding; GO:0003779 actin binding; GO:0003824 catalytic activity; GO:0003924 GTPase activity; GO:0005198 structural molecule activity; GO:0005488 binding; GO:0005515 protein binding; GO:0005525 GTP binding; GO:0008017 microtubule binding; GO:0008092 cytoskeletal protein binding; GO:0015631 tubulin binding; …	PF00735	PF00735 Septin	DZU	KOG2655	Septin family protein (P-loop GTPase)
A0A097	Thymosin beta OS=Danio rerio OX=7955 GN=Tbeta-a PE=2 SV=1	Tbeta-a	0.345984	Down	65	5	10	5	5	5.2	2.94943e+06	1.13231e+06	628180	3.98139e+06	1.46212e+06	1.85063e+06	1.94804	0.673992	0.606382	1.39224	0.728941	0.75465	nucleus	K24043	TMSB15; thymosin beta 15
A0A8M1MZK8	MICOS complex subunit MIC60 OS=Danio rerio OX=7955 GN=immt PE=3 SV=1	immt	0.552889	Down	2	2	7	2	2	83.1	1.38049e+06	846921	360808	1.46921e+06	1.71852e+06	2.01956e+06	1.40403	0.776274	0.536318	0.791128	1.31931	1.26814	mitochondria	K17785	IMMT, MIC60; MICOS complex subunit MIC60		GO:0000302 response to reactive oxygen species; GO:0006873 cellular ion homeostasis; GO:0006874 cellular calcium ion homeostasis; GO:0006875 cellular metal ion homeostasis; GO:0006950 response to stress; GO:0006979 response to oxidative stress; GO:0006996 organelle organization; GO:0007005 mitochondrion organization; GO:0007006 mitochondrial membrane organization; GO:0007007 inner mitochondrial m…	GO:0005622 intracellular anatomical structure; GO:0005737 cytoplasm; GO:0005739 mitochondrion; GO:0005740 mitochondrial envelope; GO:0005743 mitochondrial inner membrane; GO:0005753 mitochondrial proton-transporting ATP synthase complex; GO:0016020 membrane; GO:0016021 integral component of membrane; GO:0016469 proton-transporting two-sector ATPase complex; GO:0019866 organelle inner membrane; GO…				M	KOG1854	Mitochondrial inner membrane protein (mitofilin)
A0A8M1MZL3	manganese-transporting ATPase 13A1 OS=Danio rerio OX=7955 GN=atp13a1 PE=3 SV=1	atp13a1	5.73703	Up	2	2	2	2	2	132.1	48025.1	305723	203500	266656	229860	205728	0.302317	1.7344	1.87223	0.888715	1.09221	0.799562	plasma membrane	K14950	ATP13A1, SPF1; manganese-transporting P-type ATPase [EC:7.2.2.-]		GO:0000041 transition metal ion transport; GO:0006810 transport; GO:0006811 ion transport; GO:0006812 cation transport; GO:0006816 calcium ion transport; GO:0006828 manganese ion transport; GO:0006873 cellular ion homeostasis; GO:0006874 cellular calcium ion homeostasis; GO:0006875 cellular metal ion homeostasis; GO:0009987 cellular process; GO:0019725 cellular homeostasis; GO:0030001 metal ion t…	GO:0005622 intracellular anatomical structure; GO:0005737 cytoplasm; GO:0005783 endoplasmic reticulum; GO:0005789 endoplasmic reticulum membrane; GO:0005886 plasma membrane; GO:0005887 integral component of plasma membrane; GO:0012505 endomembrane system; GO:0016020 membrane; GO:0016021 integral component of membrane; GO:0031224 intrinsic component of membrane; GO:0031226 intrinsic component of p…	GO:0003824 catalytic activity; GO:0005215 transporter activity; GO:0005384 manganese ion transmembrane transporter activity; GO:0005388 P-type calcium transporter activity; GO:0008324 cation transmembrane transporter activity; GO:0015075 ion transmembrane transporter activity; GO:0015085 calcium ion transmembrane transporter activity; GO:0015318 inorganic molecular entity transmembrane transporte…	PF00702	PF00702 haloacid dehalogenase-like hydrolase	P	KOG0209	P-type ATPase
A0A8M1MZQ7	5'-3' exoribonuclease OS=Danio rerio OX=7955 GN=xrn2 PE=3 SV=1	xrn2	0.508098	Down	8	8	38	1	8	109.2	2.17106e+06	1.22403e+06	2.0742e+06	4.11421e+06	2.31878e+06	3.55019e+06	1.11394	0.565993	1.55541	1.11762	0.898047	1.12463	nucleus	K12619	XRN2, RAT1; 5'-3' exoribonuclease 2 [EC:3.1.13.-]	map03008 Ribosome biogenesis in eukaryotes; map03018 RNA degradation	GO:0000003 reproduction; GO:0000738 DNA catabolic process, exonucleolytic; GO:0006139 nucleobase-containing compound metabolic process; GO:0006259 DNA metabolic process; GO:0006281 DNA repair; GO:0006308 DNA catabolic process; GO:0006310 DNA recombination; GO:0006364 rRNA processing; GO:0006396 RNA processing; GO:0006401 RNA catabolic process; GO:0006725 cellular aromatic compound metabolic proce…	GO:0005622 intracellular anatomical structure; GO:0005634 nucleus; GO:0005654 nucleoplasm; GO:0005730 nucleolus; GO:0016234 inclusion body; GO:0016235 aggresome; GO:0031974 membrane-enclosed lumen; GO:0031981 nuclear lumen; GO:0043226 organelle; GO:0043227 membrane-bounded organelle; GO:0043228 non-membrane-bounded organelle; GO:0043229 intracellular organelle; GO:0043231 intracellular membrane-b…	GO:0000175 3'-5'-exoribonuclease activity; GO:0000976 transcription cis-regulatory region binding; GO:0001067 transcription regulatory region nucleic acid binding; GO:0001147 transcription termination site sequence-specific DNA binding; GO:0003676 nucleic acid binding; GO:0003677 DNA binding; GO:0003690 double-stranded DNA binding; GO:0003824 catalytic activity; GO:0004518 nuclease activity; GO:0…	PF17846	PF17846 Xrn1 helical domain	LA	KOG2044	5'-3' exonuclease HKE1/RAT1
A0A8M1MZZ9	26S proteasome non-ATPase regulatory subunit 8 OS=Danio rerio OX=7955 GN=psmd8 PE=3 SV=1	psmd8	0.566378	Down	21	6	27	6	6	31	2.63914e+06	1.6586e+06	1.33426e+06	5.30281e+06	3.50268e+06	3.46922e+06	1.16852	0.661824	0.863406	1.24308	1.17064	0.948354	cytoplasm	K03031	PSMD8, RPN12; 26S proteasome regulatory subunit N12	map03050 Proteasome	GO:0006464 cellular protein modification process; GO:0006508 proteolysis; GO:0006511 ubiquitin-dependent protein catabolic process; GO:0006807 nitrogen compound metabolic process; GO:0008152 metabolic process; GO:0009056 catabolic process; GO:0009057 macromolecule catabolic process; GO:0009987 cellular process; GO:0010498 proteasomal protein catabolic process; GO:0016043 cellular component organi…	GO:0000502 proteasome complex; GO:0005622 intracellular anatomical structure; GO:0005634 nucleus; GO:0005654 nucleoplasm; GO:0005737 cytoplasm; GO:0005829 cytosol; GO:0005838 proteasome regulatory particle; GO:0008541 proteasome regulatory particle, lid subcomplex; GO:0022624 proteasome accessory complex; GO:0031974 membrane-enclosed lumen; GO:0031981 nuclear lumen; GO:0032991 protein-containing …	GO:0005488 binding; GO:0005515 protein binding;			O	KOG3151	26S proteasome regulatory complex, subunit RPN12/PSMD8
A0A8M1N086	Glutathione transferase OS=Danio rerio OX=7955 GN=mgst1.2 PE=3 SV=1	mgst1.2	0.0960696	Down	7	1	5	1	1	17.3	1.82132e+06	194153	139983	296245	189004	528094	4.55702	0.437791	0.511883	0.392431	0.356956	0.815777	plasma membrane	K00799	GST, gst; glutathione S-transferase [EC:2.5.1.18]	map00480 Glutathione metabolism; map00980 Metabolism of xenobiotics by cytochrome P450; map00982 Drug metabolism - cytochrome P450; map00983 Drug metabolism - other enzymes; map01100 Metabolic pathways; map04212 Longevity regulating pathway - worm	GO:0000003 reproduction; GO:0001775 cell activation; GO:0002237 response to molecule of bacterial origin; GO:0002252 immune effector process; GO:0002263 cell activation involved in immune response; GO:0002274 myeloid leukocyte activation; GO:0002275 myeloid cell activation involved in immune response; GO:0002283 neutrophil activation involved in immune response; GO:0002366 leukocyte activation in…	GO:0000323 lytic vacuole; GO:0005622 intracellular anatomical structure; GO:0005634 nucleus; GO:0005737 cytoplasm; GO:0005739 mitochondrion; GO:0005740 mitochondrial envelope; GO:0005741 mitochondrial outer membrane; GO:0005764 lysosome; GO:0005765 lysosomal membrane; GO:0005766 primary lysosome; GO:0005773 vacuole; GO:0005774 vacuolar membrane; GO:0005777 peroxisome; GO:0005778 peroxisomal membr…	GO:0003824 catalytic activity; GO:0004364 glutathione transferase activity; GO:0004601 peroxidase activity; GO:0004602 glutathione peroxidase activity; GO:0005488 binding; GO:0005515 protein binding; GO:0016209 antioxidant activity; GO:0016491 oxidoreductase activity; GO:0016684 oxidoreductase activity, acting on peroxide as acceptor; GO:0016740 transferase activity; GO:0016765 transferase activi…
A0A8M1N0N3	Activated RNA polymerase II transcriptional coactivator p15 OS=Danio rerio OX=7955 GN=sub1b PE=3 SV=1	sub1b	0.181664	Down	17	2	2	2	2	13.9	241574	48695.8	58005	173567	104880	103881	2.62155	0.476242	0.919974	0.997224	0.85911	0.695998	nucleus	K25815	SUB1; activated RNA polymerase II transcriptional coactivator p15		GO:0006139 nucleobase-containing compound metabolic process; GO:0006351 transcription, DNA-templated; GO:0006355 regulation of transcription, DNA-templated; GO:0006357 regulation of transcription by RNA polymerase II; GO:0006366 transcription by RNA polymerase II; GO:0006725 cellular aromatic compound metabolic process; GO:0006807 nitrogen compound metabolic process; GO:0007154 cell communication…	GO:0005622 intracellular anatomical structure; GO:0005634 nucleus; GO:0005667 transcription regulator complex; GO:0005730 nucleolus; GO:0031974 membrane-enclosed lumen; GO:0031981 nuclear lumen; GO:0032991 protein-containing complex; GO:0043226 organelle; GO:0043227 membrane-bounded organelle; GO:0043228 non-membrane-bounded organelle; GO:0043229 intracellular organelle; GO:0043231 intracellular …	GO:0000981 DNA-binding transcription factor activity, RNA polymerase II-specific; GO:0001228 DNA-binding transcription activator activity, RNA polymerase II-specific; GO:0003676 nucleic acid binding; GO:0003677 DNA binding; GO:0003697 single-stranded DNA binding; GO:0003700 DNA-binding transcription factor activity; GO:0003712 transcription coregulator activity; GO:0003713 transcription coactivat…	PF02229	PF02229 Transcriptional Coactivator p15 (PC4)	K	KOG2712	Transcriptional coactivator
A0A8M1N0Q1	Proteasome subunit beta OS=Danio rerio OX=7955 GN=psmb2 PE=3 SV=1	psmb2	0.634573	Down	26	7	31	7	7	22.6	3.81404e+06	2.68559e+06	518086	8.51375e+06	6.37143e+06	9.26011e+06	0.970366	0.615768	0.192643	1.1468	1.22359	1.45456	cytoplasm	K02734	PSMB2; 20S proteasome subunit beta 4 [EC:3.4.25.1]	map03050 Proteasome	GO:0000003 reproduction; GO:0006464 cellular protein modification process; GO:0006508 proteolysis; GO:0006511 ubiquitin-dependent protein catabolic process; GO:0006807 nitrogen compound metabolic process; GO:0008152 metabolic process; GO:0009056 catabolic process; GO:0009057 macromolecule catabolic process; GO:0009987 cellular process; GO:0010033 response to organic substance; GO:0010243 response…	GO:0000502 proteasome complex; GO:0005622 intracellular anatomical structure; GO:0005634 nucleus; GO:0005654 nucleoplasm; GO:0005737 cytoplasm; GO:0005829 cytosol; GO:0005839 proteasome core complex; GO:0019774 proteasome core complex, beta-subunit complex; GO:0031974 membrane-enclosed lumen; GO:0031981 nuclear lumen; GO:0032991 protein-containing complex; GO:0043226 organelle; GO:0043227 membran…		PF00227	PF00227 Proteasome subunit	O	KOG0177	20S proteasome, regulatory subunit beta type PSMB2/PRE1
[truncated: 797 more rows]

## Sheet: T_1DvsT_0D
Supplementary Table 10-2 Statistics on the differential expression of O-GlcNAcylation proteins at 1dpa/0dpa
Protein accession	Protein description	Gene name	T_1D/T_0D Ratio	Regulated Type	Coverage [%]	Peptides	PSMs	Unique Peptides	Razor + unique peptides	MW [kDa]	Intensity T_0D	Intensity T_12h	Intensity T_1D	Intensity T_2D	Intensity T_4D	Intensity T_6D	T_0D	T_12h	T_1D	T_2D	T_4D	T_6D	Subcellular localization	KEGG KO No.	KEGG Gene	KEGG pathway	Biological Process	Cellular Component	Molecular Function	Pfam ID	Domain description	KOG category	KOG NO.	KOG description
[truncated: 1,249 more rows]

## Sheet: T_2DvsT_0D
Supplementary Table 10-3 Statistics on the differential expression of O-GlcNAcylation proteins at 2dpa/0dpa
[truncated: 1,148 more rows]

[truncated: 6 more sheets: T_4DvsT_0D, T_6DvsT_0D, T_1DvsT_12h, T_2DvsT_1D, T_4DvsT_2D, T_6DvsT_4D]
