# Supplementary material for: Upregulation of Protein O-GlcNAcylation Levels Promotes Zebrafish Fin Regeneration
Source: Mol Cell Proteomics. 2025 Mar 4;24(4):100936. doi: 10.1016/j.mcpro.2025.100936 (PMC12002929; doi:10.1016/j.mcpro.2025.100936)
Supplement: Supplementary Table 11 [file mmc4.xlsx]

## Sheet: Summary
Supplementary Table 11-1. MS/MS spectrum database search analysis summary
Total spectrums	Matched spectrums	Peptides	Unique peptides	Identified proteins	Comparable proteins
172475	57820	16369	14873	2856	2690
Supplementary Table 11-2. Differentially expressed protein summary
Compare group	Regulated type	fold change >1.2	fold change >1.3	fold change >1.5	fold change >2
T_12h/T_0D	Up-regulated	812	700	522	281
	Down-regulated	853	724	532	288
T_1D/T_0D	Up-regulated	820	747	581	334
	Down-regulated	902	825	668	434
T_2D/T_0D	Up-regulated	922	804	640	370
	Down-regulated	830	693	507	255
T_4D/T_0D	Up-regulated	907	800	668	415
	Down-regulated	863	762	602	345
T_6D/T_0D	Up-regulated	898	790	640	379
	Down-regulated	857	754	578	312
T_1D/T_12h	Up-regulated	706	597	428	239
	Down-regulated	863	738	552	289
T_2D/T_1D	Up-regulated	920	829	664	398
	Down-regulated	811	710	532	307
T_4D/T_2D	Up-regulated	779	648	467	225
	Down-regulated	817	657	414	166
T_6D/T_4D	Up-regulated	792	602	379	148
	Down-regulated	765	619	410	204

## Sheet: Protein_quant
Supplementary Table 11-3 Protein quantification information
Protein accession	Protein description	Gene name	Coverage [%]	Peptides	PSMs	Unique Peptides	Razor + unique peptides	MW [kDa]	Intensity T_0D	Intensity T_12h	Intensity T_1D	Intensity T_2D	Intensity T_4D	Intensity T_6D	T_0D	T_12h	T_1D	T_2D	T_4D	T_6D	T_12h/T_0D Ratio	T_1D/T_0D Ratio	T_2D/T_0D Ratio	T_4D/T_0D Ratio	T_6D/T_0D Ratio	T_1D/T_12h Ratio	T_2D/T_1D Ratio	T_4D/T_2D Ratio	T_6D/T_4D Ratio
A0A0R4IKU3	Reversion-inducing cysteine-rich protein with Kazal motifs OS=Danio rerio OX=7955 GN=reck PE=1 SV=3	reck	1	1	2	1	1	105.5				94440.8	156396	119080				0.535837	1.26511	0.787878								2.36101	0.622773
A0A8M3B4S5	Fatty acid synthase OS=Danio rerio OX=7955 GN=fasn PE=4 SV=1	fasn	1	3	3	3	3	274	62660.7	221827	236156	565253	273417	89598.4	0.34288	1.09393	1.88864	1.6376	1.12933	0.3027	3.19041	5.50815	4.77601	3.29365	0.882816	1.72647	0.86708	0.689625	0.268035
A1A5H8	Tyrosine-protein kinase yes OS=Danio rerio OX=7955 GN=yes1 PE=1 SV=1	yes1	9	5	14	2	5	61.2	1.26316e+06	1.41933e+06	545553	3.21335e+06	1.92088e+06	1.9398e+06	0.972132	0.984405	0.613625	1.3093	1.11587	0.921693	1.01263	0.631216	1.34684	1.14786	0.948116	0.623346	2.13372	0.852259	0.825989
A3KPA0	Junctional adhesion molecule 3B OS=Danio rerio OX=7955 GN=jam3b PE=1 SV=1	jam3b	5	2	3	2	2	33.9	262026	230163	97632.6	373318	148184	356812	1.41504	1.12018	0.770583	1.06738	0.604049	1.18967	0.791623	0.544568	0.754314	0.426879	0.840738	0.687913	1.38516	0.565917	1.9695
A4FVJ5	Guanine nucleotide binding protein (G protein), alpha 13b OS=Danio rerio OX=7955 GN=wu:fj64c01 PE=2 SV=1	wu:fj64c01	12	5	21	3	4	44.1	1.31622e+06	1.71059e+06	655304	2.17807e+06	948486	706173	1.38867	1.62645	1.01045	1.21663	0.75535	0.459986	1.17123	0.727637	0.876113	0.543938	0.331243	0.621257	1.20405	0.620853	0.608971
A7MBL8	Serine/threonine-protein kinase N2 OS=Danio rerio OX=7955 GN=pkn2 PE=2 SV=1	pkn2	1	1	3	1	1	110.6		206549						1.19087
A9C3R9	All-trans-retinyl ester 13-cis isomerohydrolase OS=Danio rerio OX=7955 GN=rpe65b PE=1 SV=1	rpe65b	3	2	9	2	2	60.6	282104	319694	187849	416968	351522	328390	1.18559	1.21084	1.15381	0.927785	1.11513	0.852081	1.0213	0.973196	0.78255	0.940571	0.718696	0.952902	0.804103	1.20193	0.764107
B5DE31	Y-box-binding protein 1 OS=Danio rerio OX=7955 GN=ybx1 PE=1 SV=1	ybx1	54	12	44	12	12	35	2.70848e+06	3.55304e+06	2.46385e+06	6.73682e+06	6.19284e+06	9.35592e+06	0.692469	0.818655	0.920641	0.9119	1.19512	1.47681	1.18223	1.32951	1.31688	1.72589	2.13268	1.12458	0.990505	1.31058	1.2357
E7EZF3	E3 ubiquitin-protein ligase UHRF1 OS=Danio rerio OX=7955 GN=uhrf1 PE=1 SV=1	uhrf1	2	1	1	1	1	87				68942.8	56969					0.76614	0.902586									1.17809
F1QCV2	Polyamine deacetylase HDAC10 OS=Danio rerio OX=7955 GN=hdac10 PE=1 SV=2	hdac10	5	3	14	3	3	74.5	53103	322785	229270	137593	433670	119127	0.324979	1.78023	2.05061	0.44581	2.00329	0.450101	5.478	6.31	1.37181	6.16437	1.38502	1.15188	0.217403	4.4936	0.224681
F1QEB7	WD repeat-containing protein 11 OS=Danio rerio OX=7955 GN=wdr11 PE=2 SV=1	wdr11	1	1	1	1	1	137.1
F1RE08	Prostacyclin synthase OS=Danio rerio OX=7955 GN=ptgis PE=1 SV=1	ptgis	2	1	3	1	1	55.3	493667	313976		721367	195342	711203	1.3392	0.767597		1.03606	0.399994	1.19116	0.573177		0.773641	0.298682	0.889455			0.386073	2.97794
F1RET2	Histone-lysine N-trimethyltransferase SMYD5 OS=Danio rerio OX=7955 GN=smyd5 PE=2 SV=3	smyd5	9	4	13	4	4	47.1	153648	438873	314671	883646	549070	482784	0.431571	1.11094	1.29177	1.31408	1.16413	0.837227	2.57418	2.99318	3.04488	2.69743	1.93995	1.16277	1.01727	0.885891	0.719186
O42248	Guanine nucleotide-binding protein subunit beta-2-like 1 OS=Danio rerio OX=7955 GN=gnb2l1 PE=2 SV=1	gnb2l1	40	13	83	13	13	35.1	5.01456e+06	1.61146e+07	1.7124e+07	2.22006e+07	1.42626e+07	1.55784e+07	0.440312	1.27519	2.19752	1.03207	0.945306	0.844528	2.8961	4.99083	2.34396	2.1469	1.91802	1.72329	0.469653	0.91593	0.89339
O42363	Apolipoprotein A-I OS=Danio rerio OX=7955 GN=apoa1 PE=1 SV=1	apoa1	63	24	177	24	24	30.2	1.15326e+07	4.37611e+07	1.19286e+07	6.74011e+07	5.26243e+07	6.93712e+07	0.356311	1.21847	0.538631	1.10252	1.22726	1.32326	3.41969	1.51169	3.09425	3.44434	3.71377	0.442054	2.04689	1.11314	1.07822
O42364	Apolipoprotein Eb OS=Danio rerio OX=7955 GN=apoeb PE=2 SV=1	apoeb	48	15	57	15	15	31.7	1.72332e+06	4.51103e+06	2.35524e+06	1.0652e+07	1.5329e+07	1.4818e+07	0.276649	0.652629	0.552585	0.905338	1.85749	1.46864	2.35905	1.99743	3.27252	6.71424	5.30869	0.846707	1.63837	2.0517	0.790662
O57521	Heat shock protein HSP 90-beta OS=Danio rerio OX=7955 GN=hsp90ab1 PE=1 SV=2	hsp90ab1	43	40	291	28	41	83.3	3.41908e+07	6.53114e+07	3.6192e+07	1.05079e+08	7.66198e+07	8.62972e+07	0.671508	1.156	1.03886	1.09263	1.13588	1.04641	1.7215	1.54705	1.62713	1.69153	1.5583	0.898664	1.05176	1.03958	0.921239
P50392	Cytosolic phospholipase A2 OS=Danio rerio OX=7955 GN=pla2g4a PE=2 SV=1	pla2g4a	2	2	12	2	2	83.8	86330.5	95564.1	147606	376682	122527	290719	0.611445	0.609978	1.52791	1.41249	0.655048	1.27125	0.997601	2.49886	2.31008	1.07131	2.07909	2.50487	0.924456	0.463754	1.9407
P79733	Ribonucleoside-diphosphate reductase subunit M2 OS=Danio rerio OX=7955 GN=rrm2 PE=1 SV=1	rrm2	3	1	2	1	1	44.6			67805.7	363115	200358	92152.8			0.724051	1.40463	1.10498	0.415694							1.93996	0.786672	0.376199
P79735	GTP-binding nuclear protein Ran OS=Danio rerio OX=7955 GN=ran PE=2 SV=1	ran	40	10	62	10	10	24.4	5.53863e+06	7.54931e+06	6.01225e+06	1.69942e+07	8.38216e+06	9.79284e+06	0.809165	0.99396	1.28373	1.31448	0.924354	0.883299	1.22838	1.58649	1.62449	1.14236	1.09162	1.29153	1.02395	0.703211	0.955585
P83571	RuvB-like 2 OS=Danio rerio OX=7955 GN=ruvbl2 PE=1 SV=1	ruvbl2	21	10	30	10	10	51.2	754324	986667	666425	2.65956e+06	1.32485e+06	1.67912e+06	0.741009	0.8735	0.956793	1.38322	0.982381	1.01838	1.1788	1.2912	1.86668	1.32573	1.37432	1.09536	1.44569	0.71021	1.03665
Q08BI9	Calcium uniporter protein, mitochondrial OS=Danio rerio OX=7955 GN=mcu PE=1 SV=1	mcu	6	2	3	2	2	42.8	110307			301961	203386	370799	0.591049			0.856625	0.822603	1.22666			1.44933	1.39177	2.0754			0.960284	1.4912
Q08C47	Fascin OS=Danio rerio OX=7955 GN=sb:cb589 PE=2 SV=1	sb:cb589	22	9	25	9	9	54.6	1.08664e+06	1.278e+06	839810	1.96096e+06	1.26611e+06	1.71298e+06	1.05782	1.1212	1.19483	1.01068	0.930346	1.02954	1.05992	1.12953	0.955436	0.879497	0.973268	1.06567	0.845871	0.92052	1.10662
Q1JPZ3	Proto-oncogene tyrosine-protein kinase Src OS=Danio rerio OX=7955 GN=src PE=1 SV=2	src	9	5	10	3	3	60.1	254518	445057	94150.5	778398	207407	226712	1.00583	1.58507	0.543788	1.62864	0.618698	0.553153	1.57589	0.540637	1.6192	0.615113	0.549948	0.343069	2.99499	0.379886	0.894061
Q1LVF0	Laminin subunit gamma-1 OS=Danio rerio OX=7955 GN=lamc1 PE=2 SV=2	lamc1	15	19	50	19	19	176.1	4.81542e+06	4.01951e+06	1.00864e+06	4.01833e+06	4.54516e+06	2.79222e+06	1.80095	1.35478	0.551323	0.795667	1.28312	0.644738	0.752256	0.306128	0.441803	0.712465	0.357998	0.406947	1.44319	1.61263	0.502478
Q1XHK0	Glucocorticoid receptor OS=Danio rerio OX=7955 GN=fb13f09 PE=2 SV=1	fb13f09	1	1	1	1	1	81.9			153132	481933		128085			1.16256	1.32542		0.410783							1.14008
Q2I6J1	Phosphatidylinositol 3,4,5-trisphosphate 5-phosphatase 2A OS=Danio rerio OX=7955 GN=inppl1a PE=2 SV=2	inppl1a	1	1	2	1	1	140.3	177755	192841	84729.6	263244	207282		1.26849	1.2402	0.883697	0.99459	1.11654		0.977699	0.696652	0.784072	0.880214		0.712542	1.12549	1.12262
Q2Q1W5	Laminin alpha 5 OS=Danio rerio OX=7955 GN=cb402 PE=2 SV=1	cb402	0	1	3	1	1	403.3					34145.5	34154.6					0.997306	0.815945									0.818148
Q3Y4E2	Selenoprotein N OS=Danio rerio OX=7955 GN=selenon PE=1 SV=3	selenon	2	1	2	1	1	62.6				31836.9	47208.8	51063.9				0.513569	1.08573	0.960569								2.11409	0.884722
Q3YAA0	Integrin beta OS=Danio rerio OX=7955 GN=cb810 PE=2 SV=1	cb810	26	19	98	15	19	87.5	1.3732e+07	1.97825e+07	9.4386e+06	1.96575e+07	1.33175e+07	1.39475e+07	1.21139	1.57273	1.2169	0.918109	0.886782	0.759644	1.29829	1.00456	0.7579	0.732039	0.627086	0.773752	0.754463	0.965878	0.85663
Q4TVV3	Probable ATP-dependent RNA helicase DDX46 OS=Danio rerio OX=7955 GN=ddx46 PE=2 SV=1	ddx46	4	4	8	4	4	115.1	241708	191045	228896	589211	519560	194584	0.975254	0.694686	1.34979	1.25868	1.58238	0.484727	0.712313	1.38404	1.29061	1.62253	0.497026	1.94302	0.932501	1.25717	0.306328
Q502J0	Lysophosphatidylcholine acyltransferase 2 OS=Danio rerio OX=7955 GN=lpcat2 PE=2 SV=1	lpcat2	4	2	4	2	2	59.4	285312	524899	212674	473630	334875	456874	0.988561	1.63903	1.07696	0.868841	0.875818	0.977338	1.65799	1.08942	0.878894	0.885953	0.988647	0.657073	0.806754	1.00803	1.11591
Q504J1	Caspase b OS=Danio rerio OX=7955 GN=caspb PE=1 SV=1	caspb	18	9	46	7	9	46.1	5.3811e+06	7.5422e+06	2.15998e+06	1.0489e+07	7.53044e+06	1.10513e+07	0.966253	1.22052	0.566853	0.997174	1.02068	1.22517	1.26315	0.586651	1.032	1.05633	1.26796	0.464436	1.75914	1.02357	1.20035
Q561X9		bdh2	34	8	25	8	8	26.5	3.71163e+06	1.39904e+06	1.28598e+06	3.14786e+06	1.77323e+06	2.43688e+06	2.13947	0.726773	1.08337	0.96067	0.771533	0.867239	0.339698	0.506374	0.449023	0.360619	0.405353	1.49066	0.886742	0.80312	1.12405
Q568I4	Annexin OS=Danio rerio OX=7955 GN=CH73-348L8.3 PE=2 SV=1	CH73-348L8.3	37	12	47	4	7	38.1	3.31065e+06	1.81403e+06	527606	2.99046e+06	2.82755e+06	3.96274e+06	1.70079	0.839865	0.396141	0.81338	1.09647	1.25689	0.493808	0.232915	0.478235	0.64468	0.739004	0.471672	2.05326	1.34804	1.14631
Q5PRB9	Prostaglandin reductase 1 OS=Danio rerio OX=7955 GN=wu:fj35e05 PE=2 SV=1	wu:fj35e05	31	10	46	10	10	35.8	2.71803e+06	1.77934e+06	354461	3.82026e+06	2.41667e+06	5.48128e+06	1.30053	0.767277	0.247877	0.96778	0.872833	1.61924	0.589973	0.190597	0.744144	0.671137	1.24507	0.32306	3.90428	0.901892	1.85516
Q5RHR0	Poly [ADP-ribose] polymerase 1 OS=Danio rerio OX=7955 GN=parp1 PE=2 SV=1	parp1	9	8	21	8	8	112.7	1.57907e+06	1.23277e+06	2.18537e+06	2.72273e+06	2.55494e+06	2.85102e+06	0.953811	0.671073	1.92924	0.870728	1.1649	1.06322	0.70357	2.02267	0.912893	1.22131	1.11471	2.87487	0.451331	1.33785	0.912717
Q5U3U3	Carnitine O-palmitoyltransferase 2, mitochondrial OS=Danio rerio OX=7955 GN=cpt2 PE=2 SV=2	cpt2	3	2	8	2	2	74.9	335616	256767	170231	480195	482510	541145	1.17404	0.809481	0.870324	0.889356	1.27408	1.16874	0.689482	0.741306	0.757517	1.08521	0.995487	1.07516	1.02187	1.43258	0.917326
Q5XJ36	Parkinson disease protein 7 homolog OS=Danio rerio OX=7955 GN=park7 PE=2 SV=1	park7	8	2	3	2	2	19.8	503686	49658.3	47270.2	294961	120391	333501	2.95928	0.262934	0.405897	0.917507	0.533914	1.20973	0.0888504	0.137161	0.310043	0.18042	0.408791	1.54372	2.26044	0.581918	2.26578
Q66HT8	ADP-ribosylhydrolase ARH3 OS=Danio rerio OX=7955 GN=adprs PE=2 SV=2	adprs	5	2	2	2	2	40.1	32682.5			130211	29226.6	160848	0.489416			1.03235	0.330362	1.48711			2.10935	0.675013	3.03854			0.32001	4.50145
Q6DBY2	N-alpha-acetyltransferase 50 OS=Danio rerio OX=7955 GN=naa50 PE=1 SV=1	naa50	20	3	4	3	3	19.2	169121	78332	111268	425962	437388	218202	0.930983	0.388607	0.895193	1.24146	1.81744	0.741597	0.417416	0.961557	1.3335	1.95217	0.796574	2.30359	1.38681	1.46395	0.408045
Q6DC04	Histone-arginine methyltransferase CARM1 OS=Danio rerio OX=7955 GN=carm1 PE=2 SV=1	carm1	2	1	3	1	1	64.9	23250.9	19397.5	52376	82219.7	82861.2	97234.2	0.515879	0.387866	1.69841	0.965833	1.38774	1.33196	0.751854	3.29226	1.87221	2.69005	2.58193	4.37886	0.568669	1.43683	0.959809
Q6DHM9	Rho-related GTP-binding protein RhoA-B OS=Danio rerio OX=7955 GN=rhoab PE=1 SV=1	rhoab	31	6	32	2	2	21.8		37044.1	264065	240653	516114	264148		0.166846	1.92877	0.636763	1.94698	0.815043						11.5602	0.330138	3.05763	0.418618
Q6DI34	Delta(14)-sterol reductase LBR OS=Danio rerio OX=7955 GN=wu:fb75h08 PE=2 SV=1	wu:fb75h08	3	2	3	2	2	70.1	213011	188143	268035	774839	431570	266440	0.788431	0.627591	1.44996	1.51842	1.20576	0.608873	0.796001	1.83904	1.92587	1.52932	0.772259	2.31036	1.04721	0.79409	0.50497
Q6DRC0	Serine--tRNA ligase, cytoplasmic OS=Danio rerio OX=7955 GN=sars1 PE=1 SV=1	sars1	20	14	77	14	14	58.7	4.75832e+06	7.41351e+06	3.9251e+06	1.36193e+07	8.52088e+06	1.38085e+07	0.724868	1.01779	0.873891	1.09844	0.979802	1.29873	1.4041	1.20559	1.51537	1.3517	1.79167	0.85862	1.25696	0.891993	1.3255
Q6NWH2	MARCKS-related protein 1-B OS=Danio rerio OX=7955 GN=marcksl1b PE=2 SV=1	marcksl1b	8	1	1	1	1	21			35423.7	24214.3		69859.5			1.58487	0.392453		1.32035							0.247625
Q6NWL1	Programmed cell death protein 10-B OS=Danio rerio OX=7955 GN=pdcd10b PE=1 SV=1	pdcd10b	14	3	8	1	1	24.4	470850			442448	353257	307227	1.58138			0.786745	0.895555	0.637056			0.497506	0.566313	0.402848			1.1383	0.711353
Q6P7E4	PDZ and LIM domain protein 7 OS=Danio rerio OX=7955 GN=pdlim7 PE=2 SV=1	pdlim7	8	3	3	3	3	45.6		240919	269505	430026	162507	125905		1.16735	2.11774	1.2241	0.659517	0.417938						1.81414	0.578022	0.538776	0.633704
Q6PD99	MARCKS-related protein 1-A OS=Danio rerio OX=7955 GN=marcksl1a PE=2 SV=1	marcksl1a	8	1	2	1	1	22.1	65671.3	288783	115614	142328	112529	283354	0.516398	2.04648	1.32868	0.59254	0.667915	1.37563	3.96298	2.57297	1.14745	1.29341	2.6639	0.64925	0.445963	1.12721	2.0596
Q6PGV1	V-type proton ATPase subunit d 1 OS=Danio rerio OX=7955 GN=atp6v0d1 PE=1 SV=1	atp6v0d1	6	2	8	2	2	40.2	210312	491987	290820	567577	314900	422786	0.72549	1.52949	1.4662	1.0366	0.81995	0.900436	2.10822	2.02098	1.42882	1.1302	1.24114	0.958617	0.706995	0.791003	1.09816
Q6PHH3	Programmed cell death protein 10-A OS=Danio rerio OX=7955 GN=pdcd10a PE=1 SV=2	pdcd10a	13	3	5	1	3	24.4	366797	176310	303374	701734	203124	313676	1.40829	0.610057	1.70234	1.42645	0.588675	0.743554	0.433191	1.2088	1.0129	0.418007	0.527984	2.79046	0.837934	0.412685	1.2631
Q6RFG0	Rab proteins geranylgeranyltransferase component A OS=Danio rerio OX=7955 GN=REP1 PE=2 SV=1	REP1	2	1	1	1	1	74.1			48911.6	86903.1	96904.4	92980.6			1.1601	0.746679	1.18706	0.931618							0.643635	1.58979	0.784811
Q6TEL1	Double-strand-break repair protein rad21 homolog A OS=Danio rerio OX=7955 GN=rad21a PE=1 SV=1	rad21a	2	2	3	2	2	72.2		295501	184236	420127	35590.1	89265.1		1.71707	1.73612	1.43417	0.173213	0.355345						1.01109	0.826078	0.120776	2.05149
Q6TEN1	Ras-related protein Rap-1b OS=Danio rerio OX=7955 GN=rap1b PE=2 SV=1	rap1b	38	8	50	4	8	20.8	3.25132e+06	2.81365e+06	1.18928e+06	6.14172e+06	3.84129e+06	5.64974e+06	1.12631	0.878412	0.602126	1.12644	1.00444	1.20835	0.779899	0.534598	1.00011	0.891797	1.07284	0.685471	1.87077	0.891698	1.20301
Q6U1J5	Chihuahua OS=Danio rerio OX=7955 GN=cb21 PE=2 SV=1	cb21	4	5	6	4	5	137.1		99023		137701	817598	575306		0.289449		0.236464	2.00169	1.15205								8.4651	0.575539
Q6YLH8	Caveolin OS=Danio rerio OX=7955 GN=wu:fc07c04 PE=2 SV=1	wu:fc07c04	18	3	11	1	1	16.8	633274	833637	618022	516236	535829	977468	1.2203	1.4477	1.74053	0.526674	0.779382	1.1629	1.18635	1.42631	0.431593	0.638679	0.952962	1.20227	0.302594	1.47982	1.49208
Q6YLH9	Caveolin OS=Danio rerio OX=7955 GN=CAV1 PE=2 SV=1	CAV1	15	3	8	1	3	20.6	1.70481e+06	1.83975e+06	258157	2.41664e+06	363454	2.10318e+06	1.55613	1.51341	0.344394	1.16789	0.250419	1.18525	0.972543	0.221314	0.750505	0.160924	0.761665	0.227562	3.39113	0.214421	4.73307
Q7SX99	Fumarate hydratase, mitochondrial OS=Danio rerio OX=7955 GN=fh PE=2 SV=1	fh	18	10	49	10	10	54.8	3.29781e+06	5.19544e+06	2.21442e+06	9.80956e+06	4.93527e+06	6.76772e+06	0.811497	1.15215	0.796383	1.27799	0.916685	1.02818	1.41979	0.981375	1.57486	1.12962	1.26701	0.691212	1.60475	0.717285	1.12163
Q7SXK1	Methionine aminopeptidase 2 OS=Danio rerio OX=7955 GN=METAP2 PE=2 SV=1	METAP2	9	4	9	4	4	53.1	313717	906058	382737	1.49633e+06	901064	979867	0.49948	1.30006	0.890599	1.26132	1.08289	0.96319	2.60282	1.78305	2.52526	2.16803	1.92838	0.685045	1.41626	0.858539	0.889463
Q7SXS7	Actin-histidine N-methyltransferase OS=Danio rerio OX=7955 GN=setd3 PE=2 SV=1	setd3	4	2	14	2	2	67.2	131713	622258	416610	566484	547062	223105	0.416509	1.77334	1.92542	0.948419	1.30581	0.435581	4.25763	4.62276	2.27707	3.13513	1.04579	1.08576	0.492577	1.37683	0.333572
Q7SYK7	Aspartate aminotransferase, mitochondrial OS=Danio rerio OX=7955 GN=got2a PE=2 SV=1	got2a	34	15	61	9	15	47.6	3.98967e+06	3.81818e+06	1.73107e+06	7.51682e+06	4.16773e+06	5.95536e+06	1.16385	1.00379	0.738032	1.16094	0.917712	1.07258	0.862473	0.634131	0.997504	0.788516	0.921586	0.735247	1.57302	0.79049	1.16876
Q7SZC2	Exportin-2 OS=Danio rerio OX=7955 GN=cse1l PE=1 SV=2	cse1l	7	8	33	8	8	110	1.95582e+06	3.08903e+06	2.02146e+06	4.77179e+06	2.81694e+06	2.61261e+06	0.898019	1.27822	1.35651	1.15999	0.976295	0.740621	1.42338	1.51055	1.29173	1.08717	0.824728	1.06125	0.855133	0.841639	0.758604
Q7SZD3	78 kDa glucose-regulated protein OS=Danio rerio OX=7955 GN=fi36d04 PE=2 SV=1	fi36d04	44	33	232	30	30	71.9	1.44924e+07	2.30366e+07	9.94678e+06	5.19544e+07	6.46593e+07	5.96455e+07	0.513567	0.7357	0.515157	0.974756	1.72956	1.30496	1.43253	1.0031	1.89801	3.36773	2.54098	0.700227	1.89215	1.77435	0.754507
Q7T2E1	Protein SEC13 homolog OS=Danio rerio OX=7955 GN=sec13l1 PE=2 SV=1	sec13l1	3	1	3	1	1	35.2	32832.3	53663.7		161761	241333	487141	0.222093	0.327145		0.579329	1.23225	2.03448	1.47301		2.6085	5.54833	9.16048			2.12702	1.65103
Q7T317	Matrix metalloproteinase-9 OS=Danio rerio OX=7955 GN=wu:fi98c09 PE=2 SV=1	wu:fi98c09	1	1	1	1	1	76.5		89790.9		69231.6	63584.7	59862.3		1.51421		0.685881	0.898105	0.691584								1.30942	0.770047
Q7T394	Lissencephaly-1 homolog A OS=Danio rerio OX=7955 GN=pafah1b1a PE=2 SV=3	pafah1b1a	3	2	5	2	2	46.5	187128	149308	40828.4	338748	407946	214601	1.10838	0.797008	0.35344	1.0623	1.82391	0.78478	0.719073	0.318879	0.958421	1.64556	0.708041	0.443458	3.00559	1.71695	0.430274
Q7ZSY3	Brahma protein-like protein 1 OS=Danio rerio OX=7955 GN=smarca4 PE=2 SV=1	smarca4	1	2	7	2	2	182.4	366130	427516	889098	351419	246895	206376	1.16701	1.22805	4.1418	0.593035	0.594016	0.406126	1.05231	3.54909	0.508168	0.509009	0.348007	3.37265	0.143183	1.00165	0.683696
Q7ZU99	Transitional endoplasmic reticulum ATPase OS=Danio rerio OX=7955 GN=vcp PE=1 SV=1	vcp	38	37	250	20	37	89.4	2.14978e+07	2.19926e+07	1.12266e+07	5.55876e+07	5.21422e+07	7.85242e+07	0.707325	0.65212	0.539852	0.968323	1.29498	1.59512	0.921954	0.76323	1.36899	1.83081	2.25514	0.82784	1.79368	1.33734	1.23177
Q7ZUQ3	Serine/threonine-protein kinase 3 OS=Danio rerio OX=7955 GN=stk3 PE=2 SV=1	stk3	5	2	6	2	2	56	281122			655659	165866	516748	0.917572			1.13303	0.40865	1.04133			1.23481	0.44536	1.13488			0.360671	2.54822
Q7ZVA6	Eukaryotic initiation factor 4A-III OS=Danio rerio OX=7955 GN=eif4a3 PE=2 SV=1	eif4a3	24	11	41	9	9	46.4	1.17946e+06	2.08021e+06	1.81393e+06	4.54588e+06	1.39602e+06	2.16222e+06	0.70963	1.12793	1.59504	1.44805	0.634	0.803182	1.58947	2.2477	2.04058	0.893423	1.13183	1.41412	0.90785	0.437829	1.26685
Q7ZVK3	NAD-dependent protein deacetylase sirtuin-2 OS=Danio rerio OX=7955 GN=sirt2 PE=1 SV=1	sirt2	11	5	26	5	5	42.3	1.16882e+06	1.28131e+06	1.73634e+06	1.09473e+06	1.03361e+06	633287	1.33374	1.31766	2.89574	0.661377	0.890286	0.446158	0.987947	2.17115	0.495883	0.667512	0.334517	2.19764	0.228397	1.34611	0.50114
Q7ZVN5	Signal recognition particle 54 kDa protein OS=Danio rerio OX=7955 GN=srp54 PE=2 SV=1	srp54	6	3	9	3	3	55.7	1.07206e+06	1.27973e+06	956060	1.66639e+06	1.40011e+06	1.15103e+06	1.12949	1.21509	1.47213	0.92951	1.11345	0.748709	1.07579	1.30336	0.822949	0.985802	0.662875	1.21155	0.631404	1.19789	0.672422
Q7ZW17	Tyrosine-protein phosphatase non-receptor type OS=Danio rerio OX=7955 GN=zgc:55388 PE=2 SV=1	zgc:55388	9	6	12	6	6	67.6	806254	643793	615900	1.12941e+06	778362	1.13487e+06	1.2513	0.900453	1.39701	0.92802	0.911838	1.08743	0.719617	1.11645	0.741647	0.728715	0.869042	1.55145	0.66429	0.982563	1.19257
Q7ZWE9	UMP-CMP kinase OS=Danio rerio OX=7955 GN=cmpk PE=2 SV=2	cmpk	15	3	9	3	3	22.4		804872	199432	867519	895917	915006		1.30134	0.522916	0.824011	1.21326	1.0135						0.401829	1.5758	1.47238	0.835359
Q7ZYX3	Long-chain specific acyl-CoA dehydrogenase, mitochondrial OS=Danio rerio OX=7955 GN=zgc:55656 PE=2 SV=1	zgc:55656	16	7	22	7	7	49.4	1.20104e+06	796504	284018	1.96888e+06	1.18451e+06	3.20227e+06	1.10249	0.658916	0.381033	0.956869	0.820731	1.81484	0.597664	0.345612	0.867918	0.744436	1.64613	0.578273	2.51125	0.857726	2.21125
Q803B0	60 kDa heat shock protein, mitochondrial OS=Danio rerio OX=7955 GN=wu:fb22d10 PE=2 SV=1	wu:fb22d10	42	28	169	28	28	61.2	1.17641e+07	2.35422e+07	1.59e+07	4.57242e+07	3.93677e+07	2.6851e+07	0.571694	1.03105	1.12928	1.17644	1.44408	0.80562	1.80349	1.97532	2.05781	2.52597	1.40918	1.09528	1.04176	1.22751	0.557876
Q804H1	Annexin OS=Danio rerio OX=7955 GN=wu:fa16b09 PE=2 SV=1	wu:fa16b09	44	15	89	14	15	37.4	3.65901e+07	2.4786e+07	1.49957e+07	4.72265e+07	3.51987e+07	6.12001e+07	1.31867	0.805019	0.789845	0.901105	0.957518	1.36172	0.610478	0.598971	0.683344	0.726124	1.03265	0.981151	1.14086	1.0626	1.42214
Q8AWW7	RuvB-like 1 OS=Danio rerio OX=7955 GN=ruvbl1 PE=2 SV=1	ruvbl1	13	5	26	5	5	50.3	610351	591081	669966	2.03295e+06	1.28917e+06	949484	0.787751	0.687516	1.26376	1.38916	1.25593	0.756591	0.872758	1.60426	1.76345	1.59433	0.960445	1.83815	1.09923	0.904093	0.602414
Q8JHV7	Laminin beta 1 OS=Danio rerio OX=7955 GN=gup PE=2 SV=1	gup	7	12	21	12	12	197.2		305798		1.1634e+06	2.23995e+06	2.44084e+06		0.236857		0.529382	1.45315	1.29517								2.745	0.891285
Q8JHZ5	Cellular tumor antigen p53 OS=Danio rerio OX=7955 GN=p63 PE=2 SV=1	p63	12	5	13	5	5	50.4	648279	1.22042e+06	544009	1.43605e+06	729354	690931	0.975484	1.65498	1.19637	1.14405	0.828408	0.641885	1.69657	1.22644	1.1728	0.849228	0.658017	0.722891	0.956269	0.724101	0.774841
Q8UVJ6	Vang-like protein 2 OS=Danio rerio OX=7955 GN=vangl2 PE=1 SV=1	vangl2	2	1	2	1	1	60						71667.2						0.815836
Q8UVK2	Transcription elongation factor SPT6 OS=Danio rerio OX=7955 GN=supt6h PE=1 SV=1	supt6h	1	2	3	2	2	198	129909			434644	187432		0.68484			1.21311	0.745834				1.77139	1.08906				0.614809
Q90275	Cadherin-2 OS=Danio rerio OX=7955 GN=cdh2 PE=1 SV=2	cdh2	1	1	4	1	1	98.9					177437	80186					1.37397	0.507863									0.369633
Q90460	CD166 antigen homolog A OS=Danio rerio OX=7955 GN=alcama PE=1 SV=1	alcama	11	6	16	6	6	61.2	1.30643e+06	1.1905e+06	251536	1.17107e+06	1.22727e+06	2.22642e+06	1.40481	1.15369	0.395306	0.666702	0.996138	1.4781	0.821238	0.281395	0.474585	0.70909	1.05217	0.342647	1.68655	1.49413	1.48383
Q90474	Heat shock protein HSP 90-alpha 1 OS=Danio rerio OX=7955 GN=hsp90a.1 PE=1 SV=3	hsp90a.1	14	11	56	1	1	83.3	275398	423284		478559		119093	1.1229	1.55539		1.03308		0.299801	1.38515		0.92001		0.266988
Q90486	Hemoglobin subunit beta-1 OS=Danio rerio OX=7955 GN=ba1l PE=1 SV=3	ba1l	67	10	159	3	13	16.4	7.95864e+06	1.22488e+08	6.73143e+07	2.81056e+08	1.86126e+08	5.67727e+07	0.0874303	1.21267	1.08077	1.63469	1.5434	0.385059	13.8701	12.3615	18.697	17.6529	4.40418	0.89123	1.51252	0.944159	0.249487
Q90XS8	Retinaldehyde dehydrogenase type 2 OS=Danio rerio OX=7955 GN=RALDH2 PE=2 SV=1	RALDH2	17	7	16	6	6	56.5	573096	1.27591e+06	606998	1.57751e+06	1.39985e+06	1.56779e+06	0.649004	1.30217	1.00464	0.945821	1.1966	1.09616	2.00641	1.54797	1.45734	1.84375	1.68899	0.77151	0.941457	1.26515	0.916059
Q90Z37	Cadherin-1 OS=Danio rerio OX=7955 GN=E-cadherin PE=2 SV=1	E-cadherin	10	9	33	9	9	95.2	2.46022e+06	1.87838e+06	950936	1.4964e+06	2.54588e+06	2.15278e+06	1.69843	1.16865	0.959459	0.54694	1.32666	0.917567	0.688078	0.56491	0.322027	0.781112	0.540245	0.820998	0.57005	2.42561	0.691636
Q9DDJ0	SUMO-conjugating enzyme UBC9-B OS=Danio rerio OX=7955 GN=ube2ib PE=1 SV=1	ube2ib	11	2	14	2	2	17.9	2.04688e+06	1.73398e+06	2.16162e+06	4.15833e+06	2.09241e+06	3.55027e+06	1.03081	0.786974	1.591	1.10873	0.795395	1.10386	0.763449	1.54344	1.07558	0.771617	1.07086	2.02166	0.696876	0.717394	1.38782
Q9DF20	KH domain containing RNA-binding protein FMR1 OS=Danio rerio OX=7955 GN=zFMR1 PE=2 SV=1	zFMR1	3	2	4	2	2	63.9	235168	120469	74524.6	567627	268908	361979	1.14481	0.528513	0.53022	1.46297	0.988113	1.08794	0.461661	0.463152	1.27792	0.863125	0.950321	1.00323	2.75917	0.675415	1.10102
Q9DGE0	Dual specificity mitogen-activated protein kinase kinase 6 OS=Danio rerio OX=7955 GN=map2k6 PE=1 SV=2	map2k6	21	7	19	7	7	40.6	1.46585e+06	1.15521e+06	716372	2.88064e+06	1.45811e+06	2.25471e+06	1.17029	0.83117	0.835874	1.21761	0.8787	1.11136	0.710228	0.714248	1.04044	0.750842	0.949651	1.00566	1.45669	0.721661	1.26478
Q9DGL6	Sodium/potassium-transporting ATPase subunit alpha OS=Danio rerio OX=7955 GN=atp1a1 PE=2 SV=1	atp1a1	31	32	196	15	32	113.3	2.50118e+07	3.33139e+07	1.51753e+07	4.87475e+07	3.69109e+07	4.30005e+07	0.980933	1.17746	0.869829	1.0122	1.09269	1.0412	1.20035	0.886736	1.03187	1.11393	1.06143	0.738731	1.16367	1.07952	0.952874
Q9I9L7	Caspase a OS=Danio rerio OX=7955 GN=caspa PE=1 SV=1	caspa	11	5	20	4	4	43.9	1.2652e+06	994693	509406	1.24414e+06	929298	1.32786e+06	1.5997	1.13344	0.941339	0.832851	0.886919	1.03657	0.708529	0.588446	0.520629	0.554427	0.647976	0.830519	0.884751	1.06492	1.16873
Q9I9N6	Apoptosis-associated speck-like protein containing a CARD OS=Danio rerio OX=7955 GN=pycard PE=1 SV=1	pycard	31	6	31	6	6	22.9	522708	644602	108725	1.58939e+06	2.09808e+06	3.0157e+06	0.519384	0.577229	0.157892	0.836138	1.57362	1.85005	1.11137	0.303999	1.60987	3.02979	3.562	0.273535	5.29563	1.88201	1.17566
Q9I9P9	Mothers against decapentaplegic homolog 2 OS=Danio rerio OX=7955 GN=smad2 PE=2 SV=1	smad2	4	2	3	2	2	52.4	113344	86809.9	235150	179488	72805.2	125523	1.10518	0.762836	3.35106	0.926589	0.535853	0.755652	0.690238	3.03214	0.838407	0.484857	0.683738	4.39289	0.276506	0.578307	1.41018
Q9PVF7	Junction plakoglobin OS=Danio rerio OX=7955 GN=jup PE=2 SV=1	jup	25	19	101	17	19	80	1.04829e+07	1.09019e+07	1.48513e+07	2.373e+07	1.12107e+07	8.26787e+06	1.04618	0.980517	2.16616	1.25383	0.84451	0.509428	0.937231	2.07053	1.19848	0.807229	0.486939	2.2092	0.578829	0.673543	0.603224
Q9YH60	Glycogen synthase kinase-3 beta OS=Danio rerio OX=7955 GN=gsk3b PE=2 SV=1	gsk3b	14	5	16	3	3	46.8	552216	1.01236e+06	440002	2.14157e+06	1.46261e+06	1.60336e+06	0.607066	1.00297	0.70694	1.24645	1.21368	1.08824	1.65216	1.16452	2.05324	1.99926	1.79262	0.704848	1.76317	0.973706	0.896641
X1WER2	Ubiquitin-like modifier-activating enzyme 5 OS=Danio rerio OX=7955 GN=uba5 PE=3 SV=2	uba5	12	4	12	4	4	44.2	171561	169054	130994	673540	1.15389e+06	1.16468e+06	0.392704	0.348738	0.438228	0.816259	1.99369	1.64596	0.888044	1.11592	2.07856	5.07683	4.19135	1.25661	1.86264	2.44247	0.825584
A0JMJ1	Gelsolin OS=Danio rerio OX=7955 GN=gsn PE=2 SV=2	gsn	42	35	330	33	33	80	6.46156e+07	4.96419e+07	2.02356e+07	8.31791e+07	3.79414e+07	6.3551e+07	1.60514	1.11135	0.734671	1.09397	0.711436	0.97468	0.692369	0.457699	0.681545	0.443224	0.607225	0.661063	1.48907	0.650323	1.37002
A1A5H6	CCR4-NOT transcription complex subunit 1 OS=Danio rerio OX=7955 GN=cnot1 PE=2 SV=1	cnot1	1	2	4	2	2	266.4	56260.7			174770			0.643583			1.05848					1.64467
A2TJ25	1-phosphatidylinositol 4,5-bisphosphate phosphodiesterase OS=Danio rerio OX=7955 GN=si:zc188c22.1 PE=2 SV=1	si:zc188c22.1	10	13	30	11	12	141.7	2.52939e+06	1.7479e+06	534288	3.0169e+06	1.33902e+06	3.03289e+06	1.64373	1.02367	0.507449	1.03799	0.656829	1.21685	0.62277	0.308717	0.631484	0.399595	0.740296	0.495716	2.04551	0.632788	1.85261
A3KGT9	Glycerol-3-phosphate acyltransferase 3-like OS=Danio rerio OX=7955 GN=agpat9l PE=3 SV=1	agpat9l	2	1	1	1	1	50.5	135847	224377	87550.3		243771	246788	0.956534	1.42383	0.900968		1.29563	1.07285	1.48852	0.941909		1.35451	1.1216	0.63278			0.828054
A5PF61	Protein leg1a OS=Danio rerio OX=7955 GN=leg1a PE=1 SV=1	leg1a	6	2	11	2	2	39.9	432373	862212	356895	2.18472e+06	1.17414e+06	1.82017e+06	0.501874	0.90194	0.605451	1.34261	1.02874	1.3044	1.79714	1.20638	2.67519	2.04979	2.59907	0.671276	2.21754	0.766221	1.26797
A5PL98	Succinate dehydrogenase [ubiquinone] iron-sulfur subunit, mitochondrial OS=Danio rerio OX=7955 GN=sdhb PE=2 SV=1	sdhb	8	2	4	2	2	31.7	220540	545629	56877.9	1.16988e+06	441777	503388	0.595131	1.32693	0.224321	1.67141	0.899861	0.838672	2.22965	0.376926	2.80847	1.51204	1.40922	0.169052	7.45098	0.538385	0.932002
A5WVX0	Inosine triphosphate pyrophosphatase OS=Danio rerio OX=7955 GN=itpa PE=2 SV=1	itpa	5	1	2	1	1	22.9				562567	371947	748802				0.701432	0.661185	1.08874								0.942621	1.64666
B0R0D7	Coronin-1C-A OS=Danio rerio OX=7955 GN=coro1ca PE=2 SV=1	coro1ca	29	17	72	15	17	53.3	7.21251e+06	1.12209e+07	5.3987e+06	1.66675e+07	8.03335e+06	1.03519e+07	0.971119	1.36157	1.06237	1.18816	0.816452	0.860542	1.40206	1.09397	1.22349	0.840733	0.886134	0.780257	1.1184	0.687158	1.054
B3DGG4	Cadherin 11, osteoblast OS=Danio rerio OX=7955 GN=vnc PE=2 SV=1	vnc	1	1	1	1	1	88.9				25751	30495.3	28412.5				0.63841	1.07787	0.821412								1.68837	0.762066
B6CS38	Fibrillin 2 OS=Danio rerio OX=7955 GN=fbn2 PE=2 SV=1	fbn2	0	1	1	1	1	310.1	111338	243737	152438	250587	264606	232831	0.703078	1.3871	1.40687	0.837792	1.26127	0.90775	1.9729	2.00102	1.1916	1.79392	1.29111	1.01425	0.5955	1.50547	0.719713
E3NZ06	10-formyltetrahydrofolate dehydrogenase OS=Danio rerio OX=7955 GN=aldh1l1 PE=1 SV=1	aldh1l1	3	3	4	2	3	100.1	220467	50850.3		157126		168875	1.9509	0.40552		0.736135		0.92262	0.207863		0.37733		0.472919
E7F6H7	Dynein, cytoplasmic 1, intermediate chain 2a OS=Danio rerio OX=7955 GN=dync1i2a PE=3 SV=2	dync1i2a	2	1	2	1	1	70.1		68704.9		150214				0.747479		0.960093
E9QI36	Histidine--tRNA ligase OS=Danio rerio OX=7955 GN=hars PE=3 SV=2	hars	25	15	57	15	15	57.5	3.77712e+06	6.50094e+06	3.56988e+06	1.16685e+07	9.15035e+06	9.57429e+06	0.6769	1.04995	0.935015	1.10712	1.2378	1.05934	1.55111	1.38132	1.63558	1.82863	1.56499	0.890536	1.18407	1.11803	0.855826
F1QB54	Polyadenylate-binding protein 1A OS=Danio rerio OX=7955 GN=pabpc1a PE=1 SV=1	pabpc1a	29	22	103	22	22	70.7	5.77808e+06	7.38211e+06	4.53997e+06	1.81396e+07	1.48802e+07	1.56022e+07	0.690738	0.795313	0.793203	1.14809	1.34273	1.15155	1.1514	1.14834	1.66212	1.9439	1.66713	0.997348	1.44741	1.16953	0.857618
F1QYJ6	Sulfotransferase 6B1 OS=Danio rerio OX=7955 GN=sult6b1 PE=1 SV=1	sult6b1	11	4	6	4	4	34	149171	239284	49372.9	252455	464595	928916	0.56757	0.820493	0.274552	0.508553	1.33431	2.18211	1.44562	0.483732	0.896018	2.35092	3.84464	0.334618	1.8523	2.62374	1.63538
F1QYU7	S-adenosylmethionine synthase OS=Danio rerio OX=7955 GN=fd12a12 PE=2 SV=1	fd12a12	23	9	27	8	9	43.6	1.59424e+06	3.10122e+06	903866	3.95854e+06	3.90164e+06	4.89578e+06	0.688622	1.20722	0.570603	0.905276	1.27211	1.30561	1.7531	0.828615	1.31462	1.84732	1.89598	0.472657	1.58653	1.40522	1.02634
H9BFW7	N-acylneuraminate cytidylyltransferase B OS=Danio rerio OX=7955 GN=cmasb PE=1 SV=1	cmasb	3	1	1	1	1	47.6	154769	106535	68959.6	130984	68847.2	172606	1.74624	1.08327	1.13715	0.782447	0.586346	1.20237	0.620347	0.651198	0.448076	0.335777	0.688552	1.04973	0.68808	0.749375	2.05062
Q07DR3	Dynactin subunit 1 OS=Danio rerio OX=7955 GN=dctn1a PE=2 SV=1	dctn1a	7	8	23	8	8	135.1	1.18632e+06	1.37592e+06	765300	2.16828e+06	1.09875e+06	1.42387e+06	1.17301	1.22608	1.10594	1.13509	0.820062	0.869231	1.04524	0.942822	0.967674	0.699107	0.741024	0.902016	1.02636	0.722462	1.05996
Q1LYB6	ATPase inhibitor B, mitochondrial OS=Danio rerio OX=7955 GN=atp5if1b PE=3 SV=1	atp5if1b	16	2	2	2	2	12.2	252018		223022				1.40207		1.81337					1.29336
Q1MTE5	ADP-ribosylation factor-like protein 3 OS=Danio rerio OX=7955 GN=arl3 PE=2 SV=1	arl3	6	1	3	1	1	20.4	16492			81191.4		67779.3	0.395122			1.02988		1.00259			2.60649		2.53741
Q2TJF5	Laminin alpha 4 OS=Danio rerio OX=7955 GN=si:dkey-119m7.3 PE=2 SV=1	si:dkey-119m7.3	9	15	45	15	15	207.3	4.00928e+06	3.27348e+06	1.12346e+06	3.33787e+06	2.25592e+06	3.1287e+06	1.8558	1.36553	0.760016	0.817997	0.788199	0.894115	0.735818	0.409535	0.440778	0.424722	0.481795	0.556572	1.07629	0.963572	1.13438
Q2YDR3	Inositol monophosphatase 3 OS=Danio rerio OX=7955 GN=bpnt2 PE=2 SV=1	bpnt2	3	1	1	1	1	37.4	46548.9		147225		112777		0.601959		2.78252		1.10085			4.62245		1.82877
Q32LQ4	Betaine--homocysteine S-methyltransferase 1 OS=Danio rerio OX=7955 GN=bhmt PE=2 SV=1	bhmt	26	10	32	10	10	44	4.72425e+06	2.42607e+06	543716	2.57797e+06	2.9814e+06	4.73602e+06	2.08212	0.963612	0.350224	0.601544	0.991838	1.2887	0.462804	0.168206	0.28891	0.476361	0.618935	0.363449	1.7176	1.64882	1.2993
Q32LU1	Mitochondrial Rho GTPase 2 OS=Danio rerio OX=7955 GN=rhot2 PE=2 SV=1	rhot2	3	2	2	2	2	69.7	218625	115699	19567.9	548820	461676	499451	0.929996	0.443543	0.121654	1.23603	1.4824	1.31171	0.47693	0.130811	1.32907	1.59399	1.41045	0.274278	10.1602	1.19933	0.884854
Q3LTM3	Integrin alpha V OS=Danio rerio OX=7955 GN=zgc:136222 PE=2 SV=1	zgc:136222	15	20	73	20	20	114.9	6.55732e+06	6.79182e+06	1.74128e+06	7.46318e+06	5.77556e+06	9.37743e+06	1.37879	1.28702	0.53511	0.830833	0.916674	1.21736	0.933441	0.388101	0.602581	0.664839	0.882922	0.415774	1.55264	1.10332	1.32802
Q4KMK4	Sodium/potassium-transporting ATPase subunit alpha OS=Danio rerio OX=7955 GN=atp[a]3A PE=2 SV=1	atp[a]3A	18	18	80	2	7	112.6	1.38363e+06	879973	433801	2.0825e+06	749812	760202	1.74407	0.999634	0.799164	1.38978	0.71342	0.591614	0.573162	0.458218	0.796863	0.409055	0.339215	0.799457	1.73905	0.513332	0.829264
Q4V973	Ubiquitin carboxyl-terminal hydrolase OS=Danio rerio OX=7955 GN=wu:fc61g08 PE=2 SV=1	wu:fc61g08	13	11	48	11	11	92.7	2.99894e+06	4.03562e+06	2.62112e+06	6.75478e+06	5.77156e+06	7.2143e+06	0.808842	0.98092	1.0332	0.964552	1.175	1.20131	1.21275	1.27738	1.19251	1.45269	1.48522	1.0533	0.933557	1.21818	1.02239
Q503E3	Protein arginine N-methyltransferase 5 OS=Danio rerio OX=7955 GN=wu:fb95f10 PE=2 SV=1	wu:fb95f10	1	1	1	1	1	71.8	65714.7	91032.5		223005		172521	0.628936	0.785176		1.13		1.01942	1.24842		1.79668		1.62086
Q52PJ5	Dihydropyrimidinase-related protein 3 OS=Danio rerio OX=7955 GN=dpysl3 PE=2 SV=1	dpysl3	17	8	28	8	8	61.5	2.77708e+06	1.97493e+06	853358	3.9601e+06	1.56112e+06	2.86209e+06	1.57399	1.00877	0.70688	1.18833	0.667877	1.00152	0.6409	0.449101	0.754979	0.424321	0.636295	0.700734	1.68109	0.56203	1.49956
Q568F6	Adenylosuccinate synthetase isozyme 2 OS=Danio rerio OX=7955 GN=adss2 PE=2 SV=1	adss2	11	5	11	5	5	49.7	690262		166851		112676	59491.2	3.54469		1.25226		0.436761	0.188618		0.353278		0.123215	0.0532113				0.431856
Q568H0	Zgc:110304 OS=Danio rerio OX=7955 GN=zgc:77119 PE=2 SV=1	zgc:77119	30	14	106	14	14	34.1	3.44772e+07	2.22938e+07	7.68296e+06	3.27102e+07	2.28834e+07	3.29256e+07	1.78692	1.04132	0.581975	0.897584	0.895247	1.05359	0.582746	0.325685	0.502307	0.500999	0.589612	0.55888	1.54231	0.997396	1.17687
Q5PRA2	2-oxoadipate dehydrogenase complex component E1 OS=Danio rerio OX=7955 GN=dhtkd1 PE=2 SV=2	dhtkd1	2	2	3	2	2	102.9	264928	486254	265422	735134	297935	258000	0.910215	1.50559	1.33276	1.33721	0.772653	0.547267	1.6541	1.46423	1.46911	0.848869	0.601251	0.885212	1.00334	0.57781	0.708296
Q5SNX7	Galactocerebrosidase OS=Danio rerio OX=7955 GN=galc PE=2 SV=1	galc	2	1	1	1	1	73.8		27995.4		150113	147218	203964		0.251952		0.793669	1.10972	1.25754								1.39822	1.1332
Q5TZG5	Ezrin OS=Danio rerio OX=7955 GN=ezr PE=2 SV=1	ezr	33	28	157	20	20	68.7	1.46028e+07	1.04215e+07	6.0191e+06	1.89003e+07	1.32265e+07	1.74987e+07	1.43522	0.92308	0.864601	0.983489	0.981243	1.06183	0.643161	0.602416	0.685252	0.683686	0.739835	0.936649	1.13751	0.997716	1.08213
Q5XIZ3	Threonine--tRNA ligase OS=Danio rerio OX=7955 GN=tars PE=2 SV=1	tars	23	17	104	17	17	71.3	5.20252e+06	6.47017e+06	5.09242e+06	1.03979e+07	9.2894e+06	7.10201e+06	0.947045	1.06145	1.35482	1.00212	1.27642	0.798184	1.1208	1.43058	1.05816	1.34779	0.842816	1.27639	0.739671	1.27371	0.625331
Q5XJ12	Stress-70 protein, mitochondrial OS=Danio rerio OX=7955 GN=crs PE=2 SV=1	crs	31	22	89	21	21	73.9	4.52442e+06	8.85508e+06	5.13567e+06	2.02904e+07	1.2234e+07	9.14129e+06	0.596065	1.05136	0.988847	1.41527	1.2166	0.743538	1.76383	1.65896	2.37436	2.04105	1.24741	0.940543	1.43124	0.859621	0.611161
Q5XJ54	Glutaredoxin 3 OS=Danio rerio OX=7955 GN=glrx3 PE=2 SV=1	glrx3	13	4	15	4	4	36.3	86028.5	835403	290823	1.34694e+06	1.50401e+06	1.51231e+06	0.122334	1.0706	0.604414	1.01408	1.61437	1.32773	8.75146	4.94069	8.28943	13.1964	10.8533	0.564556	1.67779	1.59196	0.822445
Q5XJN2	Gamma-interferon-inducible lysosomal thiol reductase OS=Danio rerio OX=7955 GN=ifi30 PE=1 SV=1	ifi30	3	1	6	1	1	28.3	279488	176564	138205	160134	368301	144174	1.74913	0.995836	1.2641	0.530592	1.73984	0.557071	0.569332	0.722705	0.303347	0.99469	0.318484	1.26939	0.419738	3.27906	0.320185
Q5XJQ5	Exosome complex component RRP45 OS=Danio rerio OX=7955 GN=exosc9 PE=2 SV=1	exosc9	2	1	1	1	1	44.1		20558.1		90357.8	121398	163983		0.247109		0.63806	1.22219	1.35033								1.91547	1.10485
Q66I14	Selenide, water dikinase 3 OS=Danio rerio OX=7955 GN=sephs3 PE=2 SV=2	sephs3	5	3	9	3	3	47.4	933892	548638	134353	1.2489e+06	652930	1205471	1.56733	0.829805	0.329544	1.1097	0.827138	1.24906	0.52944	0.210258	0.708023	0.527738	0.796939	0.397134	3.3674	0.745368	1.5101
Q66I72	Junctional adhesion molecule A OS=Danio rerio OX=7955 GN=f11r PE=2 SV=1	f11r	33	6	26	6	6	32.1	3.44671e+06	2.55187e+06	1.45086e+06	5.05287e+06	5.25714e+06	4.88795e+06	1.20664	0.805112	0.742332	0.936541	1.38921	1.05648	0.667238	0.615208	0.776159	1.15131	0.875562	0.922023	1.26162	1.48334	0.760491
Q66L49	Calcium-binding mitochondrial carrier protein SCaMC-1 OS=Danio rerio OX=7955 GN=slc25a24 PE=2 SV=1	slc25a24	16	8	24	8	8	53.3	1.94789e+06	2.03535e+06	2.65925e+06	3.22514e+06	1.86636e+06	3.41563e+06	1.01942	0.959962	2.03399	0.893622	0.737277	1.10363	0.941675	1.99524	0.876599	0.723232	1.0826	2.11882	0.439345	0.825043	1.4969
Q68EH2	Adenylate kinase isoenzyme 1 OS=Danio rerio OX=7955 GN=zgc:91930 PE=1 SV=1	zgc:91930	45	10	40	10	10	21.4	2.8586e+06	1.81615e+06	710393	3.7077e+06	3.4354e+06	2.63194e+06	1.49499	0.855982	0.542981	1.02661	1.35616	0.849816	0.572567	0.3632	0.686703	0.907134	0.568442	0.634337	1.8907	1.321	0.626635
Q6AXJ2	Eukaryotic translation initiation factor 3 subunit H-A OS=Danio rerio OX=7955 GN=eif3ha PE=2 SV=1	eif3ha	16	6	32	6	6	38.6	2.43134e+06	3.4194e+06	2.4018e+06	5.76544e+06	3.95385e+06	3.31286e+06	0.905666	1.14789	1.30756	1.13703	1.11171	0.761885	1.26745	1.44375	1.25546	1.2275	0.841243	1.1391	0.869584	0.97773	0.685328
Q6AZB3	Anamorsin OS=Danio rerio OX=7955 GN=ciapin1 PE=2 SV=1	ciapin1	7	2	7	2	2	32.9	224049	433803	160389	706847	316312	657335	0.710907	1.24048	0.743782	1.18744	0.757587	1.28772	1.74492	1.04624	1.67032	1.06566	1.81137	0.599594	1.59649	0.638	1.69976
Q6DBQ8	Ceramide-1-phosphate transfer protein OS=Danio rerio OX=7955 GN=cptp PE=2 SV=1	cptp	4	1	5	1	1	24	39790.6	28782	31958	62316.1		84399.4	1.06331	0.693149	1.24813	0.881651		1.39246	0.651879	1.17382	0.829158		1.30955	1.80067	0.706377
Q6DC93	Peflin OS=Danio rerio OX=7955 GN=pef1 PE=2 SV=1	pef1	4	1	1	1	1	29.4		106069		281533	97948.5	100411		0.862274		1.34455	0.666922	0.559211								0.49602	0.838496
Q6DG22	Adenosine deaminase OS=Danio rerio OX=7955 GN=ada PE=2 SV=2	ada	6	2	4	2	2	40.8	547614	410053	25609.1	1.03733e+06	190223	468918	1.62021	1.09336	0.110737	1.62491	0.424821	0.856559	0.674826	0.0683473	1.0029	0.262202	0.528672	0.101281	14.6736	0.261442	2.01628
Q6DGW9	Calcium load-activated calcium channel OS=Danio rerio OX=7955 GN=tmco1 PE=2 SV=1	tmco1	12	2	2	2	2	21.3	281752	321246	203527	467179	397551	793122	0.90646	0.931424	0.956988	0.795762	0.965435	1.57539	1.02754	1.05574	0.877879	1.06506	1.73795	1.02745	0.831527	1.21322	1.63179
Q6DHC1	Ras-related protein Rab-18-B OS=Danio rerio OX=7955 GN=rab18b PE=2 SV=1	rab18b	15	3	12	3	3	23	158030	611611	208544	690285	400975	1.18021e+06	0.38556	1.34479	0.743621	0.891659	0.738445	1.77777	3.48789	1.92868	2.31263	1.91525	4.61088	0.552964	1.19908	0.828169	2.40745
Q6DRD3	DNA polymerase beta OS=Danio rerio OX=7955 GN=polb PE=2 SV=2	polb	9	3	3	3	3	38.5	174255	124733	153523	295100	216236	404054	1.01	0.651542	1.3005	0.905569	0.946043	1.4459	0.645093	1.28762	0.896606	0.936679	1.43159	1.99603	0.696326	1.04469	1.52837
Q6DRI1	Eukaryotic translation initiation factor 3 subunit E-A OS=Danio rerio OX=7955 GN=eif3ea PE=2 SV=2	eif3ea	17	9	38	9	9	52.4	2.38746e+06	4.39375e+06	3.38123e+06	7.89221e+06	3.98578e+06	3.60578e+06	0.738077	1.22413	1.52772	1.29176	0.930095	0.688224	1.65854	2.06986	1.75017	1.26016	0.932456	1.248	0.845551	0.72002	0.73995
Q6GMI7	Enolase-phosphatase E1 OS=Danio rerio OX=7955 GN=enoph1 PE=2 SV=1	enoph1	14	3	15	3	3	30	1.69937e+06	2.20113e+06	1.18842e+06	1.81748e+06	1.67495e+06	2.44579e+06	1.22184	1.42626	1.24881	0.691853	0.909027	1.0857	1.16731	1.02208	0.566239	0.743982	0.888581	0.875584	0.554009	1.3139	1.19436
Q6IQ73	Charged multivesicular body protein 4c OS=Danio rerio OX=7955 GN=chmp4c PE=2 SV=1	chmp4c	13	4	15	4	4	25.2	1.53224e+06	1.23867e+06	386686	1.62651e+06	1.05835e+06	1737680	1.60265	1.1676	0.591116	0.900713	0.835585	1.12214	0.728541	0.368836	0.562013	0.521376	0.700176	0.506266	1.52375	0.927692	1.34294
Q6IQE0	Poly(U)-binding-splicing factor PUF60-B OS=Danio rerio OX=7955 GN=puf60b PE=2 SV=2	puf60b	12	6	17	1	6	55.4	527234	436677	286374	1.14072e+06	1.06736e+06	1.02901e+06	0.931537	0.69532	0.739489	1.06707	1.42349	1.12249	0.746422	0.793838	1.1455	1.52811	1.20499	1.06352	1.44298	1.33402	0.788548
Q6IQE5	ATPase GET3 OS=Danio rerio OX=7955 GN=get3 PE=1 SV=1	get3	8	3	11	3	3	38.3	350831	603198	325785	904521	452300	913646	0.783474	1.21399	1.06331	1.06946	0.762432	1.25971	1.54949	1.35717	1.36502	0.973143	1.60785	0.875882	1.00578	0.712916	1.65222
Q6IQI6	60S ribosomal protein L11 OS=Danio rerio OX=7955 GN=zgc:86748 PE=2 SV=1	zgc:86748	29	5	34	5	5	20.4	3.66172e+06	5.56717e+06	4.04717e+06	8431343	7.97109e+06	1.03836e+07	0.72467	0.992925	1.1706	0.883425	1.19075	1.26873	1.37018	1.61536	1.21907	1.64316	1.75077	1.17894	0.754677	1.34788	1.06549
Q6NUU2	Splicing factor proline/glutamine rich (Polypyrimidine tract binding protein associated) OS=Danio rerio OX=7955 GN=zgc:85935 PE=2 SV=1	zgc:85935	19	11	40	10	10	69.8	1.38029e+06	3.11719e+06	1.4552e+06	6.27006e+06	3.02099e+06	2.83392e+06	0.605364	1.23208	0.932766	1.45592	1.0001	0.767361	2.03527	1.54083	2.40503	1.65207	1.2676	0.757067	1.56086	0.686922	0.767283
Q6NUX4	Leukotriene A(4) hydrolase OS=Danio rerio OX=7955 GN=zgc:85809 PE=2 SV=1	zgc:85809	4	2	2	2	2	69.1	206521	296786	257585	475858	195160	342811	0.922621	1.19489	1.68183	1.12552	0.65811	0.945537	1.29511	1.82288	1.21992	0.713305	1.02484	1.40751	0.669227	0.584715	1.43675
Q6NUX8	Rho-related GTP-binding protein RhoA-A OS=Danio rerio OX=7955 GN=rhoaa PE=1 SV=1	rhoaa	31	7	46	3	8	21.9	7.38432e+06	5.23215e+06	2.51713e+06	9.94791e+06	4.28046e+06	9.18019e+06	1.51902	0.969975	0.756765	1.08343	0.664648	1.16592	0.638553	0.498193	0.713245	0.43755	0.767549	0.78019	1.43167	0.613464	1.7542
Q6NWC6	Cleavage and polyadenylation specificity factor subunit 6 OS=Danio rerio OX=7955 GN=cpsf6 PE=2 SV=1	cpsf6	6	3	10	3	3	58.7	999088	1.19162e+06	872838	1.92987e+06	1.26549e+06	750238	1.13013	1.21476	1.44298	1.15577	1.08052	0.523948	1.07489	1.27682	1.02268	0.956098	0.463618	1.18787	0.800959	0.934891	0.484906
Q6NWF6	Keratin, type II cytoskeletal 8 OS=Danio rerio OX=7955 GN=krt8 PE=1 SV=1	krt8	49	36	321	18	21	57.7	1.28669e+07	2.12812e+07	2.00891e+07	1.93912e+07	2.93654e+07	2.24507e+07	0.813224	1.21216	1.85567	0.648874	1.40095	0.876056	1.49056	2.28187	0.797903	1.72271	1.07726	1.53088	0.349671	2.15905	0.62533
Q6NX86	High-mobility group box 1 OS=Danio rerio OX=7955 GN=HMGB1 PE=2 SV=1	HMGB1	40	14	97	8	14	23.7	1.75454e+07	1.1802e+07	6.88105e+06	1.72024e+07	1.0466e+07	1.14456e+07	1.84635	1.11927	1.05829	0.95842	0.831342	0.743621	0.606206	0.573182	0.51909	0.450263	0.402753	0.945524	0.905628	0.867409	0.894483
Q6NY74	Replication protein A 70 kDa DNA-binding subunit OS=Danio rerio OX=7955 GN=rpa1 PE=1 SV=1	rpa1	15	8	26	8	8	66.6	474049	756189	501161	2.19952e+06	1.89748e+06	2465147	0.453182	0.651488	0.700209	1.11326	1.36922	1.45498	1.43759	1.5451	2.45654	3.02135	3.21059	1.07478	1.58989	1.22992	1.06263
Q6NYE2	Protein RCC2 homolog OS=Danio rerio OX=7955 GN=rcc2 PE=2 SV=1	rcc2	19	12	50	12	12	54.1	814291	972768	320636	4.48767e+06	2.72846e+06	4.8044e+06	0.456963	0.491969	0.262976	1.33334	1.15576	1.66459	1.07661	0.575486	2.91783	2.52922	3.64271	0.534537	5.0702	0.866815	1.44025
Q6NYH5	Sodium/potassium-transporting ATPase subunit beta OS=Danio rerio OX=7955 GN=fd56c08 PE=2 SV=1	fd56c08	20	6	31	6	6	35.2	2.86648e+06	5.70982e+06	2.58775e+06	4.93116e+06	4.5291e+06	6.02003e+06	0.852971	1.53121	1.1254	0.776875	1.01729	1.10598	1.79515	1.31939	0.910788	1.19264	1.29662	0.734978	0.690308	1.30946	1.08719
Q6NYL5	Alanine aminotransferase 2-like OS=Danio rerio OX=7955 GN=gpt2l PE=2 SV=2	gpt2l	8	4	6	4	4	61.1	413909	247421	61100.3	1.02954e+06	621665	1.0953e+06	0.946016	0.509632	0.204098	1.24582	1.0725	1.54557	0.538714	0.215745	1.31691	1.1337	1.63377	0.400481	6.10402	0.860881	1.44109
Q6NYP5	CDP-diacylglycerol--inositol 3-phosphatidyltransferase OS=Danio rerio OX=7955 GN=zgc:77540 PE=2 SV=1	zgc:77540	10	2	2	2	2	24					35478.2	73347.4					0.650349	1.09973									1.69099
Q6NYR8	N-acetylneuraminate lyase OS=Danio rerio OX=7955 GN=npl PE=2 SV=1	npl	5	2	9	2	2	33.2	434383	401304	281335	798230	394664	499913	1.22569	1.02049	1.1602	1.19249	0.840592	0.870901	0.832583	0.946569	0.972911	0.685808	0.710537	1.13691	1.02783	0.704903	1.03606
Q6NYY9	Vacuole membrane protein 1 OS=Danio rerio OX=7955 GN=vmp1 PE=2 SV=1	vmp1	3	1	5	1	1	45.7	100219	452599	390744	950072	414081		0.286929	1.16779	1.63501	1.44013	0.894869		4.06997	5.69829	5.01909	3.11878		1.40008	0.880807	0.621383
Q6NZ07	Nicalin-1 OS=Danio rerio OX=7955 GN=ncl1 PE=2 SV=1	ncl1	5	3	7	3	3	63.9	281502	559043	551281	1.25408e+06	625512	683695	0.564302	1.00996	1.61512	1.33099	0.946486	0.84617	1.78974	2.86215	2.35864	1.67727	1.4995	1.5992	0.82408	0.711116	0.894011
Q6NZZ9	Pre-mRNA-splicing factor RBM22 OS=Danio rerio OX=7955 GN=rbm22 PE=2 SV=1	rbm22	5	2	4	2	2	47.4	192212	431894	362136	427575	309757	186628	0.797793	1.61553	2.19676	0.939594	0.970464	0.478245	2.025	2.75355	1.17774	1.21644	0.59946	1.35978	0.427717	1.03285	0.4928
Q6P268	Phosducin-like protein 3 OS=Danio rerio OX=7955 GN=pdcl3 PE=2 SV=1	pdcl3	7	2	2	2	2	27.6		109244			114529			1.16275			1.02099
Q6P271	Sodium/potassium-transporting ATPase subunit alpha OS=Danio rerio OX=7955 GN=atp1a3b PE=2 SV=1	atp1a3b	17	17	77	1	1	112.5	180838	184656	88966.8	195297		164158	1.46798	1.35089	1.0555	0.839349		0.822724	0.920238	0.719016	0.571773		0.560448	0.781338	0.795215
Q6P3H7	Histone-binding protein RBBP4 OS=Danio rerio OX=7955 GN=rbbp4 PE=2 SV=3	rbbp4	13	5	22	2	5	47.6	75878.5	44533.3	37866.7	1.02562e+06	1.45162e+06	1.59147e+06	0.142323	0.0752782	0.103805	1.0185	2.05523	1.84298	0.528924	0.729357	7.15626	14.4405	12.9493	1.37895	9.81174	2.01789	0.896731
Q6P3L6	Very-long-chain 3-oxoacyl-CoA reductase-A OS=Danio rerio OX=7955 GN=hsd17b12a PE=2 SV=1	hsd17b12a	20	8	40	6	8	35.5	4.26158e+06	6.51914e+06	3.37467e+06	9.40184e+06	7.10494e+06	7.67648e+06	0.881299	1.21498	1.01997	1.0294	1.10907	0.98012	1.37863	1.15734	1.16805	1.25845	1.11213	0.83949	1.00925	1.0774	0.883728
Q6P963	Hydroxyacylglutathione hydrolase, mitochondrial OS=Danio rerio OX=7955 GN=hagh PE=2 SV=2	hagh	13	4	4	4	4	33.8	664832	570286	296738	429143	125340	1.01211e+06	1.70121	1.31512	1.10974	0.581387	0.242093	1.59896	0.77305	0.652323	0.34175	0.142307	0.939897	0.84383	0.523896	0.416407	6.60472
Q6PBK9	Peroxiredoxin-6 OS=Danio rerio OX=7955 GN=zgc:73360 PE=2 SV=1	zgc:73360	36	8	37	8	8	25	2.01561e+06	1.4657e+06	126212	4.54687e+06	3.79992e+06	4.73705e+06	0.957423	0.627436	0.0876191	1.14348	1.36245	1.38922	0.655339	0.0915156	1.19433	1.42304	1.451	0.139646	13.0506	1.19149	1.01965
Q6PBR3	Retinol dehydrogenase 1, like OS=Danio rerio OX=7955 GN=RDHA PE=2 SV=1	RDHA	9	3	15	3	3	35.7	297495	411749	345597	488557		354160	1.03584	1.29203	1.75867	0.90063		0.761337	1.24733	1.69782	0.869468		0.734995	1.36117	0.512108
Q6PBW7	40S ribosomal protein S19 OS=Danio rerio OX=7955 GN=zgc:73211 PE=2 SV=1	zgc:73211	51	11	85	11	11	15.9	2.12628e+07	2.39535e+07	1.65541e+07	5.45645e+07	3.52382e+07	4.76225e+07	0.846313	0.859221	0.96298	1.14984	1.0587	1.17027	1.01525	1.13785	1.35865	1.25095	1.38279	1.12076	1.19404	0.920735	1.10539
Q6PC30	COP9 signalosome complex subunit 5 OS=Danio rerio OX=7955 GN=cops5 PE=2 SV=1	cops5	5	2	3	2	2	37.6	291661	362923	190969	507421	293604	549183	1.05313	1.18099	1.00779	0.970043	0.800229	1.22429	1.1214	0.956941	0.921102	0.759856	1.16253	0.853341	0.962549	0.824942	1.52993
Q6PCR7	Eukaryotic translation initiation factor 3 subunit A OS=Danio rerio OX=7955 GN=eif3a PE=2 SV=1	eif3a	18	26	66	25	26	151.2	8.76022e+06	1.25693e+07	5.89133e+06	2.67408e+07	1.12334e+07	1.28842e+07	0.889546	1.15025	0.874316	1.43763	0.861019	0.807747	1.29307	0.982878	1.61614	0.967931	0.908044	0.76011	1.64429	0.598917	0.938129
Q6PFU7	Carbonic anhydrase OS=Danio rerio OX=7955 GN=cb1082 PE=2 SV=1	cb1082	42	16	107	16	16	28.9	2.57135e+07	1.31715e+07	6.42846e+06	2.68848e+07	2.73519e+07	8.09498e+07	1.12947	0.521405	0.412687	0.625226	0.906876	2.19529	0.461638	0.365381	0.553558	0.802923	1.94365	0.791489	1.51501	1.45048	2.42072
Q6PH75	Cathepsin B (Fragment) OS=Danio rerio OX=7955 GN=id:ibd1201 PE=2 SV=1	id:ibd1201	3	1	6	1	1	36.3		155060	94337	759445	266038	580630		0.497591	0.49094	1.43172	0.715051	1.27647						0.986634	2.91629	0.499434	1.78514
Q6Q419	40S ribosomal protein S29 OS=Danio rerio OX=7955 GN=zgc:113935 PE=2 SV=1	zgc:113935	13	1	3	1	1	6.7	153646			413766	207016	259628	0.785371			1.11977	0.79874	0.819352			1.42578	1.01702	1.04327			0.71331	1.02581
Q6Q420	40S ribosomal protein S15a OS=Danio rerio OX=7955 GN=rps15a PE=2 SV=1	rps15a	38	7	61	7	7	14.8	2.22414e+06	2.44878e+06	1.32117e+06	6.58324e+06	4.59306e+06	7.00553e+06	0.729405	0.723741	0.633239	1.14305	1.13699	1.41844	0.992234	0.868158	1.56709	1.55879	1.94466	0.874952	1.80508	0.994701	1.24754
Q6QA33	Very-long-chain 3-oxoacyl-CoA reductase-B OS=Danio rerio OX=7955 GN=hsd17b12b PE=2 SV=2	hsd17b12b	9	3	8	1	1	34.3	238917	349910	245426	354864	173397	261006	1.16675	1.53998	1.75167	0.917512	0.639177	0.786951	1.31989	1.50133	0.786382	0.547826	0.67448	1.13747	0.523792	0.696642	1.23119
Q6TEL0	Myotubularin-related protein 8 OS=Danio rerio OX=7955 GN=mtmr8 PE=2 SV=1	mtmr8	2	1	2	1	1	72.5
Q6TGU2	Nucleoporin SEH1 OS=Danio rerio OX=7955 GN=seh1l PE=2 SV=2	seh1l	3	1	1	1	1	39.8
Q6TH22	Protein DDI1 homolog 2 OS=Danio rerio OX=7955 GN=ddi2 PE=2 SV=1	ddi2	14	5	11	5	5	45.6	448579	560568	354759	730878	981952	1.02776e+06	0.8665	0.975855	1.00153	0.747468	1.43175	1.2257	1.1262	1.15583	0.862628	1.65234	1.41454	1.02631	0.746325	1.91547	0.856086
Q7SXN1	Serine hydroxymethyltransferase OS=Danio rerio OX=7955 GN=zgc:77524 PE=2 SV=1	zgc:77524	16	8	25	8	8	53.4	1.22049e+06	1.07822e+06	1.38092e+06	4.15988e+06	4.08249e+06	4.16061e+06	0.601681	0.479037	0.994957	1.08575	1.51917	1.26635	0.796164	1.65363	1.80453	2.52487	2.10469	2.077	1.09126	1.39918	0.833582
Q7SXP0	Vesicle-trafficking protein SEC22b-B OS=Danio rerio OX=7955 GN=sec22bb PE=2 SV=1	sec22bb	13	3	11	1	1	24.7			392015						1.93126
Q7SY48	HEAT repeat-containing protein 1 OS=Danio rerio OX=7955 GN=heatr1 PE=2 SV=1	heatr1	0	1	3	1	1	241.9	183714	393868	225934	268641	189369	235079	0.973251	1.88044	1.74931	0.753479	0.75725	0.768884	1.93213	1.79739	0.774189	0.778063	0.790016	0.930264	0.43073	1.005	1.01536
Q7SYD5	Protein transport protein Sec31A OS=Danio rerio OX=7955 GN=sec31a PE=2 SV=1	sec31a	5	5	12	3	3	135.6	1.20037e+06	2779046	461530	1.76281e+06	3.04674e+06	5.01785e+06	0.667008	1.39168	0.374815	0.518607	1.27791	1.72147	2.08645	0.561935	0.777512	1.91588	2.58088	0.269326	1.38363	2.46412	1.3471
Q7SZE5	Protein transport protein Sec23A OS=Danio rerio OX=7955 GN=sec23a PE=2 SV=1	sec23a	7	5	22	3	3	86	172904	251384		1.17423e+06	838923	993359	0.332979	0.436293		1.19725	1.2195	1.18109	1.31027		3.59556	3.6624	3.54705			1.01859	0.968502
Q7SZF7	Receptor protein-tyrosine kinase OS=Danio rerio OX=7955 GN=EGFR15 PE=2 SV=1	EGFR15	1	1	3	1	1	132.4			138257		194284				1.60587		1.16549
Q7SZM5	72 kDa type IV collagenase OS=Danio rerio OX=7955 GN=wu:fa99h12 PE=2 SV=1	wu:fa99h12	3	2	3	2	2	74.2				111172	117219	149821				0.616931	0.927406	0.969532								1.50326	1.04542
Q7SZR5	Small ubiquitin-related modifier 1 OS=Danio rerio OX=7955 GN=sumo1 PE=3 SV=1	sumo1	9	1	2	1	1	11.4			178098						1.93126
Q7T1D7	Flavin-containing monooxygenase OS=Danio rerio OX=7955 GN=sb:cb1007 PE=2 SV=1	sb:cb1007	2	1	2	1	1	63.8				105523	112424					0.677458	1.02902									1.51895
Q7T3C6	Cleavage and polyadenylation specificity factor subunit 5 OS=Danio rerio OX=7955 GN=nudt21 PE=2 SV=1	nudt21	16	4	8	4	4	26.3	858335	597799	238826	1.52673e+06	1.25676e+06	1.09415e+06	1.2212	0.766501	0.496608	1.15004	1.34968	0.961111	0.627661	0.406655	0.941724	1.10521	0.78702	0.647889	2.31578	1.1736	0.712101
Q7ZSZ9	Rac1 OS=Danio rerio OX=7955 GN=rac1 PE=2 SV=1	rac1	39	9	45	5	9	21.5	1.0379e+07	8.53914e+06	2.97514e+06	1.50201e+07	9.31113e+06	1.38508e+07	1.36978	1.01563	0.573856	1.0495	0.927565	1.12858	0.741455	0.418941	0.766185	0.677165	0.823915	0.565026	1.82886	0.883814	1.21671
Q7ZTI1	tRNA (cytosine(34)-C(5))-methyltransferase OS=Danio rerio OX=7955 GN=wu:fc65a08 PE=2 SV=1	wu:fc65a08	2	1	2	1	1	79.5
Q7ZTS4	Keratin, type I cytoskeletal 18 OS=Danio rerio OX=7955 GN=krt18 PE=1 SV=2	krt18	57	35	234	29	30	48.6	1.01245e+07	3.59865e+07	6.99431e+07	4.58291e+07	5.53458e+07	2.36577e+07	0.333236	1.06744	3.36452	0.798612	1.37502	0.480745	3.20325	10.0965	2.39654	4.12627	1.44266	3.15196	0.237363	1.72176	0.349627
Q7ZTZ3	Phosphomannomutase OS=Danio rerio OX=7955 GN=cb626 PE=2 SV=1	cb626	11	3	15	3	3	28.4	119223	127011		449769	475892	931598	0.37448	0.359531		0.747953	1.1283	1.80659	0.960082		1.99731	3.01297	4.82427			1.50851	1.60117
Q7ZUM3	Hexokinase OS=Danio rerio OX=7955 GN=wu:fc21e02 PE=2 SV=1	wu:fc21e02	7	7	19	5	7	102.8	626585	1.4425e+06	2.19816e+06	2.73944e+06	1.29872e+06	762371	0.547859	1.13666	2.80899	1.26814	0.857141	0.411547	2.07473	5.12721	2.31472	1.56453	0.751191	2.47127	0.451458	0.675903	0.480139
Q7ZUS1	Serine/threonine-protein kinase VRK1 OS=Danio rerio OX=7955 GN=vrk1 PE=2 SV=1	vrk1	2	1	1	1	1	47.7	51793.6			93976.4	49193	37148.9	1.17944			1.13302	0.845576	0.52229			0.96064	0.716929	0.442828			0.746303	0.617674
Q7ZV15	Vesicle-trafficking protein SEC22b-A OS=Danio rerio OX=7955 GN=sec22ba PE=2 SV=1	sec22ba	13	3	11	1	3	24.4	377474	1.05353e+06	788348	1.44209e+06	883873	1.1274e+06	0.527576	1.327	1.61034	1.06711	0.932472	0.972843	2.51528	3.05234	2.02266	1.76747	1.84399	1.21352	0.662661	0.873831	1.04329
Q7ZV50	Magnesium transporter protein 1 OS=Danio rerio OX=7955 GN=magt1 PE=1 SV=1	magt1	3	1	2	1	1	37.4	168070	267587		357408	227437	381581	0.792001	1.13639		0.891695	0.808991	1.11016	1.43483		1.12588	1.02145	1.40172			0.907251	1.37228
Q7ZV55	Eukaryotic translation initiation factor 3 subunit I OS=Danio rerio OX=7955 GN=eif3i PE=2 SV=1	eif3i	20	6	16	6	6	36.3	277175	403191	100597	1.38386e+06	1.21318e+06	1.86882e+06	0.418839	0.549074	0.222167	1.10714	1.38378	1.74352	1.31094	0.530436	2.64335	3.30384	4.16274	0.404621	4.98336	1.24987	1.25997
Q7ZV92	Pre-mRNA-processing factor 19 OS=Danio rerio OX=7955 GN=prp19 PE=2 SV=1	prp19	14	8	30	8	8	54.7	5.69917e+06	5.76781e+06	3.2044e+06	1.06379e+07	6.75809e+06	8.86998e+06	1.10378	1.00672	0.907023	1.09079	0.987967	1.06061	0.912066	0.821744	0.988235	0.895077	0.960895	0.90097	1.20261	0.905733	1.07353
Q7ZV96	60S ribosomal protein L10 OS=Danio rerio OX=7955 GN=rpl10 PE=2 SV=1	rpl10	26	6	26	6	6	24.6	2.93363e+06	1.91901e+06	1.69561e+06	2.42447e+06	900588	4.99575e+06	1.56427	0.922166	1.3214	0.684449	0.362477	1.64464	0.589519	0.844737	0.437552	0.231723	1.05138	1.43293	0.517974	0.52959	4.53724
Q7ZVB2	4-trimethylaminobutyraldehyde dehydrogenase A OS=Danio rerio OX=7955 GN=aldh9a1a PE=2 SV=1	aldh9a1a	29	18	118	18	18	55.2	2.85472e+07	1.22451e+07	4.35947e+06	1.91254e+07	1.15847e+07	1.97642e+07	2.36688	0.914958	0.528261	0.83954	0.725016	1.01171	0.386567	0.223189	0.354703	0.306317	0.427446	0.577361	1.58925	0.863588	1.39544
Q7ZVD9	DNA-(apurinic or apyrimidinic site) lyase OS=Danio rerio OX=7955 GN=zgc:56088 PE=2 SV=1	zgc:56088	65	20	111	20	20	26.8	9.66476e+06	1.30084e+07	1.0843e+07	2.60371e+07	1.80337e+07	2.07115e+07	0.779532	0.945568	1.27818	1.11187	1.09793	1.03138	1.21299	1.63968	1.42633	1.40845	1.32308	1.35176	0.869883	0.987463	0.939385
Q7ZVF9	Actin, cytoplasmic 2 OS=Danio rerio OX=7955 GN=actbb PE=1 SV=2	actbb	49	27	845	1	33	41.7	1.02052e+09	1.11937e+09	6.57041e+08	1.71506e+09	1.08628e+09	1.52124e+09	1.13647	1.12341	1.06938	1.0112	0.913124	1.04593	0.988507	0.940967	0.889767	0.803472	0.920331	0.951907	0.945588	0.903013	1.14544
Q7ZVI7	Actin, cytoplasmic 1 OS=Danio rerio OX=7955 GN=actba PE=1 SV=2	actba	49	27	841	1	1	41.7			17193.7	123343	1.13433e+06	88977			0.0973877	0.253085	3.31834	0.2129							2.59874	13.1116	0.0641585
Q7ZVK8	Mitogen-activated protein kinase OS=Danio rerio OX=7955 GN=wu:fi06b09 PE=2 SV=1	wu:fi06b09	19	9	65	5	10	44.1	1.18011e+07	4.64008e+06	1.99179e+06	1.3968e+07	8.31829e+06	1.28486e+07	1.74666	0.618925	0.430853	1.09455	0.929324	1.1741	0.354348	0.246673	0.626656	0.532059	0.6722	0.696132	2.54043	0.849044	1.26339
Q7ZVL3	Dihydrolipoyllysine-residue succinyltransferase component of 2-oxoglutarate dehydrogenase complex, mitochondrial OS=Danio rerio OX=7955 GN=wu:fc39d01 PE=2 SV=1	wu:fc39d01	13	7	27	7	7	48.7	3.26234e+06	1.70253e+06	1.83337e+06	3.6761e+06	2.99163e+06	3.88541e+06	1.49068	0.701097	1.22436	0.889324	1.03184	1.09612	0.47032	0.82134	0.596589	0.692192	0.735313	1.74634	0.726361	1.16025	1.0623
Q7ZVL7	Hexokinase OS=Danio rerio OX=7955 GN=fi17h06 PE=2 SV=1	fi17h06	8	7	22	5	5	102.1	845886	1.72976e+06	800886	2.47823e+06	1.48029e+06	1.37077e+06	0.770357	1.41969	1.06599	1.19492	1.01759	0.770741	1.84289	1.38376	1.55113	1.32094	1.0005	0.750862	1.12095	0.8516	0.757415
Q7ZVX4	Ras-related protein Rab-14 OS=Danio rerio OX=7955 GN=wu:fj47f07 PE=2 SV=1	wu:fj47f07	23	6	27	5	5	23.9	2.36487e+06	2.18318e+06	2.57428e+06	3.34203e+06	3426084	3.41129e+06	1.08369	0.901604	1.72408	0.810826	1.18508	0.965124	0.831972	1.59093	0.748205	1.09355	0.890586	1.91224	0.470295	1.46157	0.814398
Q7ZW98	AP-2 complex subunit mu-B OS=Danio rerio OX=7955 GN=ap2m1b PE=2 SV=1	ap2m1b	11	6	16	6	6	49.7	585586	1.65888e+06	1.42023e+06	1.32365e+06	584839	863066	0.721352	1.84161	2.55691	0.863273	0.543802	0.656395	2.553	3.54461	1.19674	0.753865	0.909951	1.38841	0.337624	0.62993	1.20705
Q7ZWG9	Sigma non-opioid intracellular receptor 1 OS=Danio rerio OX=7955 GN=sigmar1 PE=2 SV=1	sigmar1	6	1	3	1	1	24.9	329261	335896	87732.5	339410		45907.3	1.91129	1.75719	0.744302	1.04311		0.164526	0.91937	0.389423	0.54576		0.0860807	0.423576	1.40146
Q803F6	40S ribosomal protein SA OS=Danio rerio OX=7955 GN=rpsa PE=2 SV=1	rpsa	23	9	66	9	9	34	1.09086e+07	9.64774e+06	6.70121e+06	3.94521e+07	2.91527e+07	3.58385e+07	0.656703	0.523424	0.589597	1.25744	1.32473	1.33203	0.797047	0.897813	1.91478	2.01725	2.02836	1.12642	2.13272	1.05351	1.00551
Q803H8	Sorting nexin OS=Danio rerio OX=7955 GN=wu:fa66c10 PE=2 SV=1	wu:fa66c10	16	7	40	7	7	45.9	2.10224e+06	3.00352e+06	1.95208e+06	4.14632e+06	2.87714e+06	2.08182e+06	1.03121	1.32777	1.39947	1.07682	1.0653	0.63048	1.28759	1.35712	1.04424	1.03306	0.6114	1.054	0.769453	0.989301	0.591832
Q803N2	Structural maintenance of chromosomes protein OS=Danio rerio OX=7955 GN=wu:fb22e01 PE=2 SV=1	wu:fb22e01	19	24	80	24	24	141.4	3.89236e+06	3.39178e+06	2.17179e+06	7.78361e+06	4.64478e+06	5.2098e+06	1.13901	0.894477	0.928825	1.20591	1.02595	0.941239	0.785311	0.815467	1.05873	0.900742	0.826366	1.0384	1.29831	0.850775	0.917429
Q803Q7	Fructose-bisphosphate aldolase OS=Danio rerio OX=7955 GN=aldoa PE=2 SV=1	aldoa	48	27	169	24	27	39.7	3.54361e+07	3.51019e+07	1.75189e+07	7.41405e+07	3.83977e+07	5.33278e+07	1.10646	0.987747	0.79946	1.22563	0.904983	1.02803	0.892713	0.722541	1.10771	0.817912	0.92912	0.809377	1.53308	0.73838	1.13597
Q803U6	Aquaporin-3 OS=Danio rerio OX=7955 GN=aqp3 PE=2 SV=1	aqp3	12	5	35	5	5	32.2	3.98526e+06	1.60598e+06	563663	3.84251e+06	2.7008e+06	4.93567e+06	1.79183	0.65074	0.370393	0.914691	0.916606	1.3701	0.36317	0.206711	0.510478	0.511546	0.764635	0.569187	2.46952	1.00209	1.49475
Q8JGR3	Adenylosuccinate synthetase OS=Danio rerio OX=7955 GN=adss2 PE=2 SV=1	adss2	12	8	28	8	8	50.6	2.01629e+06	2.12203e+06	1.47491e+06	4.22041e+06	2.39265e+06	3.67805e+06	1.00514	0.95335	1.07458	1.1139	0.900327	1.13203	0.948474	1.06909	1.1082	0.895722	1.12624	1.12717	1.03659	0.808266	1.25735
Q8JGW0	Thrombospondin-4-B OS=Danio rerio OX=7955 GN=thbs4b PE=2 SV=1	thbs4b	9	8	23	7	8	103.9	634029	7.9204e+06	2.1771e+06	3.35546e+06	3.10974e+06	2.89372e+06	0.250213	2.81692	1.25568	0.701084	0.926344	0.705052	11.2581	5.01845	2.80195	3.70223	2.81781	0.445764	0.55833	1.3213	0.761112
Q8JH68	Interferon-induced GTP-binding protein MxA OS=Danio rerio OX=7955 GN=mxa PE=2 SV=1	mxa	11	7	13	4	7	73.2	314521	640979	447505	847404	510317	274403	0.821602	1.50898	1.70849	1.17198	1.00624	0.442554	1.83663	2.07946	1.42646	1.22473	0.538647	1.13221	0.685976	0.858579	0.43981
Q8JHE0	Casein kinase 1-alphaLS OS=Danio rerio OX=7955 GN=CHUNP6894 PE=2 SV=1	CHUNP6894	10	3	7	1	3	41.8	272596	389208	437067	562461	355901	465953	0.87036	1.11993	2.03953	0.950802	0.857744	0.918517	1.28674	2.34332	1.09242	0.985505	1.05533	1.82113	0.466187	0.902127	1.07085
Q8JHH1	Small nuclear ribonucleoprotein Sm D1 OS=Danio rerio OX=7955 GN=fk26a01 PE=2 SV=1	fk26a01	11	1	2	1	1	13.3				472758						0.69961
Q8JHI0	ADP/ATP translocase OS=Danio rerio OX=7955 GN=SLC25A5 PE=2 SV=1	SLC25A5	29	11	94	6	14	32.7	8.59398e+06	1.44023e+07	1.5348e+07	2.69523e+07	1.64716e+07	1.67962e+07	0.691295	1.04406	1.80436	1.14784	1.00012	0.834153	1.5103	2.61012	1.66042	1.44674	1.20665	1.72821	0.636149	0.871307	0.834049
Q8JHJ1	60S ribosomal protein L35 OS=Danio rerio OX=7955 GN=rpl35 PE=2 SV=3	rpl35	22	3	11	3	3	14.4	1.54986e+06	494254	829086	1.4694e+06	1.35492e+06	2.07414e+06	1.58114	0.454415	1.23616	0.793658	1.04337	1.30641	0.287398	0.781821	0.501954	0.659885	0.826245	2.72034	0.642033	1.31463	1.2521
Q8JHW2	Thrombospondin-3a OS=Danio rerio OX=7955 GN=thbs3a PE=2 SV=2	thbs3a	2	2	4	2	2	105.5	453547	896624	396900	3.05388e+06	1.0026e+06	710470	0.55203	0.983508	0.70603	1.96793	0.921116	0.533889	1.78162	1.27897	3.5649	1.6686	0.967137	0.717869	2.78732	0.468063	0.579611
Q8JIU7	Nascent polypeptide-associated complex subunit alpha OS=Danio rerio OX=7955 GN=naca PE=1 SV=1	naca	20	3	15	3	3	23.4	31728.1	122907	78840	1476502	3.01261e+06	1.55639e+06	0.0400632	0.139864	0.145495	0.98708	2.87138	1.21334	3.49108	3.63164	24.6381	71.6714	30.2858	1.04026	6.78428	2.90897	0.422564
Q8UUR3	Cytoglobin-1 OS=Danio rerio OX=7955 GN=cygb1 PE=2 SV=2	cygb1	32	6	25	6	6	19.9	363988	287224	491543	2.06591e+06	2.13291e+06	1551154	0.418683	0.297746	0.826345	1.25814	1.8519	1.10158	0.711148	1.97367	3.00498	4.42316	2.63107	2.77533	1.52253	1.47194	0.594839
Q90485	Hemoglobin subunit beta-2 OS=Danio rerio OX=7955 GN=ba2l PE=1 SV=3	ba2l	65	9	144	2	2	16.4		1449580	123836	7.87912e+06	5.06887e+06	1.12595e+06		0.551615	0.0764216	1.76142	1.61557	0.29353						0.138542	23.0487	0.9172	0.181688
Q90487	Hemoglobin subunit alpha OS=Danio rerio OX=7955 GN=hbaa1 PE=2 SV=3	hbaa1	52	10	215	4	4	15.5	4.76572e+06	5.80577e+07	7.77831e+07	1.58788e+08	1.1227e+08	3.38471e+07	0.0848121	0.931143	2.02309	1.49612	1.50815	0.371891	10.9789	23.8538	17.6404	17.7822	4.38488	2.1727	0.73952	1.00804	0.246588
Q90XG0	Triosephosphate isomerase B OS=Danio rerio OX=7955 GN=tpi1b PE=2 SV=1	tpi1b	46	12	55	12	12	26.8	4.97113e+06	3.62862e+06	1.87769e+06	1.03561e+07	7.97e+06	8.72331e+06	1.05027	0.690901	0.579792	1.15841	1.27102	1.13787	0.65783	0.552039	1.10296	1.21018	1.08341	0.839181	1.99797	1.09722	0.895241
Q90Y50	Coxsackievirus and adenovirus receptor homolog OS=Danio rerio OX=7955 GN=cxadr PE=2 SV=1	cxadr	5	2	2	2	2	40.6	306062		94957.3	172517	169735	148125	2.26854		1.02865	0.676999	0.949634	0.677845		0.453441	0.298429	0.41861	0.298802		0.658143	1.40271	0.713796
Q90YM8	Cytoplasmic FMR1-interacting protein 1 homolog OS=Danio rerio OX=7955 GN=cyfip1 PE=2 SV=1	cyfip1	8	10	31	10	10	145.1	1.53398e+06	2.00458e+06	1.08007e+06	3.70152e+06	1.56633e+06	1.72549e+06	1.04738	1.23349	1.07779	1.33808	0.807263	0.727381	1.17769	1.02904	1.27755	0.770748	0.694479	0.873779	1.2415	0.603301	0.901046
Q90Z98	Bcl-XL-like protein 1 OS=Danio rerio OX=7955 GN=bcl2l PE=2 SV=1	bcl2l	9	2	3	2	2	26.2	81509.6	90270.3				126581	1.083	1.08091				1.03837	0.998075				0.958791
Q90ZM2	Protein transport protein Sec61 subunit alpha-like 1 OS=Danio rerio OX=7955 GN=sec61al1 PE=2 SV=3	sec61al1	3	2	8	2	2	52.3	488537	808059	386822	901657	714552	1.21162e+06	0.858599	1.27986	0.993588	0.838981	0.947928	1.31469	1.49064	1.15722	0.977151	1.10404	1.5312	0.776324	0.844396	1.12986	1.38691
Q92051	Carbonic anhydrase OS=Danio rerio OX=7955 GN=cahz PE=1 SV=2	cahz	18	4	25	4	4	28.7	96650.5	2.6219e+06	1.00314e+06	5.74883e+06	5.49254e+06	1.95816e+06	0.0452858	1.10713	0.686941	1.42612	1.94258	0.566463	24.4477	15.169	31.4915	42.896	12.5086	0.620468	2.07604	1.36215	0.291603
Q9I9E6	Trifunctional purine biosynthetic protein adenosine-3 OS=Danio rerio OX=7955 GN=wu:fb33g04 PE=2 SV=1	wu:fb33g04	10	9	27	9	9	107.6	4.9779e+06	4.43392e+06	2.84949e+06	7.41844e+06	4.36402e+06	4.78212e+06	1.36916	1.09906	1.14545	1.08028	0.906028	0.812067	0.802727	0.836607	0.789013	0.661742	0.593115	1.04221	0.94311	0.838696	0.896293
Q9IAD3	Nucleoside diphosphate kinase OS=Danio rerio OX=7955 GN=nme2b1 PE=2 SV=1	nme2b1	41	7	39	3	3	17.2	1.15873e+06	1.02414e+06		7.08591e+06	5251013	1.12563e+07	0.297012	0.236579		0.961621	1.01597	1.78136	0.79653		3.23765	3.42065	5.99761			1.05652	1.75336
Q9PTP1	Proliferating cell nuclear antigen OS=Danio rerio OX=7955 GN=pcna PE=1 SV=2	pcna	27	7	30	7	7	28.6	1.39963e+06	2.39875e+06	1.46399e+06	6.62249e+06	3.63998e+06	4.08543e+06	0.565875	0.874011	0.865061	1.41757	1.11084	1.01978	1.54453	1.52871	2.5051	1.96306	1.80214	0.98976	1.63869	0.783625	0.918026
Q9PTS2	Uroporphyrinogen decarboxylase OS=Danio rerio OX=7955 GN=urod PE=1 SV=1	urod	2	1	1	1	1	41.6	103080	140217	115356	303521	130846	236885	0.793532	0.97279	1.29788	1.23708	0.760329	1.12589	1.2259	1.63558	1.55896	0.958158	1.41883	1.33419	0.953155	0.614614	1.48079
Q9PUS3	Proteasome subunit beta OS=Danio rerio OX=7955 GN=wu:fj22d05 PE=2 SV=1	wu:fj22d05	12	3	13	3	3	23.4	1.23556e+06	847294	464003	1.31224e+06	1.23388e+06	979209	1.61328	0.997024	0.885457	0.907141	1.21609	0.789377	0.618011	0.548856	0.562297	0.753798	0.4893	0.8881	1.02449	1.34057	0.649113
Q9PUT2	CD74 molecule, major histocompatibility complex, class II invariant chain a OS=Danio rerio OX=7955 GN=iclp1 PE=2 SV=1	iclp1	19	4	18	4	4	26.2	831403	25727.7	123032	1.24379e+06	550652	972904	1.75897	0.0490541	0.380424	1.39319	0.879372	1.27081	0.0278879	0.216276	0.792048	0.499935	0.722475	7.75518	3.66221	0.631193	1.44514
Q9PVF8	Catenin (Cadherin-associated protein), alpha OS=Danio rerio OX=7955 GN=ctnna PE=2 SV=1	ctnna	32	31	181	31	31	100.5	1.76406e+07	2.16259e+07	1.49874e+07	4.50975e+07	2.4015e+07	2.16134e+07	0.964705	1.06582	1.19787	1.30573	0.991318	0.729742	1.10481	1.24169	1.3535	1.02759	0.756441	1.12389	1.09004	0.759208	0.736133
Q9YH61	[Tau protein] kinase OS=Danio rerio OX=7955 GN=gsk3a PE=2 SV=1	gsk3a	19	6	20	4	6	48	1.13655e+06	1.12153e+06	566812	2.27097e+06	1.29279e+06	1.95921e+06	1.07945	0.959955	0.786782	1.14194	0.926806	1.14884	0.889298	0.728871	1.05789	0.858589	1.06428	0.819603	1.4514	0.811607	1.23957
A0A0B4P4A4	Core binding factor beta subunit isoform 1 OS=Danio rerio OX=7955 GN=unp1266 PE=2 SV=1	unp1266	4	1	2	1	1	22.2		26681.7		54718.3	130616	129161		0.372529		0.448817	1.52743	1.23542								3.40324	0.808821
A0A0S2I7K2	Vinculin OS=Danio rerio OX=7955 GN=vinculin-b PE=2 SV=1	vinculin-b	44	54	392	44	54	116.3	7.04764e+07	4.71323e+07	3.3308e+07	9.91093e+07	7.44469e+07	9.67303e+07	1.3266	0.799546	0.91632	0.987711	1.05777	1.12415	0.602701	0.690726	0.74454	0.797354	0.84739	1.14605	1.07791	1.07093	1.06275
A0A8M1N6U2	ATP synthase subunit beta OS=Danio rerio OX=7955 GN=atp5f1b PE=3 SV=1	atp5f1b	32	16	134	16	16	55.1	6.99793e+06	6.75629e+06	1.07249e+06	2.2488e+07	1.88181e+07	2.7431e+07	0.663958	0.577706	0.148719	1.12964	1.3477	1.60686	0.870093	0.223988	1.70137	2.0298	2.42012	0.25743	7.5958	1.19304	1.19229
A0A8M1N8U6	Suppressor of tumorigenicity 14 protein homolog OS=Danio rerio OX=7955 GN=st14a PE=3 SV=1	st14a	13	9	40	9	9	91.8	4.2858e+06	3.01615e+06	1.87422e+06	5.24394e+06	2.68875e+06	5.31151e+06	1.51558	0.961229	0.968653	0.981798	0.717704	1.15966	0.634233	0.639131	0.647805	0.473552	0.765158	1.00772	1.01357	0.73101	1.61579
A0A8M1NF63	Acetyl-CoA carboxylase kinase OS=Danio rerio OX=7955 GN=prkaa1 PE=3 SV=1	prkaa1	3	2	3	2	2	65	64889.8	73133		213042	77850.9	183165	0.700447	0.711442		1.21754	0.634324	1.22069	1.0157		1.73823	0.905598	1.74273			0.520989	1.9244
A0A8M1NGB5	Cytosol aminopeptidase OS=Danio rerio OX=7955 GN=lap3 PE=3 SV=1	lap3	4	2	5	2	2	55.3	408418	199182	247672	669560	638767	645267	1.15282	0.506682	1.02173	1.00061	1.36097	1.12451	0.439514	0.886287	0.867966	1.18056	0.975438	2.01652	0.979328	1.36014	0.826253
A0A8M1NHY3	Sulfhydryl oxidase OS=Danio rerio OX=7955 GN=qsox1 PE=3 SV=1	qsox1	3	2	7	2	2	88	158054	533775	63040.9	1.00181e+06	608936	1.004e+06	0.371889	1.13186	0.216787	1.248	1.0815	1.4585	3.04355	0.582934	3.35583	2.90814	3.92188	0.191531	5.75679	0.866593	1.34859
A0A8M1P013	Xanthine dehydrogenase/oxidase OS=Danio rerio OX=7955 GN=aox5 PE=3 SV=1	aox5	2	2	2	2	2	147.1	170596	194461	80970.4			249930	1.29564	1.33099	0.898758			1.17192	1.02728	0.693678			0.90451	0.675254
A0A8M1P0I6	Eukaryotic translation initiation factor 3 subunit B OS=Danio rerio OX=7955 GN=eif3ba PE=3 SV=1	eif3ba	15	11	46	11	11	79.6	1.08014e+06	2.12915e+06	612726	5.42128e+06	2.94264e+06	4.46465e+06	0.514326	0.913678	0.426411	1.36672	1.05766	1.31254	1.77646	0.829067	2.6573	2.0564	2.55196	0.466697	3.20517	0.773866	1.24099
A0A8M1P0N7	Serotransferrin OS=Danio rerio OX=7955 GN=tfa PE=3 SV=1	tfa	61	53	295	53	53	73.2	2.20778e+07	5.22071e+07	1.68085e+07	1.03455e+08	9.13208e+07	8.90808e+07	0.466844	0.994885	0.519455	1.1582	1.45759	1.16296	2.13109	1.11269	2.48092	3.12221	2.49111	0.522125	2.22965	1.25849	0.797868
A0A8M1P3T0	ATP-dependent 6-phosphofructokinase OS=Danio rerio OX=7955 GN=pfklb PE=3 SV=1	pfklb	3	3	7	2	3	85	596826	384547	307087	612814	154396	341456	1.97399	1.14624	1.48444	1.07311	0.385464	0.697266	0.580669	0.751995	0.543624	0.195271	0.353226	1.29505	0.722909	0.359202	1.8089
A0A8M1P8C5	NADPH--cytochrome P450 reductase OS=Danio rerio OX=7955 GN=porb PE=3 SV=1	porb	4	4	14	4	4	76.3	527864	936786	1.03377e+06	1.22222e+06	463526	1.45959e+06	0.741556	1.18601	2.12249	0.909051	0.491523	1.26595	1.59936	2.86222	1.22587	0.662827	1.70715	1.78961	0.428294	0.540699	2.57556
A0A8M1P9T3	Propionate--CoA ligase OS=Danio rerio OX=7955 GN=acss2 PE=3 SV=1	acss2	3	2	2	2	2	78.5	83151.8	165106	60349.9	120645	111143	130332	0.982912	1.75887	1.04261	0.75504	0.991685	0.951171	1.78944	1.06073	0.768166	1.00893	0.967707	0.592773	0.724184	1.31342	0.959146
A0A8M1PAH1	DNA-(apurinic or apyrimidinic site) endonuclease OS=Danio rerio OX=7955 GN=apex1 PE=3 SV=1	apex1	30	11	44	11	11	38.4	574770	1.67054e+06	589088	4.61798e+06	4.10743e+06	5.51163e+06	0.26694	0.699202	0.399854	1.13551	1.43992	1.58039	2.61932	1.49792	4.25379	5.39417	5.9204	0.571872	2.8398	1.26808	1.09756
A0A8M1PAS3	DNA (cytosine-5)-methyltransferase OS=Danio rerio OX=7955 GN=dnmt1 PE=3 SV=1	dnmt1	5	8	11	8	8	169	249350	58785.5	283497	1.39452e+06	576291	582401	0.628637	0.133564	1.04458	1.86137	1.09668	0.906521	0.212465	1.66165	2.96095	1.74454	1.44204	7.82083	1.78193	0.589181	0.826603
A0A8M1PC34	Adenylosuccinate lyase OS=Danio rerio OX=7955 GN=adsl PE=3 SV=1	adsl	9	4	14	4	4	54.5	837629	1.16648e+06	652002	1.92991e+06	1.37901e+06	1.95621e+06	0.838394	1.0522	0.953777	1.02271	1.04187	1.20886	1.25502	1.13762	1.21984	1.24269	1.44188	0.906456	1.07227	1.01874	1.16028
A0A8M1PC36	Ribonucleoside-diphosphate reductase OS=Danio rerio OX=7955 GN=rrm1 PE=3 SV=1	rrm1	5	5	8	5	5	89.9		165304	443991	1.74948e+06	1.05228e+06	1.34553e+06		0.20693	0.90134	1.28659	1.1033	1.15391						4.35577	1.42742	0.857537	1.04587
A0A8M1PEJ6	Protein disulfide-isomerase A4 OS=Danio rerio OX=7955 GN=pdia4 PE=3 SV=1	pdia4	49	36	170	36	36	72.4	1.45257e+07	1.55257e+07	7.8843e+06	2.79641e+07	2.64872e+07	3.63809e+07	0.894374	0.861509	0.70949	0.911593	1.23102	1.38299	0.963253	0.793281	1.01925	1.37641	1.54633	0.823544	1.28486	1.35041	1.12345
A0A8M1PF67	DNA replication licensing factor MCM4 OS=Danio rerio OX=7955 GN=mcm4 PE=3 SV=1	mcm4	7	7	23	6	6	94.5	202046	254939	15133.6	2.59112e+06	1.03472e+06	1.72431e+06	0.275136	0.312867	0.030119	1.86811	1.06357	1.4497	1.13714	0.10947	6.78977	3.86562	5.26903	0.0962677	62.0243	0.56933	1.36305
A0A8M1PG22	Plasminogen OS=Danio rerio OX=7955 GN=plg PE=3 SV=1	plg	24	19	71	19	19	91.6	983997	6.64158e+06	1.01989e+06	5.22497e+06	4.82552e+06	4.37039e+06	0.338224	2.05735	0.512349	0.950851	1.252	0.92746	6.08281	1.51482	2.8113	3.70168	2.74215	0.249033	1.85587	1.31671	0.740785
A0A8M1PGD5	GTP:AMP phosphotransferase AK3, mitochondrial OS=Danio rerio OX=7955 GN=ak3 PE=3 SV=1	ak3	9	2	10	2	2	25	221349	120164	52731.2	352180	305270	368807	1.23545	0.604435	0.430147	1.04071	1.28612	1.2709	0.489244	0.348171	0.842376	1.04101	1.0287	0.711651	2.41943	1.2358	0.98817
A0A8M1PHW6	Adenosine kinase OS=Danio rerio OX=7955 GN=adka PE=3 SV=1	adka	20	9	49	9	9	40.2	2.65123e+06	1.92074e+06	862008	5.60181e+06	4.26977e+06	6.85146e+06	0.948694	0.619404	0.450807	1.06127	1.15327	1.51365	0.652901	0.475187	1.11866	1.21564	1.59551	0.727808	2.35415	1.08669	1.31249
A0A8M1PII2	Medium-chain specific acyl-CoA dehydrogenase, mitochondrial OS=Danio rerio OX=7955 GN=acadm PE=3 SV=1	acadm	26	11	45	11	11	46.3	3.00171e+06	3.00643e+06	1.57295e+06	5.68254e+06	3.81736e+06	5.86384e+06	1.03723	0.936229	0.794365	1.0396	0.995671	1.25098	0.902629	0.765856	1.00229	0.959937	1.20609	0.848473	1.30871	0.957747	1.25642
A0A8M1PIK4	Succinate--CoA ligase [ADP-forming] subunit beta, mitochondrial OS=Danio rerio OX=7955 GN=sucla2 PE=3 SV=1	sucla2	18	9	38	9	9	50	1.26725e+06	1.95395e+06	962120	3.89174e+06	2.11058e+06	3.42384e+06	0.738259	1.02586	0.819179	1.20035	0.928109	1.23148	1.38957	1.10961	1.62593	1.25716	1.66808	0.798529	1.46531	0.773196	1.32687
A0A8M1PQQ4	ADP/ATP translocase OS=Danio rerio OX=7955 GN=slc25a4 PE=3 SV=1	slc25a4	17	6	54	1	1	32.7	1.86017e+06	1.89447e+06	624756	1.8428e+06	631800	493082	2.00737	1.84242	0.985341	1.05286	0.514639	0.328517	0.917827	0.490861	0.524497	0.256374	0.163655	0.534808	1.06853	0.4888	0.638346
A0A8M2B2W8	3-hydroxyanthranilate 3,4-dioxygenase OS=Danio rerio OX=7955 GN=haao PE=3 SV=1	haao	7	2	4	2	2	33.2	129749			170185	350391	74897	0.945653			0.656698	1.92765	0.33702			0.694438	2.03843	0.356389			2.93537	0.174835
A0A8M2B5Y2	Retinoic acid receptor RXR OS=Danio rerio OX=7955 GN=rxrba PE=3 SV=1	rxrba	2	1	2	1	1	49				124389	69271.5	64089.6				1.01289	0.804197	0.608572								0.793965	0.756745
A0A8M2B693	Adenylate kinase 2, mitochondrial OS=Danio rerio OX=7955 GN=ak2 PE=3 SV=1	ak2	51	14	80	14	14	25.8	1.08922e+07	1.7406e+07	6.02684e+06	1.77495e+07	1.87749e+07	2.69968e+07	0.882594	1.27107	0.713734	0.761464	1.14834	1.35059	1.44016	0.808678	0.862756	1.3011	1.53025	0.56152	1.06687	1.50807	1.17612
A0A8M2B804	CAD protein OS=Danio rerio OX=7955 GN=cad PE=3 SV=1	cad	2	3	9	3	3	248.7	299564	164271	236241	664598	155863	220472	1.3642	0.674181	1.57234	1.60238	0.535771	0.619879	0.494195	1.15257	1.17459	0.392736	0.45439	2.33221	1.01911	0.33436	1.15699
A0A8M2B848	Calcium-transporting ATPase OS=Danio rerio OX=7955 GN=atp2a2b PE=3 SV=1	atp2a2b	21	23	108	10	23	114.2	6.56754e+06	1.19713e+07	7.61639e+06	1.64888e+07	1.2062e+07	1.18093e+07	0.782835	1.28598	1.32684	1.04058	1.08527	0.86907	1.64273	1.69492	1.32924	1.38633	1.11016	1.03177	0.784254	1.04294	0.80079
A0A8M2BGT1	Disintegrin and metalloproteinase domain-containing protein 10 OS=Danio rerio OX=7955 GN=adam10a PE=4 SV=1	adam10a	5	3	9	3	3	85.5	13323.8	23789.8		84233.7		75566.2	0.357644	0.575494		1.19709		1.25232	1.60913		3.34715		3.50158
A0A8M2BHG7	NAD-dependent protein deacylase sirtuin-5, mitochondrial OS=Danio rerio OX=7955 GN=sirt5 PE=3 SV=1	sirt5	3	1	2	1	1	30.7	36563.6			69530.2		93964.6	0.724522			0.729447		1.14956			1.0068		1.58665
A0A8M3AJX0	E3 ubiquitin-protein ligase OS=Danio rerio OX=7955 GN=hectd1 PE=3 SV=1	hectd1	2	5	6	5	5	286.1	121173	631553	368702	649789	251222	416866	0.393849	1.84995	1.75146	1.11818	0.616352	0.836536	4.69711	4.44703	2.83912	1.56495	2.124	0.94676	0.63843	0.551208	1.35724
A0A8M3AP28	ATP-dependent 6-phosphofructokinase OS=Danio rerio OX=7955 GN=pfkpa PE=3 SV=1	pfkpa	3	3	7	2	2	86.1	73669.5	61891.7	149359	461026		220031	0.503882	0.381505	1.49305	1.66949		0.929158	0.757132	2.9631	3.31326		1.844	3.91358	1.11817
A0A8M3AWE5	SUMO-activating enzyme subunit 2 OS=Danio rerio OX=7955 GN=uba2 PE=3 SV=1	uba2	17	11	50	11	11	70.8	3.13346e+06	5.94797e+06	1.60996e+06	7.54858e+06	5.06581e+06	1.00594e+07	0.744596	1.27377	0.559131	0.949684	0.908643	1.47581	1.71069	0.750918	1.27544	1.22032	1.98203	0.438956	1.6985	0.956784	1.6242
A0A8M3B4R7	Delta-1-pyrroline-5-carboxylate synthase OS=Danio rerio OX=7955 GN=aldh18a1 PE=3 SV=1	aldh18a1	10	9	34	9	9	87.9	137601	1.03888e+06	1.27654e+06	2.40998e+06	1.8243e+06	1.55454e+06	0.132369	0.900653	1.79474	1.22743	1.32467	0.923277	6.80412	13.5587	9.2728	10.0074	6.97503	1.99271	0.683903	1.07923	0.696985
A0A8M6Z1B5	tRNA 4-demethylwyosine synthase (AdoMet-dependent) OS=Danio rerio OX=7955 GN=tyw1 PE=3 SV=1	tyw1	1	1	1	1	1	85.7
A0A8M9PAQ3	Succinate--CoA ligase [GDP-forming] subunit beta, mitochondrial OS=Danio rerio OX=7955 GN=suclg2 PE=3 SV=1	suclg2	13	6	16	6	6	48.5	1.39896e+06	2.00173e+06	1.04895e+06	2.17245e+06	1.39393e+06	2.23139e+06	1.08238	1.39575	1.18613	0.889902	0.814076	1.0659	1.28952	1.09585	0.82217	0.752116	0.984771	0.849814	0.750257	0.914793	1.30933
A0A8M9PRV2	Rho-associated protein kinase OS=Danio rerio OX=7955 GN=rock1 PE=3 SV=1	rock1	2	3	9	3	3	160	460104	572907	421623	263803	626416	511974	1.27691	1.4329	1.71014	0.387618	1.31225	0.87724	1.12216	1.33927	0.303558	1.02767	0.687	1.19348	0.226659	3.38542	0.668501
A0A8M9Q9I4	Inosine-5'-monophosphate dehydrogenase OS=Danio rerio OX=7955 GN=impdh2 PE=3 SV=1	impdh2	10	6	15	4	4	58.1	923038	661134	342719	1.57825e+06	977692	1.33831e+06	1.25719	0.811516	0.682214	1.13808	1.00515	1.12539	0.645501	0.542651	0.905261	0.799523	0.895166	0.840666	1.66822	0.883196	1.11963
A0A8M9QA62	Obg-like ATPase 1 OS=Danio rerio OX=7955 GN=ola1 PE=3 SV=1	ola1	20	8	32	8	8	45.4	856094	1.07982e+06	423281	3.34148e+06	2.9376e+06	2.09436e+06	0.632419	0.718889	0.456997	1.30689	1.63803	0.955212	1.13673	0.722617	2.0665	2.59011	1.51041	0.635698	2.85974	1.25338	0.583145
A0A8M9QJU9	Pyridoxal kinase OS=Danio rerio OX=7955 GN=pdxka PE=3 SV=1	pdxka	3	1	1	1	1	38.1		137142		150774		155617		1.10467		0.713474		0.858725
A0A8N1TRF3	Adenylate kinase 4, mitochondrial OS=Danio rerio OX=7955 GN=ak4 PE=3 SV=1	ak4	8	2	7	2	2	25.4	251906	586398	235881	512822	204109	136778	1.03597	2.17333	1.41775	1.11658	0.633602	0.347285	2.09788	1.36853	1.07782	0.611605	0.335228	0.652342	0.787571	0.567448	0.548111
A0A8N7UYS4	Beta-hexosaminidase OS=Danio rerio OX=7955 GN=hexb PE=3 SV=1	hexb	26	14	69	14	14	61.5	1.41899e+06	779411	315539	4.0808e+06	3.06006e+06	6.67177e+06	0.689085	0.341105	0.223949	1.0492	1.12169	2.00032	0.495011	0.324994	1.52259	1.6278	2.90287	0.656539	4.68499	1.06909	1.78331
A0A8N7V0P5	4-aminobutyrate aminotransferase, mitochondrial OS=Danio rerio OX=7955 GN=abat PE=3 SV=1	abat	2	1	2	1	1	55.7
A0AUR8	Aspartate--tRNA ligase, cytoplasmic OS=Danio rerio OX=7955 GN=wu:fc17a11 PE=2 SV=1	wu:fc17a11	20	12	21	12	12	60.5	1.48306e+06	2.68865e+06	2.42315e+06	4.78321e+06	1.79072e+06	2.84079e+06	0.734461	1.19997	1.75384	1.25414	0.669401	0.868585	1.63381	2.38793	1.70757	0.911418	1.18262	1.46157	0.715082	0.533752	1.29756
A1L1S8	Mannosyl-oligosaccharide glucosidase OS=Danio rerio OX=7955 GN=wu:fk09a10 PE=2 SV=1	wu:fk09a10	7	5	15	5	5	96.2	539838	291679	99008	1.12331e+06	1.25972e+06	1.9922e+06	0.80669	0.392803	0.216229	0.888708	1.4209	1.83798	0.486931	0.268045	1.10167	1.7614	2.27842	0.550479	4.11002	1.59884	1.29353
A3KMH5	Enoyl-CoA hydratase OS=Danio rerio OX=7955 GN=im:7144234 PE=2 SV=1	im:7144234	17	13	81	11	13	82.8	5.46906e+06	6.31461e+06	4.54443e+06	1.16065e+07	5.67012e+06	9.97192e+06	0.995057	1.0354	1.20842	1.11803	0.77871	1.12016	1.04054	1.21442	1.12359	0.782578	1.12572	1.1671	0.925205	0.6965	1.43848
A3KMS0	DNA replication licensing factor MCM6 OS=Danio rerio OX=7955 GN=cb800 PE=2 SV=1	cb800	15	13	34	11	13	93.8	2.29923e+06	3.09463e+06	2.75985e+06	8.02979e+06	4.76021e+06	3.99573e+06	0.730945	0.886621	1.2823	1.35153	1.14229	0.784266	1.21298	1.7543	1.84902	1.56276	1.07295	1.44628	1.05399	0.845187	0.686571
A4IGC2	Gelsolin OS=Danio rerio OX=7955 GN=wu:fa92a06 PE=2 SV=1	wu:fa92a06	31	28	182	1	1	80.1	3.81799e+06	1.91083e+06	1.76686e+06	3.84298e+06	2.27443e+06	4.27285e+06	1.69244	0.763357	1.14467	0.90191	0.761023	1.16939	0.45104	0.676344	0.532906	0.449661	0.690951	1.49952	0.787921	0.84379	1.53661
A4QNX8	Heat shock 70 kDa protein 13 OS=Danio rerio OX=7955 GN=stch PE=2 SV=1	stch	4	2	7	2	2	48.2	98782.6	250474	90407.6	506998	60575.9	176451	0.661656	1.51197	0.885031	1.79794	0.306267	0.729693	2.28512	1.3376	2.71734	0.462879	1.10283	0.585351	2.0315	0.170343	2.38254
A4QP10	Zgc:162603 protein OS=Danio rerio OX=7955 GN=ide PE=2 SV=1	ide	6	7	24	7	7	113.2	278575	625634	744204	1.30347e+06	1.08141e+06	1.28743e+06	0.415109	0.840168	1.62074	1.02834	1.21634	1.18442	2.02397	3.90437	2.47728	2.93018	2.85329	1.92906	0.634491	1.18282	0.973758
A4VCH0	Phosphatidylinositol-3-phosphatase SAC1-A OS=Danio rerio OX=7955 GN=sacm1la PE=2 SV=2	sacm1la	12	7	22	7	7	67.1	4.75963e+06	8.05665e+06	4.5713e+06	1.16006e+07	5.92343e+06	8.94966e+06	0.860363	1.31247	1.20768	1.11021	0.808221	0.998803	1.52549	1.40368	1.2904	0.939396	1.16091	0.920154	0.919296	0.727989	1.2358
A5A4L9	FACT complex subunit OS=Danio rerio OX=7955 GN=zgc:194732 PE=2 SV=1	zgc:194732	6	7	27	7	7	118.1	877118	1.50189e+06	1.74744e+06	2.21518e+06	2.39547e+06	1.02408e+06	0.712434	1.09939	2.07439	0.952605	1.46868	0.513554	1.54315	2.91169	1.33711	2.06149	0.720844	1.88685	0.459222	1.54175	0.349671
A5PLK2	Phospholysine phosphohistidine inorganic pyrophosphate phosphatase OS=Danio rerio OX=7955 GN=lhpp PE=2 SV=1	lhpp	4	1	1	1	1	29.6				15749	19664.8	32029.8				0.490105	0.872482	1.16235								1.78019	1.33224
A5PMF6	Procollagen galactosyltransferase 1 OS=Danio rerio OX=7955 GN=colgalt1 PE=3 SV=1	colgalt1	1	1	1	1	1	70.8
A5WUL3	Mediator of RNA polymerase II transcription subunit 22 OS=Danio rerio OX=7955 GN=med22 PE=2 SV=1	med22	5	1	1	1	1	22.7		164066	74035.7		165451	106436		1.53244	1.12145		1.29436	0.681071						0.731809			0.526183
A8WFS1	116 kDa U5 small nuclear ribonucleoprotein component OS=Danio rerio OX=7955 GN=zgc:66214 PE=2 SV=1	zgc:66214	14	13	45	13	13	109.2	4.50592e+06	6.0196e+06	6.26338e+06	1.02001e+07	7.91495e+06	8.98036e+06	0.814073	0.980109	1.65382	0.975672	1.07938	1.0017	1.20396	2.03154	1.19851	1.3259	1.23048	1.68739	0.589949	1.1063	0.928031
A8WFV1	TNF receptor-associated protein 1 OS=Danio rerio OX=7955 GN=fc85a11 PE=1 SV=1	fc85a11	4	2	4	1	1	82.1	211620	449194	556298	299686	526851	402903	0.685792	1.31189	2.63478	0.514184	1.28876	0.806121	1.91295	3.84195	0.749768	1.87923	1.17546	2.00839	0.195153	2.50641	0.625502
A9C3P0	Malectin OS=Danio rerio OX=7955 GN=mlec PE=3 SV=1	mlec	11	3	10	3	3	32	267945	204807	113838	517219	580138	605694	0.927827	0.639136	0.576119	0.948231	1.51636	1.29491	0.688853	0.620934	1.02199	1.63431	1.39564	0.901402	1.64589	1.59914	0.853962
A9JRE2	Methylthioribose-1-phosphate isomerase OS=Danio rerio OX=7955 GN=mri1 PE=2 SV=1	mri1	2	1	6	1	1	38	272986	289852	105997	396549	185833	307847	1.38824	1.3284	0.787807	1.06768	0.713341	0.966551	0.956892	0.567484	0.769086	0.513844	0.69624	0.59305	1.35525	0.668123	1.35496
A9JRZ4	Strn3 protein OS=Danio rerio OX=7955 GN=si:busm1-115o7.2 PE=2 SV=1	si:busm1-115o7.2	1	1	5	1	1	77.6	95136.2	49658.9		266377	163194	250154	0.762348	0.358617		1.13011	0.987096	1.2376	0.470412		1.48241	1.29481	1.6234			0.87345	1.25377
B2CZB8	Calcium-transporting ATPase OS=Danio rerio OX=7955 GN=PMCA2 PE=2 SV=1	PMCA2	5	6	34	2	2	137.8	621748	700310	181630	1.62537e+06	969213	1.57707e+06	0.868584	0.881687	0.370839	1.20218	1.02203	1.36023	1.01509	0.426947	1.38407	1.17666	1.56604	0.420601	3.24178	0.850151	1.33091
B3DGV1	Signal transducer and activator of transcription OS=Danio rerio OX=7955 GN=sb:eu508 PE=2 SV=1	sb:eu508	8	7	29	7	7	86.8	1.19889e+06	2.17499e+06	1.54444e+06	2.03795e+06	961414	1.28308e+06	1.03311	1.68908	1.94508	0.929772	0.625352	0.682629	1.63494	1.88274	0.899974	0.60531	0.660752	1.15157	0.478012	0.672586	1.09159
B3DH18	Fibulin-1 OS=Danio rerio OX=7955 GN=fbln1d PE=2 SV=1	fbln1d	12	7	29	7	7	74.2	801436	1.22128e+06	406647	1.55976e+06	2.08355e+06	1.0385e+06	0.893546	1.22713	0.662623	0.920713	1.75347	0.71486	1.37333	0.741566	1.0304	1.96238	0.800026	0.539978	1.3895	1.90447	0.407682
B3DKL0	Bifunctional purine biosynthesis protein ATIC OS=Danio rerio OX=7955 GN=wu:fi76g09 PE=2 SV=1	wu:fi76g09	26	15	47	15	15	64	2.86366e+06	2.48468e+06	1.42919e+06	5.77434e+06	3.3184e+06	5.12124e+06	1.0816	0.845752	0.788928	1.15469	0.946069	1.19422	0.781945	0.729408	1.06758	0.874693	1.10413	0.932812	1.46362	0.819326	1.2623
B8A5I7	Single-stranded DNA-binding protein, mitochondrial OS=Danio rerio OX=7955 GN=ssbp1 PE=1 SV=1	ssbp1	16	2	6	2	2	16.6	423903	563554	330027	986728		545495	0.98282	1.17753	1.1183	1.21122		0.780843	1.19811	1.13785	1.23239		0.794492	0.949705	1.08309
C5H5I1	Plexin B2 OS=Danio rerio OX=7955 GN=plxnb2a PE=2 SV=1	plxnb2a	3	7	22	7	7	209.8	978982	517111	226942	1.41437e+06	926941	857544	1.577	0.750704	0.534287	1.20625	1.12709	0.852862	0.476032	0.338799	0.764901	0.714703	0.540812	0.711715	2.25768	0.934373	0.756695
D3XD60	UDP-glucuronosyltransferase OS=Danio rerio OX=7955 GN=Ugt1b1 PE=2 SV=1	Ugt1b1	5	3	9	2	3	59.6	1.09462e+06	515204	137820	808022	966465	1.50842e+06	1.72519	0.731779	0.31746	0.67424	1.14976	1.46778	0.424174	0.184014	0.390821	0.666456	0.850795	0.433819	2.12386	1.70527	1.2766
E7F3D4	Tyrosine-protein phosphatase non-receptor type OS=Danio rerio OX=7955 GN=zgc:55501 PE=2 SV=2	zgc:55501	3	2	7	2	2	67	611914	749920	517640	942509	574531	955365	1.11482	1.23127	1.37829	0.909109	0.790085	1.0746	1.10446	1.23634	0.815479	0.708714	0.963927	1.1194	0.65959	0.869077	1.36011
F1QGH9	26S proteasome non-ATPase regulatory subunit 11B OS=Danio rerio OX=7955 GN=psmd11b PE=2 SV=1	psmd11b	20	9	41	4	4	47.5	302858	483190	908448	1.12315e+06	1.08852e+06	151914	0.591709	0.850773	2.594	1.16178	1.6053	0.183244	1.43782	4.38392	1.96343	2.71298	0.309686	3.04899	0.447871	1.38176	0.11415
F1QGW6	Eukaryotic translation initiation factor 2 subunit 3 OS=Danio rerio OX=7955 GN=eif2s3 PE=3 SV=1	eif2s3	29	12	64	12	12	51.2	2.0783e+06	5.49607e+06	4.04012e+06	9.18483e+06	8.304e+06	1.57015e+07	0.367767	0.876483	1.04486	0.860505	1.10917	1.71542	2.38325	2.8411	2.33981	3.01597	4.66443	1.19211	0.823556	1.28898	1.54658
F1QNV4	Nuclear pore complex protein Nup133 OS=Danio rerio OX=7955 GN=nup133 PE=2 SV=1	nup133	3	3	5	3	3	126.5	397071	184765	87489.3	533361		340998	1.69949	0.712684	0.547275	1.20862		0.901086	0.419352	0.322023	0.711165		0.53021	0.767907	2.20843
F1QUY3	RNA helicase OS=Danio rerio OX=7955 GN=dhx58 PE=2 SV=2	dhx58	3	2	6	2	2	77.9	745705	470548	721956	1.13501e+06	482940	764267	1.36845	0.778204	1.93631	1.10276	0.668967	0.86591	0.568675	1.41496	0.805843	0.488849	0.632766	2.48818	0.569516	0.60663	1.2944
F1RBN2	Sperm-associated antigen 1A OS=Danio rerio OX=7955 GN=spag1a PE=2 SV=1	spag1a	8	3	4	3	3	47	139905	402710	308441	404682	391545	229119	0.591149	1.5335	1.90474	0.905305	1.2488	0.597708	2.5941	3.2221	1.53143	2.1125	1.0111	1.24209	0.475289	1.37943	0.478625
F6P3G4	26S proteasome non-ATPase regulatory subunit 11A OS=Danio rerio OX=7955 GN=psmd11a PE=2 SV=1	psmd11a	20	9	47	4	9	47.3	5.95261e+06	1.13195e+07	6.95001e+06	1.56902e+07	7.2973e+06	1.0053e+07	0.824187	1.41245	1.40639	1.15018	0.762655	0.859366	1.71375	1.70639	1.39553	0.925343	1.04268	0.995709	0.817825	0.663075	1.12681
H2EQR6	Desmocollin a OS=Danio rerio OX=7955 GN=dsga PE=2 SV=1	dsga	7	8	25	8	8	121	1.70764e+06	1.76797e+06	1.63907e+06	3.01207e+06	2.07195e+06	1.59137e+06	1.14834	1.07146	1.61091	1.0724	1.05172	0.660707	0.933049	1.40282	0.933869	0.915862	0.575358	1.50348	0.665709	0.980718	0.628215
O57330	Proteasome subunit beta OS=Danio rerio OX=7955 GN=psmb8 PE=2 SV=1	psmb8	19	5	32	5	5	30.1	2.60721e+06	2.76817e+06	1.63866e+06	7.54542e+06	3.92739e+06	4.69136e+06	0.891837	0.853354	0.819217	1.3665	1.01406	0.990771	0.95685	0.918573	1.53223	1.13704	1.11093	0.959996	1.66806	0.74208	0.977038
O57332	Proteasome subunit beta OS=Danio rerio OX=7955 GN=Y PE=2 SV=1	Y	21	5	20	5	5	24.1	432628	949889	414346	2.62834e+06	2.52784e+06	3.21434e+06	0.337361	0.667544	0.47222	1.08513	1.48791	1.54752	1.97872	1.39975	3.21651	4.41045	4.58713	0.707399	2.29792	1.37119	1.04006
O93598	Signal transducer and activator of transcription OS=Danio rerio OX=7955 GN=stat1 PE=2 SV=1	stat1	7	6	18	6	6	86.8	865857	632227	417934	1.26572e+06	511868	769358	1.5382	1.0122	1.08511	1.19048	0.686391	0.843838	0.658043	0.705445	0.773945	0.446231	0.548589	1.07204	1.0971	0.576567	1.22938
P61485	60S ribosomal protein L36a OS=Danio rerio OX=7955 GN=rpl36a PE=3 SV=2	rpl36a	25	4	14	4	4	12.5	842970	1.02052e+06	898715	1.2747e+06	867457	1.32836e+06	1.07232	1.16993	1.67084	0.858495	0.832927	1.04326	1.09103	1.55816	0.800598	0.776754	0.972904	1.42815	0.513811	0.970218	1.25252
P62084	40S ribosomal protein S7 OS=Danio rerio OX=7955 GN=rps7 PE=2 SV=1	rps7	21	6	24	6	6	22.2	2.02926e+06	2.5661e+06	1.42372e+06	5.34922e+06	2.71104e+06	5.53433e+06	0.82029	0.934828	0.841116	1.14482	0.827209	1.38121	1.13963	1.02539	1.39563	1.00844	1.68381	0.899755	1.36108	0.722565	1.66973
Q04475	Beta-2-microglobulin OS=Danio rerio OX=7955 GN=b2m PE=1 SV=1	b2m	28	3	13	3	3	13.3	858072	652847	689586	2.99387e+06	1.50863e+06	2.23734e+06	0.760955	0.521764	0.893769	1.40568	1.00987	1.22499	0.68567	1.17454	1.84725	1.32711	1.60981	1.71298	1.57275	0.718423	1.21302
Q05AK3	Coproporphyrinogen oxidase OS=Danio rerio OX=7955 GN=cpo PE=2 SV=1	cpo	2	1	3	1	1	50.9	721729	1.16724e+06	272207	578028	505731	433628	1.55556	2.26724	0.857457	0.659597	0.822772	0.577023	1.45751	0.551222	0.424026	0.528925	0.370944	0.378194	0.769248	1.24739	0.701316
Q08BF2	Zgc:153860 OS=Danio rerio OX=7955 GN=zgc:153860 PE=2 SV=1	zgc:153860	7	5	7	5	5	71.8	839076	1.85282e+06	1.10043e+06	1.95568e+06	1074774	1.20793e+06	0.828393	1.64852	1.58781	1.02224	0.800941	0.736281	1.99002	1.91674	1.234	0.966861	0.888806	0.963175	0.6438	0.78352	0.919269
Q08BX0	Ras-related protein Rab-21 OS=Danio rerio OX=7955 GN=zgc:154045 PE=2 SV=1	zgc:154045	5	1	2	1	1	23.8					175552	293469					0.746673	1.02095									1.36733
Q08CA5	Ribose-phosphate diphosphokinase OS=Danio rerio OX=7955 GN=fc64g03 PE=2 SV=1	fc64g03	14	4	8	1	4	34.8	800738	374234	377372	1.67752e+06	901631	1.31533e+06	1.16556	0.490926	0.802818	1.2928	0.990656	1.18208	0.421192	0.688781	1.10916	0.849937	1.01417	1.63531	1.61033	0.766286	1.19322
Q08CG5	Geranylgeranyl transferase type-2 subunit alpha OS=Danio rerio OX=7955 GN=zgc:153107 PE=2 SV=1	zgc:153107	2	1	2	1	1	66.9		109629		517285		146573		0.50636		1.40363		0.463795
Q0H0R9	Leukocyte cell-derived chemotaxin 2 like OS=Danio rerio OX=7955 GN=lect2l PE=2 SV=1	lect2l	15	3	6	3	3	17	67930.4	859754	156554	464941	79234.6	61561.7	0.318694	3.63505	1.07343	1.15485	0.28059	0.178314	11.4061	3.36822	3.62369	0.880438	0.559514	0.2953	1.07585	0.242967	0.635495
Q0VFV6	Selenoprotein S OS=Danio rerio OX=7955 GN=vimp PE=2 SV=2	vimp	9	1	3	1	1	21.2	152279	268376	158481	333031	165595		0.933525	1.48271	1.41992	1.08091	0.766269		1.58829	1.52103	1.15788	0.820833		0.957651	0.761246	0.708913
Q0ZBR7	Macrophage migration inhibitory factor OS=Danio rerio OX=7955 GN=MIF PE=2 SV=1	MIF	37	4	27	4	4	12.4	415348	416009	224962	1.23506e+06	2.56145e+06	1.64572e+06	0.50674	0.457406	0.401128	0.797772	2.35889	1.23963	0.902646	0.791587	1.57432	4.65503	2.44629	0.876963	1.98882	2.95684	0.525516
Q1JPX3	Phenylalanine--tRNA ligase alpha subunit OS=Danio rerio OX=7955 GN=farsa PE=2 SV=2	farsa	7	3	9	3	3	56.3	94228.8	347139	821871	693678	481030	446972	0.258964	0.859777	3.30112	1.00933	0.997874	0.758404	3.32006	12.7474	3.89755	3.85333	2.92861	3.8395	0.305753	0.988653	0.76002
Q1LWJ6	Arpin OS=Danio rerio OX=7955 GN=arpin PE=2 SV=1	arpin	8	2	4	2	2	25.6	297376	180978	85436.3	79257.1	98076.1		2.65109	1.45402	1.11317	0.374088	0.659977		0.548462	0.419892	0.141107	0.248946		0.765581	0.336056	1.76423
Q1LWP9	Exo-alpha-sialidase OS=Danio rerio OX=7955 GN=si:ch211-222e23.1 PE=2 SV=1	si:ch211-222e23.1	4	1	2	1	1	42.1				33740.5	91113.9	38200.4				0.434305	1.67209	0.573401								3.85003	0.342925
Q1LXK4	Putative helicase mov-10-B.1 OS=Danio rerio OX=7955 GN=mov10b.1 PE=2 SV=2	mov10b.1	1	1	1	1	1	116.3	97813.3	94110.3	130964	123142		103911	1.17514	1.01896	2.29956	0.783278		0.770757	0.867094	1.95684	0.666538		0.655883	2.25677	0.34062
Q1MTD3	mRNA cap guanine-N7 methyltransferase OS=Danio rerio OX=7955 GN=rnmt PE=3 SV=1	rnmt	6	2	5	2	2	45.9	42114.8			76798.2		144343	0.634185			0.61228		1.34197			0.96546		2.11605
Q29RB4	Olfactomedin-like protein 3A OS=Danio rerio OX=7955 GN=olfml3a PE=2 SV=2	olfml3a	8	3	10	3	3	44.5	205032	200180		489179	451926	332251	0.807032	0.710097		1.01942	1.34272	0.807422	0.879886		1.26318	1.66377	1.00048			1.31713	0.601335
Q2M5E9	Protein lin-7 homolog OS=Danio rerio OX=7955 GN=zgc:109997 PE=2 SV=1	zgc:109997	5	1	1	1	1	22.8	289735	305472	147019				1.54748	1.47035	1.14762				0.95016	0.741608				0.780508
Q32PT4	Galectin OS=Danio rerio OX=7955 GN=lgals3l PE=2 SV=1	lgals3l	21	6	53	6	6	25	8.39535e+06	9.49041e+06	487574	2.11033e+07	1.1804e+07	1.51876e+07	1.00142	1.0202	0.0849998	1.33274	1.0628	1.11848	1.01876	0.0848796	1.33085	1.0613	1.1169	0.0833164	15.6793	0.797458	1.05239
Q3B738	Peptidyl-prolyl cis-trans isomerase OS=Danio rerio OX=7955 GN=im:7151275 PE=2 SV=1	im:7151275	16	2	10	1	1	20.8	65369.2			116495	126165		0.841281			0.793767	1.22561				0.943522	1.45684				1.54405
Q3B7P7	Ubiquitin-60S ribosomal protein L40 OS=Danio rerio OX=7955 GN=wu:fa91f08 PE=2 SV=1	wu:fa91f08	37	5	116	5	5	14.7	1.89155e+07	2.56061e+07	1.34617e+07	2.51547e+07	1.62635e+07	2.5451e+07	1.20119	1.46542	1.24938	0.845724	0.779567	0.997841	1.21998	1.04012	0.704073	0.648998	0.830713	0.852572	0.676915	0.921775	1.27999
Q3LTM4	Integrin beta OS=Danio rerio OX=7955 GN=itgb3.2 PE=2 SV=1	itgb3.2	27	21	93	20	21	85.6	8.89737e+06	8.11873e+06	4.45787e+06	1.11087e+07	6.35789e+06	9.0743e+06	1.46918	1.20817	1.07583	0.971171	0.792455	0.925106	0.822344	0.732264	0.66103	0.539386	0.629675	0.89046	0.90272	0.815978	1.16739
Q3LTM5	Integrin beta OS=Danio rerio OX=7955 GN=itgb3.1 PE=2 SV=1	itgb3.1	10	8	31	7	7	87.6	258282	878073	345938	564495	986270	911330	0.519163	1.59062	1.01627	0.600742	1.49642	1.13097	3.06382	1.95752	1.15713	2.88237	2.17844	0.638913	0.591124	2.49096	0.755782
Q3S344	Glutamine--fructose-6-phosphate transaminase (isomerizing) OS=Danio rerio OX=7955 GN=unm_z110 PE=2 SV=1	unm_z110	10	7	14	6	7	76.7	261834	120983	107289	574064	549628	760742	0.87425	0.364049	0.52356	1.01482	1.38525	1.56824	0.416413	0.598868	1.16079	1.5845	1.79381	1.43816	1.9383	1.36502	1.1321
Q3YA99	Integrin beta OS=Danio rerio OX=7955 GN=itgb1 PE=2 SV=1	itgb1	4	3	12	2	2	86.5	935884	1.18163e+06	368419	494104	510730	1.36449e+06	1.52827	1.73895	0.879266	0.427182	0.62953	1.37566	1.13786	0.575336	0.279521	0.411924	0.900144	0.505631	0.485839	1.47368	2.18522
Q3YMK9	Cytoplasmic aconitate hydratase OS=Danio rerio OX=7955 GN=wu:fo75b03 PE=2 SV=1	wu:fo75b03	10	10	52	10	10	98.9	1.36795e+07	9.24228e+06	7.58464e+06	1.3069e+07	7.66604e+06	1.36209e+07	1.67212	1.01813	1.35498	0.845777	0.70732	1.02794	0.608885	0.810337	0.505811	0.423008	0.614752	1.33085	0.624198	0.836296	1.45329
Q499A0	Transmembrane emp24 protein transport domain containing 9 OS=Danio rerio OX=7955 GN=sb:cb294 PE=2 SV=1	sb:cb294	9	2	13	2	2	24.2	864924	1.33551e+06	425566	3.31715e+06	2.42071e+06	3.62224e+06	0.572123	0.796135	0.411415	1.1617	1.20865	1.47929	1.39155	0.719102	2.03051	2.11258	2.58562	0.516765	2.82367	1.04042	1.22392
Q4QRK0	Methionine aminopeptidase 1 OS=Danio rerio OX=7955 GN=metap1 PE=2 SV=2	metap1	6	2	5	2	2	43.5				248156	290879	320058				0.606264	1.01316	0.911827								1.67116	0.899978
Q4U0S6	Vesicle-fusing ATPase OS=Danio rerio OX=7955 GN=nsfb PE=2 SV=1	nsfb	17	12	52	1	1	82.7
Q4V9A4	Exo-alpha-sialidase OS=Danio rerio OX=7955 GN=im:6912336 PE=2 SV=1	im:6912336	18	7	45	7	7	42	4.75876e+06	2.3316e+06	777873	4.73092e+06	2.99219e+06	4.16391e+06	1.90985	0.843312	0.456265	1.00524	0.90645	1.03175	0.441558	0.2389	0.526344	0.474618	0.540223	0.541039	2.20319	0.901725	1.13823
Q4V9J1	DNA replication licensing factor MCM6 OS=Danio rerio OX=7955 GN=MCM6m PE=2 SV=1	MCM6m	2	2	9	1	1	93.2	61523.9	73453.7		272863	254818	261902	0.439659	0.473056		1.03237	1.37452	1.15552	1.07596		2.34812	3.12633	2.62821			1.33142	0.840671
Q4V9N1	Translin OS=Danio rerio OX=7955 GN=wu:fb38b07 PE=2 SV=1	wu:fb38b07	4	1	2	1	1	26.2		104192	99230.8	208701				0.903218	1.39502	1.06286								1.5445	0.761895
Q4VBR7	Glycylpeptide N-tetradecanoyltransferase OS=Danio rerio OX=7955 GN=wu:fc18a04 PE=2 SV=1	wu:fc18a04	10	5	16	5	5	55.7	362573	880967	604210	1.57007e+06	611328	612133	0.619366	1.35625	1.50849	1.42	0.788268	0.645598	2.18973	2.43553	2.29266	1.2727	1.04235	1.11225	0.94134	0.555119	0.819009
Q502A6	Cathepsin S, b.1 OS=Danio rerio OX=7955 GN=ctssb.1 PE=2 SV=1	ctssb.1	8	2	5	1	1	36.4	121119	352431	164434		214370		0.751085	1.96961	1.49029		1.00344		2.62235	1.98419		1.33598		0.756645
Q502I0	Zgc:112211 OS=Danio rerio OX=7955 GN=ptk7a PE=2 SV=1	ptk7a	7	2	3	2	2	25.4				367128	703971	533059				0.480339	1.31315	0.813302								2.73381	0.619351
Q503E6	Ezrin like OS=Danio rerio OX=7955 GN=ezrl PE=2 SV=1	ezrl	10	9	62	3	3	70.1	1.09789e+06	773794	1.13533e+06	994447	1.22108e+06	669444	1.47736	0.938381	2.23281	0.708478	1.24028	0.556168	0.635173	1.51135	0.479556	0.839526	0.37646	2.37943	0.317303	1.75063	0.44842
Q503E9	Importin subunit alpha-6 OS=Danio rerio OX=7955 GN=kpna5 PE=2 SV=3	kpna5	4	2	3	2	2	60.1	106257		137643	45304.9	221512	267116	0.902568		1.70874	0.203744	1.42026	1.40083		1.8932	0.225738	1.57358	1.55205		0.119236	6.97081	0.986322
Q503Y7	Peptidyl-prolyl cis-trans isomerase NIMA-interacting 4 OS=Danio rerio OX=7955 GN=pin4 PE=2 SV=1	pin4	8	1	2	1	1	13.7		38740.9		156068		247401		0.312988		0.740732		1.3693
Q566Y8	Protein mago nashi homolog OS=Danio rerio OX=7955 GN=magoh PE=2 SV=1	magoh	28	5	20	5	5	17.2	1.90309e+06	841538	468265	2.3118e+06	1.24211e+06	1.51958e+06	1.82089	0.725647	0.654813	1.1711	0.89708	0.897663	0.398512	0.359611	0.643144	0.49266	0.49298	0.902385	1.78844	0.766018	1.00065
Q567F4	Beta-hexosaminidase OS=Danio rerio OX=7955 GN=zgc:112084 PE=2 SV=1	zgc:112084	2	1	5	1	1	60.7	20879.1			95864.1	100795	171243	0.283861			0.690028	1.03438	1.43737			2.43087	3.64398	5.06365			1.49905	1.38959
Q567F8	COP9 signalosome complex subunit 6 OS=Danio rerio OX=7955 GN=zgc:112075 PE=2 SV=1	zgc:112075	9	3	9	3	3	33.6	329379	248439	69969.3	880550	670303	416273	0.998683	0.678858	0.310056	1.41353	1.53409	0.779247	0.679753	0.310465	1.41539	1.53612	0.780275	0.456732	4.55893	1.08529	0.507953
Q567N5	60S ribosomal protein L6 OS=Danio rerio OX=7955 GN=wu:fa93h05 PE=2 SV=1	wu:fa93h05	24	9	46	9	9	30.5	1.80932e+06	3.3821e+06	2.75785e+06	6.33394e+06	3.2991e+06	3.58416e+06	0.677729	1.14171	1.50978	1.25613	0.932791	0.828882	1.68461	2.2277	1.85343	1.37635	1.22303	1.32239	0.831993	0.742594	0.888603
Q567V5	Small nuclear ribonucleoprotein Sm D2 OS=Danio rerio OX=7955 GN=si:dkey-113g17.2 PE=2 SV=1	si:dkey-113g17.2	30	4	23	4	4	13.5	1.60417e+06	997461	632123	2.66918e+06	1.35471e+06	2.35691e+06	1.32285	0.741281	0.761839	1.16535	0.843247	1.19996	0.560367	0.575907	0.880937	0.637447	0.907105	1.02773	1.52965	0.723601	1.42303
Q567V6	Eukaryotic translation initiation factor 3 subunit K OS=Danio rerio OX=7955 GN=eif3k PE=2 SV=1	eif3k	9	2	15	2	2	25.4	516624	848082	1.24942e+06	2.29067e+06	2.37086e+06	2.73138e+06	0.409315	0.605548	1.44675	0.960869	1.41788	1.33607	1.47942	3.53456	2.3475	3.46402	3.26416	2.38916	0.664156	1.47562	0.942305
Q568C9	Ribosome assembly factor mrt4 OS=Danio rerio OX=7955 GN=fb71a02 PE=2 SV=1	fb71a02	5	1	2	1	1	27.7	198711	316079	236830	381554	410077	243059	0.881974	1.26431	1.53628	0.896615	1.37387	0.666053	1.43351	1.74187	1.0166	1.55772	0.755185	1.21511	0.583627	1.53229	0.4848
Q568D6	Cathepsin K OS=Danio rerio OX=7955 GN=wu:fa95f03 PE=2 SV=1	wu:fa95f03	11	6	20	6	6	37	1.06461e+06	1.61512e+06	962232	5.70378e+06	3.91518e+06	4.42386e+06	0.477289	0.65256	0.63048	1.35385	1.32492	1.22449	1.36722	1.32096	2.83654	2.77593	2.56552	0.966164	2.14733	0.978632	0.924201
Q568L9	Delta-aminolevulinic acid dehydratase OS=Danio rerio OX=7955 GN=zgc:110219 PE=2 SV=1	zgc:110219	25	7	28	7	7	36	937721	754258	210073	2.25395e+06	1.42362e+06	1.72576e+06	1.0177	0.737722	0.333211	1.29512	1.16624	1.15636	0.724892	0.327415	1.27259	1.14596	1.13624	0.451675	3.88678	0.900495	0.99152
Q568V3	F-box only protein 50 OS=Danio rerio OX=7955 GN=nccrp1 PE=2 SV=2	nccrp1	25	5	35	5	5	27.2	7.99841e+06	8.65616e+06	3.14655e+06	1.34417e+07	1.39852e+07	8.53674e+06	1.13719	1.10913	0.653831	1.01182	1.50088	0.749352	0.975323	0.574953	0.889754	1.31982	0.658951	0.5895	1.54752	1.48335	0.499275
Q58EB4	3-hydroxyisobutyryl-CoA hydrolase, mitochondrial OS=Danio rerio OX=7955 GN=hibch PE=2 SV=1	hibch	13	5	20	5	5	42.3	1.43541e+06	1.2743e+06	581051	2.42906e+06	1.14057e+06	1.64658e+06	1.3378	1.07032	0.791462	1.19859	0.802385	0.947463	0.800062	0.591615	0.89594	0.59978	0.708225	0.739462	1.5144	0.669442	1.18081
Q58EG2	Erlin-1 OS=Danio rerio OX=7955 GN=erlin1 PE=2 SV=1	erlin1	8	3	4	3	3	38.3	3.04972e+06	2.27722e+06	1.57677e+06	2.90723e+06	2.12574e+06	4710325	1.45249	0.977429	1.09755	0.733078	0.76421	1.38506	0.672934	0.755632	0.504704	0.526138	0.953577	1.12289	0.667924	1.04247	1.81241
Q5BL99	Dynein light chain OS=Danio rerio OX=7955 GN=dnl2 PE=2 SV=1	dnl2	21	3	15	3	3	10.4	2.65402e+06	3.06732e+06	531744	4.78374e+06	3.29044e+06	3.59746e+06	1.17393	1.22271	0.343749	1.12027	1.0986	0.982421	1.04155	0.292819	0.954291	0.935831	0.836867	0.281137	3.25898	0.980656	0.89425
Q5BLE8	All-trans-retinol 13,14-reductase OS=Danio rerio OX=7955 GN=retsat PE=1 SV=1	retsat	3	2	7	2	2	67.9	268203	507313	268816	613048	318477		0.896842	1.52882	1.31374	1.08534	0.803856		1.70467	1.46485	1.21018	0.896318		0.859318	0.826144	0.740651
Q5BLF7	Zgc:113088 OS=Danio rerio OX=7955 GN=wu:fl20e08 PE=2 SV=1	wu:fl20e08	22	24	111	1	23	120.4	1.51461e+07	1.25635e+07	6.69067e+06	1.16878e+07	5.84338e+06	7.84465e+06	2.00892	1.50176	1.29698	0.820754	0.585023	0.642391	0.747544	0.645608	0.408554	0.291213	0.319769	0.86364	0.632821	0.712788	1.09806
Q5EI65	Cystathionine beta-synthase OS=Danio rerio OX=7955 GN=cbs PE=2 SV=1	cbs	20	12	61	12	12	65.8	5.17643e+06	4.96215e+06	3.65436e+06	8.4989e+06	5.177e+06	7.16752e+06	1.18492	1.02366	1.22256	1.03	0.894507	1.01296	0.863906	1.03177	0.86926	0.754911	0.854876	1.19431	0.842495	0.868453	1.13242
Q5GA11	UDP-N-acetylglucosamine--peptide N-acetylglucosaminyltransferase 110 kDa subunit OS=Danio rerio OX=7955 GN=wu:fm81g08 PE=2 SV=1	wu:fm81g08	7	7	28	7	7	116.5	662245	1.08729e+06	770076	2378110	1.63177e+06	1.78011e+06	0.63187	0.934935	1.07385	1.20132	1.17522	1.04862	1.47963	1.69948	1.90121	1.8599	1.65956	1.14858	1.1187	0.97827	0.892283
Q5MJ86	Glyceraldehyde-3-phosphate dehydrogenase 2 OS=Danio rerio OX=7955 GN=gapdh-2 PE=2 SV=1	gapdh-2	26	11	71	11	11	36.1	3.435e+07	2.94521e+07	1.01657e+07	5.64398e+07	2.56601e+07	4.3431e+07	1.36514	1.05485	0.590459	1.18755	0.769761	1.06565	0.772709	0.432528	0.869914	0.563871	0.780616	0.559755	2.01123	0.648192	1.38439
Q5PRD0	14-3-3 protein beta/alpha-A OS=Danio rerio OX=7955 GN=ywhaba PE=2 SV=2	ywhaba	54	21	214	8	15	27.6	1.01714e+08	1.33253e+08	7.28462e+07	1.55568e+08	1.32469e+08	1.07792e+08	1.14609	1.35314	1.19963	0.928057	1.12668	0.749877	1.18066	1.04671	0.80976	0.983061	0.654291	0.886553	0.773621	1.21402	0.665566
Q5RG12	Heat shock protein 90-alpha 2 OS=Danio rerio OX=7955 GN=hsp90a2 PE=2 SV=1	hsp90a2	24	20	93	4	8	84.6	1.39099e+06	3.74075e+06	722541	3.9579e+06	1.07186e+06	1.92629e+06	0.860902	2.08648	0.653571	1.29691	0.500745	0.736065	2.4236	0.759171	1.50646	0.581651	0.854993	0.313241	1.98435	0.386105	1.46994
Q5RGE6	Heat shock 70 kDa protein 14 OS=Danio rerio OX=7955 GN=hspa14 PE=2 SV=1	hspa14	7	3	8	3	3	54.2	140809	119851		775623	400209	334904	0.525199	0.402867		1.53165	1.12675	0.771219	0.767076		2.91633	2.14538	1.46843			0.735642	0.684464
Q5RGV1	Inosine-5'-monophosphate dehydrogenase 1b OS=Danio rerio OX=7955 GN=impdh1b PE=2 SV=1	impdh1b	22	13	53	11	13	55.6	2.61526e+06	2.26475e+06	1.24545e+06	7.01011e+06	4.66081e+06	5.30384e+06	0.897612	0.700521	0.624743	1.27384	1.20749	1.1239	0.780427	0.696006	1.41915	1.34522	1.2521	0.891827	2.03899	0.947909	0.930778
Q5RZ65	Anterior gradient protein 2 homolog OS=Danio rerio OX=7955 GN=agr2 PE=2 SV=1	agr2	11	2	2	2	2	19.7	427759	92183.3				158369	2.49994	0.485523				0.571434	0.194214				0.228579
Q5SP67	WD repeat-containing protein 26 OS=Danio rerio OX=7955 GN=wdr26 PE=1 SV=1	wdr26	3	2	3	2	2	64.6	73879	555273	194833	907518	477456	320665	0.231555	1.56844	0.892477	1.50594	1.12958	0.620511	6.77349	3.85428	6.50357	4.87821	2.67975	0.569023	1.68737	0.750082	0.549331
Q5SPD7	Pyrroline-5-carboxylate reductase 3 OS=Danio rerio OX=7955 GN=pycr3 PE=2 SV=1	pycr3	5	1	5	1	1	29.9		137790	92503.4	390758	145296	486858		0.654683	0.712763	1.09071	0.578213	1.58472						1.08871	1.53026	0.530123	2.74072
Q5U398	Ubiquitin-protein ligase E3A OS=Danio rerio OX=7955 GN=im:7140733 PE=2 SV=1	im:7140733	4	3	3	3	3	97.5	208372		182362	332800	495275	278601	0.919406		1.17599	0.777443	1.64954	0.758952		1.27908	0.845593	1.79413	0.825481		0.661096	2.12175	0.4601
Q5U3E1	Novel protein similar to vertebrate Ras family OS=Danio rerio OX=7955 GN=wu:fi15h09 PE=2 SV=1	wu:fi15h09	38	9	78	3	9	24.3	9.62457e+06	1.36175e+07	7.64513e+06	1.96962e+07	8.67525e+06	13496985	1.04883	1.33735	1.21761	1.13638	0.713597	0.90808	1.27509	1.16093	1.08348	0.680376	0.865805	0.910465	0.933285	0.627956	1.27254
Q5U3G0	Progesterone receptor membrane component 1 OS=Danio rerio OX=7955 GN=wu:fa94d03 PE=2 SV=1	wu:fa94d03	17	3	18	2	2	20.3	1.83067e+06	1.25202e+06	600168	1.37811e+06	1.16573e+06	1.39331e+06	1.90477	1.17401	0.912659	0.759164	0.915547	0.895051	0.616352	0.479143	0.398559	0.480659	0.469899	0.777385	0.831815	1.20599	0.977613
Q5U3M8	Glutathione S-transferase omega OS=Danio rerio OX=7955 GN=zgc:101897 PE=2 SV=1	zgc:101897	24	6	18	5	6	27.6	1.86593e+06	911623	1.31829e+06	2.7293e+06	3.09499e+06	3.12808e+06	1.13379	0.499207	1.17071	0.878025	1.41953	1.17349	0.440297	1.03256	0.774413	1.25202	1.03501	2.34515	0.749991	1.61673	0.826676
Q5U3T6	Mitochondrial-processing peptidase subunit alpha OS=Danio rerio OX=7955 GN=wu:fj83d11 PE=2 SV=1	wu:fj83d11	3	2	2	2	2	57.5			491643	494078	128116	191342			2.90991	1.05936	0.391633	0.478413							0.364051	0.36969	1.22158
Q5U3W0	Serine/threonine-protein phosphatase CPPED1 OS=Danio rerio OX=7955 GN=cpped1 PE=2 SV=1	cpped1	3	1	2	1	1	35	19268.4		5063.17		46534.2	55772.7	0.804227		0.308856		1.46606	1.43721		0.384041		1.82295	1.78706				0.980316
Q5XFY0	Phosphoacetylglucosamine mutase OS=Danio rerio OX=7955 GN=zgc:91932 PE=2 SV=1	zgc:91932	18	10	32	10	10	59.7	2.74332e+06	2.4871e+06	1.25818e+06	3.87576e+06	3.22168e+06	4.72913e+06	1.18756	0.970283	0.796016	0.888287	1.05271	1.26393	0.81704	0.670296	0.747995	0.886449	1.06431	0.820396	1.11592	1.1851	1.20065
Q5XIZ6	Glycerol-3-phosphate dehydrogenase 1-like protein OS=Danio rerio OX=7955 GN=gpd1l PE=2 SV=1	gpd1l	7	3	11	2	2	38.3	373983	483054	397775	482467	522589	257368	1.17792	1.37116	1.83107	0.804546	1.24244	0.500478	1.16405	1.55449	0.683019	1.05477	0.424881	1.33541	0.439386	1.54427	0.40282
Q5XJA3	Protein PRRC1 OS=Danio rerio OX=7955 GN=prrc1 PE=2 SV=2	prrc1	4	2	4	2	2	45.4	286808	318388	122665	647147	628858	780245	0.81676	0.817122	0.510533	0.975717	1.35177	1.37182	1.00044	0.625071	1.19462	1.65504	1.67959	0.624794	1.91117	1.38541	1.01483
Q5XJA4	Aminomethyltransferase OS=Danio rerio OX=7955 GN=wu:fc31f04 PE=2 SV=1	wu:fc31f04	5	2	7	2	2	44.7	214051	216770	95040.9	421369	280976	602959	0.926784	0.845838	0.601415	0.965922	0.918289	1.61181	0.912659	0.648926	1.04223	0.990834	1.73915	0.711028	1.60608	0.950687	1.75523
Q5XJS5	THO complex subunit 6 homolog OS=Danio rerio OX=7955 GN=thoc6 PE=2 SV=1	thoc6	4	1	1	1	1	35.3
Q5XJT9	Golgi phosphoprotein 3 OS=Danio rerio OX=7955 GN=golph3 PE=2 SV=1	golph3	9	2	4	1	1	28.6				26980.7	45991.5	15399.3				0.640793	1.5573	0.426494								2.43027	0.273867
Q642H3	Septin-8-A OS=Danio rerio OX=7955 GN=sept8a PE=2 SV=2	sept8a	22	10	70	6	6	49	672346	366759	197691	1.89467e+06	2.64716e+06	3.1879e+06	0.594508	0.292263	0.255478	0.886986	1.76683	1.74034	0.491604	0.429729	1.49197	2.97191	2.92736	0.874137	3.47187	1.99194	0.985009
Q642H9	40S ribosomal protein S4, X isoform OS=Danio rerio OX=7955 GN=rps4x PE=2 SV=3	rps4x	37	11	64	11	11	29.7	1.11917e+07	1.34785e+07	1.02683e+07	2.1375e+07	1.31131e+07	3.20068e+07	0.874791	0.949461	1.17302	0.884572	0.773679	1.5446	1.08536	1.34092	1.01118	0.884416	1.76568	1.23546	0.754095	0.874636	1.99643
Q642M9	Trans-1,2-dihydrobenzene-1,2-diol dehydrogenase OS=Danio rerio OX=7955 GN=dhdh PE=2 SV=2	dhdh	20	6	8	6	6	36.5	452571			664352	189802	952919	1.05863			0.822762	0.335126	1.37619			0.777194	0.316565	1.29997			0.407318	4.10649
Q66HV4	Coatomer subunit beta OS=Danio rerio OX=7955 GN=copb1 PE=2 SV=1	copb1	8	7	23	7	7	107	1.49839e+06	777387	449394	1.98323e+06	1.99163e+06	949258	1.55308	0.726161	0.680764	1.08833	1.55821	0.607459	0.467563	0.438333	0.700755	1.00331	0.391133	0.937485	1.59868	1.43175	0.389844
Q66I12	PAT complex subunit CCDC47 OS=Danio rerio OX=7955 GN=ccdc47 PE=2 SV=1	ccdc47	4	2	3	2	2	56.1	193453	145468	156054	474343	316441	179319	1.0469	0.70945	1.23426	1.35906	1.29261	0.599129	0.677669	1.17897	1.29818	1.23471	0.57229	1.73974	1.10111	0.951108	0.463502
Q66I19	Caspase 8, apoptosis-related cysteine peptidase OS=Danio rerio OX=7955 GN=caspase-8 PE=2 SV=1	caspase-8	4	2	4	2	2	54.9	27668.3	26094.3		100231	73941.4	84838.1	0.584468	0.496765		1.12098	1.179	1.10646	0.849945		1.91796	2.01722	1.8931			1.05176	0.938469
Q66I24	Argininosuccinate synthase OS=Danio rerio OX=7955 GN=ass1 PE=2 SV=1	ass1	16	10	35	10	10	47.1	3.65232e+06	1.83759e+06	1.98936e+06	4.20442e+06	2.66459e+06	4.03838e+06	1.57491	0.714106	1.25372	0.959864	0.867292	1.07512	0.453428	0.79606	0.609473	0.550694	0.682659	1.75565	0.765612	0.903557	1.23963
Q66I58	Succinate--CoA ligase [ADP/GDP-forming] subunit alpha, mitochondrial OS=Danio rerio OX=7955 GN=SUCLG1 PE=2 SV=1	SUCLG1	14	4	14	4	4	34.2	1.32975e+06	963376		3.62025e+06	986702	2.72815e+06	0.912496	0.595779		1.31528	0.511089	1.15583	0.652911		1.44141	0.5601	1.26667			0.388578	2.26151
Q66IB5	Qdprb1 protein OS=Danio rerio OX=7955 GN=qdprb1 PE=2 SV=2	qdprb1	8	2	5	1	2	25.2	1.00656e+06	844779	385714	1.29852e+06	1.74862e+06	2.10994e+06	1.0793	0.816342	0.604461	0.737173	1.41529	1.39681	0.756365	0.560051	0.683013	1.31131	1.29419	0.740451	1.21955	1.91989	0.986942
Q66L64	Ectonucleoside triphosphate diphosphohydrolase 2 a.1 OS=Danio rerio OX=7955 GN=si:rp71-1o1.2 PE=2 SV=1	si:rp71-1o1.2	9	4	11	4	4	55.3	1.65101e+06	1.3476e+06	663279	1.65434e+06	826149	964458	1.84188	1.35488	1.08146	0.977137	0.695697	0.664296	0.735595	0.587151	0.53051	0.37771	0.360661	0.798198	0.903533	0.711975	0.954864
Q68EI7	Alpha-L-fucosidase OS=Danio rerio OX=7955 GN=fc20c06 PE=2 SV=1	fc20c06	5	3	17	3	3	51.8	999303	608136	733328	868568	861223	1.35057e+06	1.4615	0.801544	1.56747	0.672545	0.950745	1.2195	0.548441	1.07251	0.460176	0.650529	0.834418	1.95557	0.429063	1.41365	1.28268
Q68EK7	Ras-related protein Rab-4B OS=Danio rerio OX=7955 GN=rab4b PE=2 SV=1	rab4b	11	2	6	1	1	23.7	133891	284918	156701	1.60731e+06	838587	980020	0.265292	0.50877	0.453782	1.68613	1.25421	1.19888	1.91777	1.7105	6.35576	4.72766	4.51907	0.891919	3.71574	0.743839	0.95588
Q68SP2	Signal transducer and activator of transcription OS=Danio rerio OX=7955 GN=stat5.2 PE=2 SV=1	stat5.2	3	2	7	2	2	89.8	713132	427973	403583	679841	353629	778899	1.68423	0.910908	1.39305	0.850072	0.630416	1.13573	0.540847	0.827113	0.504726	0.374306	0.674336	1.52929	0.610226	0.741603	1.80156
Q6AZA0	Acetyl-CoA acetyltransferase, mitochondrial OS=Danio rerio OX=7955 GN=acat1 PE=2 SV=1	acat1	17	8	27	8	8	44.3	3.19794e+06	3.65217e+06	1.76775e+06	6.9453e+06	2.88303e+06	3.70366e+06	1.14469	1.17814	0.924784	1.31622	0.778961	0.818492	1.02922	0.807887	1.14984	0.680497	0.715031	0.784953	1.42327	0.591818	1.05075
Q6DFZ8	Calpain-2 catalytic subunit OS=Danio rerio OX=7955 GN=zgc:92480 PE=2 SV=1	zgc:92480	15	11	69	10	10	78.5	6.71602e+06	3.55889e+06	1.15005e+06	9.79176e+06	5.74028e+06	13295608	1.32284	0.631738	0.331066	1.02111	0.853448	1.61684	0.477562	0.250269	0.77191	0.645163	1.22225	0.524056	3.08432	0.835801	1.89449
Q6DG42	Non-specific serine/threonine protein kinase OS=Danio rerio OX=7955 GN=kinase PE=2 SV=1	kinase	26	13	68	13	13	57.3	8.64821e+06	3.32103e+06	2.40228e+06	1.26387e+07	8.67042e+06	1.07398e+07	1.47709	0.511187	0.59966	1.14288	1.11781	1.1325	0.346078	0.405975	0.773741	0.756767	0.766714	1.17307	1.90589	0.978063	1.01314
Q6DG67	ATP-citrate synthase OS=Danio rerio OX=7955 GN=cb722 PE=2 SV=1	cb722	18	20	69	20	20	119.6	4.11923e+06	2.20413e+06	1.51194e+06	6.78098e+06	5.34584e+06	8.13925e+06	1.16219	0.560436	0.623446	1.01291	1.13848	1.41779	0.482223	0.536439	0.871553	0.979597	1.21992	1.11243	1.6247	1.12397	1.24533
Q6DGE2	Propionyl-CoA carboxylase alpha chain, mitochondrial OS=Danio rerio OX=7955 GN=wu:fb92g02 PE=2 SV=1	wu:fb92g02	30	20	88	20	20	77.8	3.24238e+06	1.73247e+06	1.55813e+06	7.69914e+06	5.75541e+06	6.20105e+06	0.981616	0.472684	0.689419	1.23406	1.31523	1.15906	0.481537	0.702331	1.25718	1.33986	1.18077	1.45852	1.79	1.06577	0.881262
Q6DH65	Density-regulated protein OS=Danio rerio OX=7955 GN=denr PE=1 SV=1	denr	16	3	13	3	3	22.8	352849	725159	407873	1.12257e+06	293015	969644	0.722676	1.33849	1.2209	1.21726	0.452994	1.22612	1.85213	1.68942	1.68438	0.626828	1.69663	0.912149	0.99702	0.372141	2.70669
Q6DHK5	Glutathione S-transferase omega OS=Danio rerio OX=7955 GN=fd58h04 PE=2 SV=1	fd58h04	7	2	5	1	1	28	335799	81075.2	94286		65537.7	99257.3	3.28224	0.714176	1.34691		0.483537	0.598987	0.217588	0.410364		0.147319	0.182494	1.88597			1.23876
Q6DHQ3	N-acyl-aromatic-L-amino acid amidohydrolase (carboxylate-forming) B OS=Danio rerio OX=7955 GN=acy3.2 PE=2 SV=1	acy3.2	9	2	4	2	2	35.2	12072.9				95253.5	116471	0.213855				1.2736	1.27376				5.95547	5.95618				1.00012
Q6DI05	Small ubiquitin-related modifier 3 OS=Danio rerio OX=7955 GN=sumo3 PE=3 SV=1	sumo3	27	3	11	3	3	10.7	888789	1618380	280175	2.40076e+06	2.14333e+06	3.07568e+06	0.677108	1.11113	0.311953	0.968337	1.23253	1.44665	1.641	0.460714	1.43011	1.82028	2.13652	0.280752	3.10411	1.27283	1.17373
Q6DKF0	Interferon-induced GTP-binding protein MxC OS=Danio rerio OX=7955 GN=mxc PE=2 SV=1	mxc	11	7	25	7	7	70.7	2.72791e+06	1.85749e+06	2.59023e+06	2.62659e+06	692477	759563	1.92177	1.17931	2.66693	0.979676	0.368235	0.33037	0.613655	1.38775	0.509777	0.191612	0.171909	2.26144	0.367342	0.375874	0.897171
Q6DRC4	Eukaryotic translation initiation factor 3 subunit G OS=Danio rerio OX=7955 GN=eif3g PE=1 SV=1	eif3g	19	6	27	6	6	32.8	3.04531e+06	4.79176e+06	2.64068e+06	9.29328e+06	5.06434e+06	6.41392e+06	0.772646	1.09565	0.979189	1.24835	0.969885	1.0047	1.41805	1.26732	1.61568	1.25528	1.30034	0.893707	1.27488	0.776934	1.0359
Q6DRJ9	Synembryn-B OS=Danio rerio OX=7955 GN=ric8b PE=2 SV=1	ric8b	4	2	6	2	2	59.5	60489.4	47951.3		149828	138450	107163	0.793156	0.566639		1.04013	1.37032	0.86754	0.714411		1.31139	1.72768	1.09378			1.31744	0.633094
Q6DRK5	Coatomer subunit alpha OS=Danio rerio OX=7955 GN=wu:fb13c12 PE=2 SV=1	wu:fb13c12	18	25	101	25	25	138	3.30617e+06	4.69108e+06	4.64296e+06	9.12814e+06	7.01892e+06	8.81266e+06	0.697153	0.891461	1.43086	1.01907	1.11717	1.14729	1.27872	2.05244	1.46175	1.60248	1.64568	1.60508	0.712203	1.09627	1.02696
Q6IQ89	Zgc:86898 OS=Danio rerio OX=7955 GN=zgc:86898 PE=2 SV=1	zgc:86898	4	1	8	1	1	33.8	362263	645951	515117	1.18405e+06	492636	511360	0.773888	1.2436	1.60828	1.33919	0.79438	0.674443	1.60695	2.07818	1.73047	1.02648	0.8715	1.29325	0.832687	0.593178	0.849018
Q6IQA6	CDK5 regulatory subunit-associated protein 3 OS=Danio rerio OX=7955 GN=cdkrap3 PE=2 SV=1	cdkrap3	8	4	8	4	4	57.3	2.66256e+06	1.21607e+06	237038	1.96666e+06	2.07405e+06	4.15235e+06	1.71504	0.705931	0.223149	0.670691	1.00843	1.65134	0.411611	0.130113	0.391064	0.587989	0.962853	0.316106	3.00558	1.50356	1.63754
Q6IQC7	Thioredoxin-related transmembrane protein 2-B OS=Danio rerio OX=7955 GN=tmx2b PE=2 SV=1	tmx2b	10	3	10	3	3	35.7	233752	264496	220415	430841	266492	387323	1.02772	1.048	1.41631	1.00289	0.8844	1.05137	1.01974	1.37812	0.97584	0.86055	1.02301	1.35144	0.708096	0.881856	1.18879
Q6IQD0	Proteasome subunit beta OS=Danio rerio OX=7955 GN=si:zc14a17.13 PE=2 SV=1	si:zc14a17.13	24	7	28	7	7	29.5	693311	1.0434e+06	294449	4.0123e+06	4.83997e+06	4.69403e+06	0.352875	0.478598	0.21903	1.08119	1.85945	1.47504	1.35628	0.620702	3.06396	5.26941	4.18005	0.45765	4.93628	1.71981	0.793268
Q6IQE1	Phosphatidylinositol 5-phosphate 4-kinase type-2 gamma OS=Danio rerio OX=7955 GN=pip4k2c PE=2 SV=1	pip4k2c	4	2	5	2	2	47.3	465659	229819	222490	245593	132859	359162	2.23001	0.991863	1.55722	0.622691	0.480261	1.06193	0.44478	0.698303	0.279232	0.215363	0.476198	1.57	0.399873	0.771267	2.21114
Q6IQJ7	Ribosomal protein L37 OS=Danio rerio OX=7955 GN=mg:cb02e11 PE=2 SV=1	mg:cb02e11	14	2	2	2	2	11		225717	97789.5	240881	80102	208771		1.57513	1.10667	0.987523	0.468185	0.998071						0.70259	0.892334	0.4741	2.13179
Q6IQM2	Cytochrome c OS=Danio rerio OX=7955 GN=cyc PE=3 SV=3	cyc	36	5	19	5	5	11.4	975424	1.06318e+06	527367	2.85724e+06	1.33044e+06	2.05172e+06	0.878285	0.862729	0.693994	1.36209	0.904243	1.14058	0.982289	0.79017	1.55085	1.02955	1.29864	0.804417	1.96268	0.663864	1.26136
Q6IQM9	Ribonuclease OS=Danio rerio OX=7955 GN=zgc:56307 PE=2 SV=1	zgc:56307	4	1	1	1	1	34.2				37233.4	85124.4					0.425782	1.38784									3.25951
Q6IQP5	Phosphopyruvate hydratase OS=Danio rerio OX=7955 GN=wu:fi32b03 PE=2 SV=1	wu:fi32b03	14	6	45	2	2	47	1.13483e+06	810000	494190	1.77949e+06	960525	691162	1.53273	0.985936	0.975512	1.27248	0.97925	0.576344	0.643254	0.636453	0.830203	0.638892	0.376024	0.989427	1.30442	0.769561	0.588556
Q6IQS6	SUMO-activating enzyme subunit 1 OS=Danio rerio OX=7955 GN=sae1 PE=2 SV=1	sae1	25	10	38	10	10	39.1	2.06024e+06	1.28274e+06	1.00421e+06	4.12692e+06	3.2079e+06	5.55137e+06	0.947845	0.531844	0.675219	1.00522	1.11401	1.57683	0.561109	0.712372	1.06054	1.1753	1.66359	1.26958	1.48874	1.10822	1.41545
Q6J0N1	E3 ubiquitin-protein ligase RNF114 OS=Danio rerio OX=7955 GN=znf313 PE=2 SV=2	znf313	10	2	8	2	2	25.3	480950	96917.9	136123	654013	182739	516413	1.84466	0.335002	0.763046	1.32807	0.529049	1.22286	0.181606	0.413652	0.719953	0.2868	0.662922	2.27774	1.74048	0.39836	2.31144
Q6JWU7	Coatomer subunit beta' OS=Danio rerio OX=7955 GN=sb:cb121 PE=2 SV=1	sb:cb121	14	13	45	13	13	105.2	2.13436e+06	3.04283e+06	1.99274e+06	4.52099e+06	3.986e+06	4.97051e+06	0.81958	1.053	1.11834	0.919125	1.15534	1.17839	1.2848	1.36453	1.12146	1.40967	1.4378	1.06205	0.821862	1.257	1.01995
Q6NSN6	Serine/threonine-protein phosphatase OS=Danio rerio OX=7955 GN=ppp1ca PE=2 SV=1	ppp1ca	20	7	21	2	2	37.3	1.16657e+06	908807	338566	1.7948e+06	859250	1.1106e+06	1.49696	1.05099	0.634956	1.21936	0.832275	0.879879	0.70208	0.424162	0.814557	0.555975	0.587775	0.604151	1.92039	0.682549	1.0572
Q6NUW4	Dimethylargininase OS=Danio rerio OX=7955 GN=ddah1 PE=2 SV=1	ddah1	20	5	15	5	5	28.6	1.34115e+06	1.12941e+06	622493	1.38158e+06	1.80367e+06	2.40062e+06	1.22518	0.92983	0.831112	0.668214	1.24374	1.35398	0.758933	0.678359	0.545401	1.01515	1.10513	0.893832	0.804	1.86129	1.08864
Q6NUW5	Acidic leucine-rich nuclear phosphoprotein 32 family member E OS=Danio rerio OX=7955 GN=anp32e PE=1 SV=1	anp32e	16	3	10	3	3	28.1	64829.7			164290	362570	573508	0.294085			0.394574	1.24148	1.60621			1.3417	4.22149	5.46173			3.14637	1.29379
Q6NV07	DNA replication licensing factor MCM5 OS=Danio rerio OX=7955 GN=wu:fb34a06 PE=2 SV=1	wu:fb34a06	13	8	17	8	8	81.7	256200	398794	592740	2.18525e+06	1.16065e+06	1.43776e+06	0.336783	0.472441	1.13877	1.52087	1.15165	1.16687	1.4028	3.38132	4.51586	3.41956	3.46476	2.4104	1.33553	0.757233	1.01322
Q6NWG1	Leucine-rich repeat-containing protein 59 OS=Danio rerio OX=7955 GN=lrrc59 PE=2 SV=1	lrrc59	9	3	6	3	3	35.9	817616	1016114	571587	1.77957e+06	858485	1.18714e+06	1.04043	1.16529	1.06304	1.19894	0.824606	0.93268	1.12001	1.02173	1.15235	0.792559	0.896433	0.912251	1.12785	0.687776	1.13106
Q6NWI0	Tubulin alpha chain OS=Danio rerio OX=7955 GN=fb02d10 PE=2 SV=1	fb02d10	35	15	74	4	14	50	9.46823e+06	1.26834e+07	8.84122e+06	2.69327e+07	1.99547e+07	1.59993e+07	0.799625	0.96534	1.09127	1.20425	1.27207	0.834228	1.20724	1.36472	1.50602	1.59084	1.04327	1.13045	1.10353	1.05632	0.655802
Q6NWJ4	DnaJ homolog subfamily C member 2 OS=Danio rerio OX=7955 GN=dnajc2 PE=2 SV=1	dnajc2	13	7	8	7	7	71.6	310882	611432	467313	1.97881e+06	979612	1.37441e+06	0.430727	0.763453	0.946272	1.45154	1.02449	1.17567	1.77247	2.19692	3.36998	2.37852	2.72951	1.23946	1.53396	0.705797	1.14757
Q6NWL4	CCR4-NOT transcription complex subunit 9 OS=Danio rerio OX=7955 GN=cnot9 PE=2 SV=1	cnot9	7	2	9	2	2	33.3	528538	372047	520020	931731	473259	517902	1.25333	0.795084	1.80223	1.16976	0.847103	0.75823	0.634378	1.43795	0.933324	0.675883	0.604973	2.26671	0.649064	0.724167	0.895086
Q6NWY2	Non-specific serine/threonine protein kinase OS=Danio rerio OX=7955 GN=zgc:55494 PE=2 SV=1	zgc:55494	6	5	20	5	5	57.2	1.57619e+06	1.16629e+06	767341	2.12073e+06	813391	1.54084e+06	1.56508	1.04366	1.11357	1.11488	0.60964	0.944599	0.666844	0.711508	0.712351	0.389527	0.603548	1.06698	1.00118	0.54682	1.54944
Q6NX89	Eukaryotic translation initiation factor 5A OS=Danio rerio OX=7955 GN=wu:fb17e01 PE=2 SV=1	wu:fb17e01	32	6	33	3	7	16.9	7.01254e+06	1.04572e+07	5.33742e+06	18816289	1.36585e+07	1.70185e+07	0.768995	1.03346	0.855423	1.09245	1.13058	1.15221	1.3439	1.11239	1.42061	1.4702	1.49834	0.827731	1.27708	1.03491	1.01914
Q6NXA9	UBX domain-containing protein 1 OS=Danio rerio OX=7955 GN=ubxn1 PE=2 SV=1	ubxn1	4	1	3	1	1	33.4		140520	180653	257488	335655	273649		0.704317	1.46842	0.758193	1.40911	0.939644						2.08489	0.516332	1.85851	0.666833
Q6NY92	V-type proton ATPase subunit a OS=Danio rerio OX=7955 GN=atp6v0a1 PE=2 SV=1	atp6v0a1	1	1	1	1	1	95.4	58462.5	50970.1		217424		121519	0.689182	0.5415		1.357		0.884433	0.785715		1.96901		1.28331
Q6NYJ7	Legumain OS=Danio rerio OX=7955 GN=sb:cb173 PE=2 SV=1	sb:cb173	2	1	2	1	1	49.2	238475	196877		248926	166492	318567	1.34744	1.00251		0.744657	0.710084	1.11131	0.744011		0.552644	0.526985	0.824753			0.953572	1.56504
Q6NYV1	26S proteasome non-ATPase regulatory subunit 3 OS=Danio rerio OX=7955 GN=zgc:65867 PE=2 SV=1	zgc:65867	21	11	49	11	11	57.9	2.98082e+06	6.88774e+06	3.0207e+06	8.09687e+06	4.66695e+06	7.25512e+06	0.71816	1.49551	1.06364	1.03281	0.848724	1.07918	2.08242	1.48106	1.43813	1.1818	1.5027	0.711223	0.971014	0.821762	1.27153
Q6NZW8	ADP-ribosylation factor-like protein 8B-A OS=Danio rerio OX=7955 GN=arl8ba PE=2 SV=1	arl8ba	10	2	17	2	2	21.5	486318	425171	154574	695620	400637	277724	1.5802	1.24504	0.734055	1.19669	0.982632	0.557147	0.787899	0.464533	0.757302	0.62184	0.35258	0.589584	1.63025	0.821126	0.566995
Q6NZZ2	Actin-related protein 2/3 complex subunit 4 OS=Danio rerio OX=7955 GN=arpc4l PE=2 SV=1	arpc4l	36	6	31	6	6	19.7	5.66138e+06	2.95284e+06	1.53013e+06	5.08758e+06	9.35643e+06	7.19615e+06	1.4122	0.663806	0.557832	0.671898	1.7617	1.10825	0.470051	0.395009	0.475781	1.24749	0.78477	0.840353	1.20448	2.62198	0.629081
Q6P011	ER membrane protein complex subunit 4 OS=Danio rerio OX=7955 GN=emc4 PE=2 SV=1	emc4	8	1	1	1	1	20.7		203278	270788	278862		187113		1.03008	2.22527	0.830152		0.64956						2.16029	0.373057
Q6P032	MPR46 OS=Danio rerio OX=7955 GN=wu:fj81h11 PE=2 SV=1	wu:fj81h11	12	3	18	3	3	29.2	3.06863e+06	3.19947e+06	2.82455e+06	2.71523e+06	2.31515e+06	3.58841e+06	1.37366	1.29075	1.84793	0.643517	0.78228	0.991751	0.93964	1.34526	0.468468	0.569485	0.721976	1.43168	0.348236	1.21563	1.26777
Q6P0D5	WW domain-binding protein 11 OS=Danio rerio OX=7955 GN=wbp11 PE=1 SV=1	wbp11	2	1	1	1	1	68.8
Q6P0V2	Cell cycle control protein OS=Danio rerio OX=7955 GN=fi23a10 PE=2 SV=1	fi23a10	5	2	9	2	2	41.7	240632	373039	217986	397397	158279	496475	1.01276	1.41493	1.34086	0.885513	0.502834	1.29007	1.3971	1.32397	0.874356	0.496499	1.27382	0.947655	0.660406	0.567845	2.56561
Q6P122	Dynamin GTPase OS=Danio rerio OX=7955 GN=dnm2 PE=2 SV=1	dnm2	9	9	27	3	3	96.1	182298	289777	395846	376014	196130	225278	0.867897	1.2433	2.75431	0.94778	0.704819	0.66217	1.43254	3.17355	1.09204	0.812099	0.762959	2.21532	0.344108	0.743652	0.939489
Q6P2T9	Tetraspanin OS=Danio rerio OX=7955 GN=wu:fb16b08 PE=2 SV=1	wu:fb16b08	3	1	7	1	1	25.7	3.01023e+06	6468906	5900145	9689456	2.83796e+06	2.44856e+06	0.786239	1.5227	2.25227	1.3399	0.559513	0.394849	1.93668	2.86461	1.70419	0.711632	0.5022	1.47913	0.594912	0.417578	0.705702
Q6P2V1	Dipeptidyl peptidase 1 OS=Danio rerio OX=7955 GN=ik:tdsubc_1h2 PE=2 SV=1	ik:tdsubc_1h2	3	1	7	1	1	50.6	652192	1.02493e+06	238869	1.27292e+06	773118	1.47317e+06	0.951369	1.3474	0.509254	0.983091	0.85127	1.32676	1.41627	0.535286	1.03334	0.894784	1.39458	0.377955	1.93045	0.865912	1.55856
Q6P3L0	Major vault protein OS=Danio rerio OX=7955 GN=mvp PE=2 SV=1	mvp	7	8	13	8	8	96.5	973973	1.33127e+06	5.92964e+06	1.39853e+06	1.64475e+06	919412	0.633087	0.779846	5.63307	0.481289	0.806984	0.36897	1.23181	8.8978	0.760226	1.27468	0.582811	7.22332	0.0854398	1.67672	0.457221
Q6P3L9	Glutamate dehydrogenase (NAD(P)(+)) OS=Danio rerio OX=7955 GN=wu:fj43f02 PE=2 SV=1	wu:fj43f02	39	22	123	10	10	59.9	4.64896e+06	3.49536e+06	2.38213e+06	5.77894e+06	8.04817e+06	7.87405e+06	1.14371	0.774961	0.856502	0.752709	1.49454	1.19598	0.677583	0.748878	0.658127	1.30674	1.0457	1.10522	0.878818	1.98554	0.800236
Q6P5M9	Tubulin beta chain OS=Danio rerio OX=7955 GN=tubb2c PE=2 SV=1	tubb2c	42	19	286	3	23	49.8	3.33963e+07	4.65016e+07	2.80435e+07	8.06415e+07	6.36238e+07	5.61157e+07	0.858782	1.07765	1.05395	1.09789	1.23496	0.890909	1.25486	1.22726	1.27843	1.43803	1.03741	0.978	1.0417	1.12484	0.721409
Q6P607	Glycine N-methyltransferase OS=Danio rerio OX=7955 GN=gnmt PE=2 SV=1	gnmt	13	3	7	3	3	33.2	66471.3	85693.6	63547.8	178961	415348	253513	0.495532	0.575722	0.692372	0.706341	2.33721	1.16682	1.16183	1.39723	1.42542	4.71657	2.35468	1.20261	1.02018	3.3089	0.499235
Q6P6E4	U6 snRNA-associated Sm-like protein LSm4 OS=Danio rerio OX=7955 GN=zgc:73057 PE=2 SV=1	zgc:73057	6	1	6	1	1	15.7	158172	271184		308442	346268	492478	0.662876	1.02422		0.684374	1.09537	1.27425	1.54512		1.03243	1.65246	1.9223			1.60055	1.1633
Q6P9P3	Ubiquitin-like modifier-activating enzyme 1 OS=Danio rerio OX=7955 GN=wu:fb30f01 PE=2 SV=1	wu:fb30f01	32	33	213	32	33	118.1	2.52187e+07	2.29156e+07	1.54942e+07	5.59476e+07	4.05775e+07	5.56581e+07	0.926483	0.758703	0.831929	1.08821	1.12525	1.26243	0.818907	0.897944	1.17456	1.21454	1.3626	1.09652	1.30806	1.03403	1.12191
Q6PBA5	Calponin OS=Danio rerio OX=7955 GN=zgc:65794 PE=2 SV=1	zgc:65794	26	8	39	7	8	33.8	1.42698e+06	2.62437e+06	1.2945e+06	5.2206e+06	2.51989e+06	2.91281e+06	0.707147	1.17204	0.937553	1.36972	0.94259	0.891187	1.65743	1.32582	1.93696	1.33295	1.26026	0.799929	1.46095	0.688164	0.945466
Q6PBS6	Transmembrane protein 258 OS=Danio rerio OX=7955 GN=tmem258 PE=3 SV=1	tmem258	10	1	1	1	1	9.1
Q6PBW0	Septin OS=Danio rerio OX=7955 GN=sept5a PE=2 SV=1	sept5a	7	3	7	3	3	43	358443	150878	187999	771211	314046	469056	1.26215	0.478789	0.967496	1.43775	0.834705	1.01972	0.379343	0.766544	1.13912	0.661334	0.807922	2.02072	1.48605	0.580564	1.22166
Q6PBW4	Peptidyl-prolyl cis-trans isomerase OS=Danio rerio OX=7955 GN=wu:fa97f08 PE=2 SV=1	wu:fa97f08	35	9	52	9	9	23.9	1.92228e+06	2.05225e+06	211014	7.935e+06	8.57375e+06	1.25243e+07	0.458801	0.441434	0.0736072	1.0027	1.54464	1.84555	0.962147	0.160434	2.18549	3.36669	4.02256	0.166746	13.6224	1.54047	1.19481
Q6PBW6	T-complex protein 1 subunit beta OS=Danio rerio OX=7955 GN=wu:fc58a11 PE=2 SV=1	wu:fc58a11	30	16	123	16	16	57.7	1.5327e+07	1.72314e+07	2.03525e+07	3.42363e+07	2.12919e+07	1.99913e+07	0.946189	0.958671	1.83629	1.11899	0.992165	0.761951	1.01319	1.94072	1.18263	1.04859	0.805285	1.91545	0.609377	0.88666	0.767968
Q6PBX1	Peptidyl-prolyl cis-trans isomerase OS=Danio rerio OX=7955 GN=zgc:73206 PE=2 SV=1	zgc:73206	31	4	15	4	4	17.7	181016	257283		1.56065e+06	1.23248e+06	1.27353e+06	0.265482	0.340059		1.21182	1.36441	1.15317	1.28091		4.56462	5.13938	4.34368			1.12592	0.845176
Q6PBX9	Receptor expression-enhancing protein 5 OS=Danio rerio OX=7955 GN=reep5 PE=1 SV=1	reep5	33	9	74	9	9	21.4	1.32948e+07	9.30917e+06	4.63871e+06	1.93616e+07	9.8925e+06	1.72101e+07	1.43009	0.902443	0.729257	1.10266	0.803223	1.14296	0.631041	0.509939	0.771042	0.56166	0.799222	0.808092	1.51203	0.728444	1.42296
Q6PC19	RNA polymerase II subunit A C-terminal domain phosphatase SSU72 OS=Danio rerio OX=7955 GN=ssu72 PE=2 SV=1	ssu72	6	1	1	1	1	22.8	108397	260117	84781.5	394133	284999		0.632433	1.36771	0.722938	1.21747	1.25513		2.16262	1.14311	1.92506	1.98461		0.528575	1.68406	1.03093
Q6PC53	Peptidyl-prolyl cis-trans isomerase OS=Danio rerio OX=7955 GN=ppial PE=2 SV=1	ppial	51	10	57	9	11	17.5	1.24222e+07	5.12702e+06	3.924e+06	1.97146e+07	2.46287e+07	3.32788e+07	0.993885	0.369682	0.458846	0.835107	1.48739	1.64387	0.371957	0.461669	0.840245	1.49654	1.65399	1.24119	1.82002	1.78108	1.10521
Q6PE25	Elongation factor 1-gamma OS=Danio rerio OX=7955 GN=eef1g PE=2 SV=1	eef1g	43	25	159	25	25	50.4	2.46475e+07	3.06002e+07	1.9383e+07	7.12926e+07	5.95168e+07	7.13411e+07	0.706036	0.789959	0.811474	1.08122	1.28689	1.2617	1.11887	1.14934	1.5314	1.82269	1.78703	1.02724	1.33242	1.19021	0.980431
Q6PEI6	Aconitate hydratase, mitochondrial OS=Danio rerio OX=7955 GN=wu:fc20c11 PE=2 SV=1	wu:fc20c11	27	23	89	23	23	84.8	5.50415e+06	8.39922e+06	3.41168e+06	1.76598e+07	1.20551e+07	1.27524e+07	0.729972	1.00388	0.66128	1.24	1.2068	1.04418	1.37523	0.905898	1.69869	1.65321	1.43043	0.658724	1.87514	0.973229	0.865244
Q6PFQ2	Eukaryotic translation initiation factor 3 subunit C OS=Danio rerio OX=7955 GN=eif3c PE=1 SV=1	eif3c	11	11	37	11	11	106.3	779103	4.42853e+06	2.21561e+06	4.04902e+06	3.23135e+06	1.42107e+06	0.383083	1.96239	1.59218	1.05406	1.19931	0.431399	5.12262	4.15624	2.75152	3.13067	1.12612	0.811351	0.662021	1.1378	0.359707
Q6PFS7	Ubiquitin-like-conjugating enzyme ATG3 OS=Danio rerio OX=7955 GN=atg3 PE=2 SV=1	atg3	7	2	11	2	2	35.7	221178	463809	285442	596939	557225	787901	0.602097	1.13786	1.13565	0.860344	1.14499	1.32422	1.88983	1.88615	1.42891	1.90168	2.19935	0.998051	0.757581	1.33086	1.15653
Q6PFT9	Amyloid beta A4 precursor protein-binding family B member 1-interacting protein OS=Danio rerio OX=7955 GN=apbb1ip PE=2 SV=1	apbb1ip	4	2	6	2	2	71	271984	191085	358598	492187	241744	934705	0.865925	0.548267	1.66858	0.82963	0.580954	1.83728	0.633157	1.92693	0.958086	0.670905	2.12176	3.04337	0.497208	0.700256	3.16253
Q6PGT7	Cathepsin D OS=Danio rerio OX=7955 GN=wu:fa94d12 PE=2 SV=1	wu:fa94d12	3	1	4	1	1	45.3	241234			369317		627648	0.772337			0.626017		1.24065			0.810549		1.60636
Q6PGY5	DnaJ homolog subfamily C member 21 OS=Danio rerio OX=7955 GN=dnajc21 PE=2 SV=1	dnajc21	2	1	2	1	1	62.7		124723	100819	156615		41841		1.40122	1.83687	1.03368		0.322033						1.3109	0.56274
Q6PHD9	Methanethiol oxidase OS=Danio rerio OX=7955 GN=selenbp1 PE=2 SV=1	selenbp1	11	5	17	5	5	51	1.22213e+06	448817	150941	823195	508991	803609	2.44831	0.810297	0.441933	0.873109	0.769673	0.993934	0.330961	0.180505	0.356616	0.314369	0.405967	0.545397	1.97566	0.881532	1.29137
Q6PHG2	Hemopexin OS=Danio rerio OX=7955 GN=hpx PE=2 SV=2	hpx	13	7	45	7	7	51	3.48554e+06	8.7612e+06	2.36269e+06	1.03976e+07	7.39484e+06	9.70522e+06	0.656303	1.48671	0.650193	1.03653	1.05102	1.12825	2.26527	0.99069	1.57935	1.60143	1.7191	0.437338	1.59419	1.01398	1.07348
Q6PHI7	Phenylalanine 4-monooxygenase OS=Danio rerio OX=7955 GN=zgc:65981 PE=2 SV=1	zgc:65981	25	12	29	12	12	51.3	2.40064e+06	1.02154e+06	444143	1.10878e+06	2.32329e+06	2.26171e+06	1.99092	0.763504	0.538333	0.486843	1.45438	1.15805	0.383493	0.270394	0.244532	0.730507	0.581666	0.705083	0.904353	2.98737	0.79625
Q6R3L1	Paxillin OS=Danio rerio OX=7955 GN=wu:fw71f12 PE=2 SV=1	wu:fw71f12	5	3	7	2	3	59	935122	1.35585e+06	1.39337e+06	1.34193e+06	768855	668706	1.14701	1.49878	2.49786	0.871458	0.711856	0.506407	1.30668	2.17771	0.759764	0.620618	0.441501	1.66659	0.348882	0.816856	0.71139
Q6TEM5	Methionine--tRNA ligase, cytoplasmic OS=Danio rerio OX=7955 GN=zgc:66122 PE=2 SV=1	zgc:66122	10	9	41	9	9	103.5	2.1275e+06	1.84767e+06	2.13062e+06	4.40479e+06	1.7721e+06	2.17595e+06	1.16663	0.913091	1.70754	1.27881	0.733497	0.736676	0.782677	1.46365	1.09616	0.628733	0.631459	1.87006	0.748919	0.573579	1.00433
Q6TGS6	Tyrosine--tRNA ligase, cytoplasmic OS=Danio rerio OX=7955 GN=yars1 PE=2 SV=2	yars1	30	17	73	17	17	59.5	5.19477e+06	6.58226e+06	4.25603e+06	9.97508e+06	7.2224e+06	1.00688e+07	0.951207	1.0862	1.13898	0.967036	0.998247	1.13828	1.14192	1.1974	1.01664	1.04945	1.19667	1.04858	0.84904	1.03228	1.14028
Q6TGT5	Transgelin OS=Danio rerio OX=7955 GN=tagln3 PE=2 SV=1	tagln3	29	9	75	6	10	22.4	1.34293e+07	2.26254e+07	1.43763e+07	2.61713e+07	8.58324e+06	1.38781e+07	1.0748	1.63192	1.6816	1.10896	0.51853	0.685756	1.51834	1.56457	1.03178	0.482442	0.638029	1.03045	0.659468	0.467581	1.3225
Q6TGX3	MLL septin-like fusion OS=Danio rerio OX=7955 GN=sept9a PE=2 SV=1	sept9a	8	5	27	2	2	65.9	303970	342478	502811	493830	413905	230584	1.05352	1.06973	2.54695	0.906169	1.08284	0.493409	1.01538	2.41755	0.860132	1.02782	0.468342	2.38093	0.355787	1.19496	0.455663
Q6TH15	Eukaryotic translation initiation factor 3 subunit D OS=Danio rerio OX=7955 GN=eif3d PE=2 SV=1	eif3d	12	7	24	7	7	64	516348	1.22081e+06	966805	2.8761e+06	2.10747e+06	1.7521e+06	0.433687	0.924076	1.18679	1.27896	1.33612	0.90857	2.13074	2.73652	2.94903	3.08083	2.09499	1.2843	1.07766	1.04469	0.680008
Q6TLD7	Peptidyl-prolyl cis-trans isomerase OS=Danio rerio OX=7955 GN=zgc:136730 PE=2 SV=1	zgc:136730	18	3	14	3	3	19.3	110259	180724		611634	711056	804516	0.301255	0.445		0.884764	1.46646	1.35712	1.47715		2.93693	4.86784	4.50488			1.65746	0.925438
Q6TLF6	Regucalcin OS=Danio rerio OX=7955 GN=rgn PE=2 SV=1	rgn	6	2	6	2	2	32.8	303974	274744	32463.4	478610	95334.2	685605	1.28829	1.04938	0.201082	1.07394	0.304983	1.79398	0.814552	0.156084	0.833611	0.236734	1.39252	0.19162	5.34077	0.283986	5.88222
Q6TNR5	Peptidyl-prolyl cis-trans isomerase OS=Danio rerio OX=7955 GN=wu:fb13h02 PE=2 SV=1	wu:fb13h02	54	10	98	10	10	17.4	22756811	1.90343e+07	1.03763e+07	5.27701e+07	4.33266e+07	5.36185e+07	0.893721	0.67368	0.595572	1.09723	1.28438	1.30008	0.753792	0.666396	1.22771	1.43711	1.45468	0.884058	1.84231	1.17057	1.01222
Q6ZM19	Eukaryotic translation initiation factor 6 OS=Danio rerio OX=7955 GN=eif6 PE=2 SV=1	eif6	8	2	3	2	2	26.6		437905	297944	403569	498149	586279		1.17249	1.29372	0.634802	1.11715	1.07541						1.10339	0.490681	1.75984	0.962634
Q71PD7	Histone H2A.V OS=Danio rerio OX=7955 GN=h2az2a PE=2 SV=3	h2az2a	20	3	21	2	3	13.5	2.17897e+07	1.12052e+07	2.09456e+06	1.80746e+07	2.00456e+07	3.59699e+07	1.58234	0.733323	0.222302	0.694921	1.09879	1.61269	0.463442	0.140489	0.439173	0.694408	1.01918	0.303143	3.12603	1.58117	1.4677
Q7SX58	Coronin OS=Danio rerio OX=7955 GN=fj83g12 PE=2 SV=1	fj83g12	26	13	69	11	11	50.7	6.52528e+06	6.30721e+06	4.30533e+06	9.6562e+06	4.53562e+06	8.58864e+06	1.29603	1.12897	1.24976	1.01541	0.67999	1.05319	0.871095	0.964293	0.783475	0.524669	0.812625	1.10699	0.812486	0.66967	1.54883
Q7SX98	Transcription initiation factor IIB OS=Danio rerio OX=7955 GN=zgc:66258 PE=2 SV=1	zgc:66258	8	2	5	2	2	34.8	67655.6	87968.2		318031	158459		0.565727	0.662911		1.40796	1.00016		1.17179		2.48876	1.76792				0.71036
Q7SXE4	Golgin subfamily A member 5 OS=Danio rerio OX=7955 GN=golga5 PE=2 SV=1	golga5	1	1	2	1	1	84.6	156704	137201	86263.6	247249	222997		1.21747	0.960644	0.979505	1.01702	1.30775		0.789052	0.804544	0.835359	1.07416		1.01963	1.0383	1.28586
Q7SXP2	NEDD8-activating enzyme E1 regulatory subunit OS=Danio rerio OX=7955 GN=nae1 PE=2 SV=2	nae1	3	1	2	1	1	60.4				109834	169916	143132				0.545124	1.20232	0.828405								2.2056	0.689003
Q7SXP4	Serine/arginine-rich splicing factor 1A OS=Danio rerio OX=7955 GN=srsf1a PE=2 SV=2	srsf1a	15	4	19	4	4	28.4	1.0644e+06	341980	72140.9	612233	589085	1.61443e+06	1.96519	0.569021	0.194663	0.598459	0.820968	1.84028	0.28955	0.0990555	0.30453	0.417755	0.93644	0.342101	3.07434	1.3718	2.2416
Q7SXU0	Eukaryotic translation initiation factor 3 subunit J-A OS=Danio rerio OX=7955 GN=eif3ja PE=1 SV=1	eif3ja	5	1	6	1	1	28.7	84709.1	87236.9	154277	373263	319534	325456	0.499535	0.463621	1.32965	1.16538	1.42233	1.18493	0.928105	2.66178	2.33294	2.84731	2.37207	2.86797	0.876458	1.22048	0.83309
Q7SXU4	5'-nucleotidase OS=Danio rerio OX=7955 GN=zgc:63784 PE=2 SV=1	zgc:63784	3	2	10	2	2	63	451923	409001	175133		464628	642100	1.39346	1.13653	0.789221		1.08139	1.22235	0.815618	0.566376		0.77605	0.87721	0.694413			1.13035
Q7SXW6	Actin-related protein 2-A OS=Danio rerio OX=7955 GN=actr2a PE=2 SV=1	actr2a	24	10	60	9	10	44.6	7.09272e+06	5.48555e+06	2.75579e+06	1.33518e+07	8.6903e+06	1.24206e+07	1.12928	0.787111	0.641263	1.1255	1.04441	1.22095	0.697003	0.567851	0.996651	0.924847	1.08117	0.814704	1.75513	0.927955	1.16903
Q7SY23	Delta-1-pyrroline-5-carboxylate dehydrogenase, mitochondrial OS=Danio rerio OX=7955 GN=aldh4a1 PE=2 SV=1	aldh4a1	15	8	18	8	8	61.5	1.90709e+06	1.95128e+06	1.35753e+06	2.91822e+06	1.01692e+06	2.13924e+06	1.33924	1.2349	1.39327	1.08498	0.539037	0.927489	0.922093	1.04035	0.810147	0.402496	0.692551	1.12824	0.778729	0.496819	1.72064
Q7SY46	H(+)-transporting two-sector ATPase OS=Danio rerio OX=7955 GN=zgc:63516 PE=2 SV=1	zgc:63516	21	13	66	2	13	68.3	3.42517e+06	4.1518e+06	2.52789e+06	9.32995e+06	5.31683e+06	7.0036e+06	0.855178	0.934195	0.92243	1.23331	1.00202	1.07959	1.0924	1.07864	1.44216	1.17171	1.26242	0.987407	1.33702	0.812464	1.07742
Q7SYC9	Choline transporter-like protein 2 OS=Danio rerio OX=7955 GN=slc44a2 PE=2 SV=1	slc44a2	6	6	40	6	6	79.1	5.7319e+06	4.10146e+06	1.88512e+06	4.34432e+06	2.64373e+06	3.21726e+06	2.07287	1.33671	0.996355	0.831789	0.721672	0.718331	0.644861	0.480664	0.401274	0.34815	0.346539	0.745376	0.834832	0.867614	0.995371
Q7SYE1	Zgc:63524 OS=Danio rerio OX=7955 GN=zgc:63524 PE=2 SV=1	zgc:63524	21	15	67	15	15	67.8	5.27188e+06	6.64881e+06	4.45249e+06	1.10394e+07	1.12419e+07	1.24439e+07	0.817989	0.929722	1.00969	0.906871	1.31665	1.19208	1.13659	1.23435	1.10866	1.60961	1.45733	1.08601	0.898172	1.45186	0.90539
Q7SZ53	Pentaxin OS=Danio rerio OX=7955 GN=si:ch211-234p6.13 PE=2 SV=2	si:ch211-234p6.13	11	3	11	2	2	24.9	478264	1.75523e+06	723833	1.73559e+06	1.65676e+06	2.13342e+06	0.446995	1.47841	0.988724	0.858817	1.16881	1.23105	3.30744	2.21193	1.92131	2.61481	2.75406	0.668775	0.868612	1.36095	1.05325
Q7T002	Proteasome subunit beta OS=Danio rerio OX=7955 GN=C167P9.3 PE=2 SV=2	C167P9.3	13	4	23	3	3	29.8	616600	613705	126470	2.24654e+06	1.53256e+06	1.27797e+06	0.762209	0.683687	0.228486	1.47029	1.43	0.975343	0.896981	0.299768	1.92898	1.87613	1.27963	0.334196	6.43492	0.972599	0.682058
Q7T131	Apolipoprotein L, 1 OS=Danio rerio OX=7955 GN=si:rp71-1g18.12 PE=2 SV=1	si:rp71-1g18.12	2	1	5	1	1	36	355023	463521	357570	335884	238613	95194.4	1.52497	1.79432	2.24474	0.763854	0.773651	0.252453	1.17663	1.472	0.500899	0.507324	0.165546	1.25103	0.340286	1.01283	0.326313
Q7T2A5	Eukaryotic translation initiation factor 3 subunit L OS=Danio rerio OX=7955 GN=eif3l PE=2 SV=1	eif3l	12	8	25	8	8	68	440182	1.22259e+06	850648	3.62787e+06	1.91401e+06	1.85462e+06	0.352169	0.881509	0.99465	1.5367	1.15588	0.916092	2.50308	2.82435	4.36353	3.28217	2.60129	1.12835	1.54496	0.752183	0.792551
Q7T2B5	Adenosylhomocysteinase OS=Danio rerio OX=7955 GN=wu:fj66f02 PE=2 SV=1	wu:fj66f02	14	9	27	1	1	56.7
Q7T2D2	Arrb2b protein OS=Danio rerio OX=7955 GN=arrb2 PE=2 SV=1	arrb2	3	1	6	1	1	46	125384	140509		273645	255387	533490	0.623613	0.629806		0.720577	0.958785	1.63819	1.00993		1.15549	1.53747	2.62694			1.33058	1.70861
Q7T2G1	Interferon regulatory factor 2-binding protein 2-B OS=Danio rerio OX=7955 GN=irf2bp2b PE=2 SV=1	irf2bp2b	2	1	4	1	1	53.7	157034	369962	255040	370373	293764	330272	0.700858	1.48806	1.6636	0.875175	0.989658	0.910068	2.1232	2.37366	1.24872	1.41207	1.29851	1.11796	0.526074	1.13081	0.919578
Q7T2J4	Alcohol dehydrogenase 8B OS=Danio rerio OX=7955 GN=adh8b PE=2 SV=1	adh8b	24	12	41	12	12	40.8	2.6136e+06	2.40381e+06	1.68395e+06	3.88331e+06	2.9434e+06	3.72136e+06	1.20131	0.995733	1.13121	0.945007	1.0212	1.05604	0.828876	0.941653	0.78665	0.850077	0.879078	1.13606	0.835393	1.08063	1.03412
Q7T313	Serine/threonine-protein phosphatase OS=Danio rerio OX=7955 GN=wu:fa14b10 PE=2 SV=1	wu:fa14b10	16	5	11	1	1	32	2.95754e+06	2.73771e+06	848645	4.52159e+06	2.40143e+06	3.32065e+06	1.39679	1.16524	0.585773	1.13061	0.85609	0.968254	0.834225	0.41937	0.809428	0.612896	0.693197	0.502706	1.93011	0.757196	1.13102
Q7T318	Wiskott-Aldrich syndrome (Eczema-thrombocytopenia) OS=Danio rerio OX=7955 GN=wu:fk81c08 PE=2 SV=1	wu:fk81c08	3	2	2	2	2	51.5	418703	388514	199443	459769	367760	655267	1.33349	1.11511	0.928337	0.775251	0.884092	1.28845	0.836234	0.696169	0.581368	0.662989	0.966222	0.832505	0.835096	1.14039	1.45737
Q7T326	CDGSH iron-sulfur domain-containing protein 2 OS=Danio rerio OX=7955 GN=cisd2 PE=2 SV=1	cisd2	8	1	2	1	1	15.5					23921.2	82630.1					0.447859	1.26535									2.82534
Q7T363	Serine protease inhibitor, Kunitz type 1 b OS=Danio rerio OX=7955 GN=zgc:64075 PE=2 SV=1	zgc:64075	19	9	58	9	9	57.7	6.03357e+06	4.43411e+06	3.6369e+06	4.26414e+06	3.18082e+06	5.36957e+06	1.77706	1.17696	1.56553	0.664933	0.707158	0.976411	0.662306	0.880963	0.374175	0.397936	0.549451	1.33014	0.424734	1.0635	1.38075
Q7T366	Golgi SNAP receptor complex member 2 OS=Danio rerio OX=7955 GN=wu:fc33b02 PE=2 SV=1	wu:fc33b02	16	3	8	3	3	24.6	321284	343606	121230	974113	326830	410106	1.02007	0.983171	0.562538	1.63745	0.78327	0.803901	0.963826	0.55147	1.60523	0.767859	0.788083	0.572167	2.91083	0.478347	1.02634
Q7T372	Actin-related protein 2/3 complex subunit OS=Danio rerio OX=7955 GN=wu:fj15h02 PE=2 SV=1	wu:fj15h02	33	11	50	9	9	40.9	4.23882e+06	5.70758e+06	5.58451e+06	6.21088e+06	4.58598e+06	6.54118e+06	1.02247	1.24074	1.96875	0.793185	0.834994	0.974147	1.21348	1.92549	0.775756	0.816647	0.952742	1.58675	0.402888	1.05271	1.16665
Q7T373	Prrx1 protein OS=Danio rerio OX=7955 GN=prrx1 PE=2 SV=1	prrx1	3	1	4	1	1	27.5	651873	416538	83018.8	1.06067e+06	263908	611043	1.67421	0.964112	0.311619	1.44226	0.511618	0.968907	0.575862	0.186129	0.861459	0.305589	0.578726	0.323218	4.62828	0.354734	1.89381
Q7T3B8	N-terminal amino-acid N(alpha)-acetyltransferase NatA OS=Danio rerio OX=7955 GN=ard1a PE=2 SV=1	ard1a	7	2	6	2	2	25.2	192955	293108	152569	431820	327609	370906	0.864821	1.18393	0.999394	1.02468	1.10834	1.02636	1.36898	1.15561	1.18485	1.28159	1.18679	0.844136	1.02531	1.08164	0.926028
Q7T3C4	Palmitoyl-protein thioesterase 1 OS=Danio rerio OX=7955 GN=zgc:63969 PE=2 SV=1	zgc:63969	4	1	1	1	1	33.9				93319.7	109481	143682				0.565287	0.945508	1.01495								1.67261	1.07344
Q7T3L3	Heat shock protein 90, beta (Grp94), member 1 OS=Danio rerio OX=7955 GN=GP96 PE=2 SV=1	GP96	38	37	300	37	37	91.2	3.11332e+07	4.81159e+07	2.66092e+07	8.0772e+07	6.85494e+07	7.17487e+07	0.755024	1.0516	0.943125	1.03709	1.25484	1.07428	1.39281	1.24913	1.37358	1.66199	1.42284	0.896845	1.09963	1.20997	0.856105
Q7ZTH9	Isovaleryl-CoA dehydrogenase, mitochondrial OS=Danio rerio OX=7955 GN=sb:cb425 PE=2 SV=1	sb:cb425	11	6	31	6	6	45.8	1.92571e+06	2.69249e+06	763195	3.42693e+06	2.03362e+06	3.24221e+06	1.08405	1.36596	0.627907	1.02137	0.864126	1.12684	1.26006	0.579223	0.942176	0.797127	1.03948	0.459681	1.62662	0.846049	1.30403
Q7ZTT5	Adenosine kinase OS=Danio rerio OX=7955 GN=cb980 PE=2 SV=1	cb980	16	5	26	5	5	38.3	1.90324e+06	2.73777e+06	1.221e+06	4.20127e+06	2.72234e+06	2.97679e+06	0.957329	1.24106	0.897605	1.11883	1.03361	0.924441	1.29637	0.937614	1.1687	1.07968	0.965646	0.723259	1.24646	0.92383	0.89438
Q7ZTY4	Histone-binding protein RBBP7 OS=Danio rerio OX=7955 GN=rbbp7 PE=2 SV=1	rbbp7	14	5	22	2	2	47.7				328260	618180	508037				0.473684	1.27179	0.854894								2.68489	0.672197
Q7ZTY7	Vesicle transport protein USE1 OS=Danio rerio OX=7955 GN=use1 PE=2 SV=1	use1	4	1	1	1	1	29.6	655076	324714			523483	420340	1.8	0.804096			1.08575	0.713092	0.44672			0.603197	0.396162				0.656771
Q7ZTZ4	Fibrillarin OS=Danio rerio OX=7955 GN=zgc:77130 PE=2 SV=1	zgc:77130	8	3	12	3	3	33.6	285705	137851	640689	507511	255735	183876	1.1262	0.489705	3.69103	1.05916	0.760915	0.447496	0.43483	3.27742	0.940472	0.675649	0.39735	7.53724	0.286955	0.718415	0.588102
Q7ZU29	Nuclear pore complex protein Nup93 OS=Danio rerio OX=7955 GN=dye PE=2 SV=1	dye	12	10	15	10	10	93.1	433610	757457	388072	1.65099e+06	585457	678492	0.764976	1.2043	1.00061	1.54209	0.779637	0.739024	1.5743	1.30802	2.01587	1.01916	0.966075	0.830863	1.54116	0.505571	0.947908
Q7ZU40	Phosphoinositide phospholipase C OS=Danio rerio OX=7955 GN=zgc:55868 PE=2 SV=1	zgc:55868	15	12	67	1	1	85.5	948983	1.02027e+06	657485	1.12372e+06	888769	1.25952e+06	1.27552	1.23586	1.29157	0.799662	0.901711	1.0452	0.968906	1.01258	0.626928	0.706934	0.819428	1.04507	0.61914	1.12762	1.15913
Q7ZU69	26S proteasome non-ATPase regulatory subunit 13 OS=Danio rerio OX=7955 GN=zgc:56377 PE=2 SV=1	zgc:56377	26	12	46	12	12	43.1	4.55102e+06	4.54998e+06	3.47535e+06	1.13172e+07	5.52645e+06	4.90304e+06	1.05127	0.947196	1.17328	1.38408	0.963603	0.699252	0.901005	1.11607	1.31658	0.916611	0.665152	1.23869	1.17966	0.696205	0.725665
Q7ZU89	Coatomer subunit delta OS=Danio rerio OX=7955 GN=arcn1l PE=2 SV=1	arcn1l	18	9	29	4	9	56.7	899816	1.34884e+06	1.11695e+06	2.98464e+06	1.78908e+06	2.21547e+06	0.688972	0.930754	1.24992	1.20992	1.03401	1.04732	1.35093	1.81419	1.75612	1.50081	1.52012	1.34292	0.967994	0.854613	1.01287
Q7ZUN6	Phosphoribosylaminoimidazole carboxylase, phosphoribosylaminoimidazole succinocarboxamide synthetase OS=Danio rerio OX=7955 GN=wu:fa28a05 PE=2 SV=1	wu:fa28a05	28	17	97	17	17	47	3.12912e+07	1.6772e+07	9.77445e+06	3.3367e+07	1.85089e+07	2.98231e+07	1.77796	0.858843	0.811699	1.00377	0.793836	1.04621	0.483049	0.456533	0.564563	0.446486	0.588431	0.945107	1.23663	0.790853	1.31792
Q7ZUN8	Synaptobrevin homolog YKT6 OS=Danio rerio OX=7955 GN=ykt6 PE=2 SV=1	ykt6	17	5	27	5	5	22.4	2.54973e+06	2.63575e+06	1.1511e+06	3.14634e+06	2.21335e+06	3.112e+06	1.36515	1.27179	0.90074	0.891884	0.894506	1.0287	0.931617	0.659811	0.653324	0.655245	0.753546	0.708243	0.990168	1.00294	1.15002
Q7ZUP0	Acidic leucine-rich nuclear phosphoprotein 32 family member A OS=Danio rerio OX=7955 GN=anp32a PE=2 SV=1	anp32a	22	8	48	2	2	29.1	856078	151746	28118.7	1.42594e+06	938394	1.44919e+06	1.39962	0.223584	0.067188	1.23428	1.15805	1.4628	0.159746	0.0480046	0.881872	0.827409	1.04514	0.300505	18.3706	0.938241	1.26315
Q7ZUP4	Eukaryotic translation initiation factor 5A OS=Danio rerio OX=7955 GN=zgc:77429 PE=2 SV=1	zgc:77429	21	4	29	1	1	16.8					273592	358529					0.863415	0.925458									1.07186
Q7ZUP6	Isocitrate dehydrogenase [NADP] OS=Danio rerio OX=7955 GN=zgc:55485 PE=2 SV=1	zgc:55485	26	12	72	11	12	50.4	3.26835e+06	6.74752e+06	6.18011e+06	1.4017e+07	1.11142e+07	1.09769e+07	0.495429	0.921773	1.36915	1.12494	1.27169	1.0273	1.86056	2.76356	2.27063	2.56684	2.07356	1.48534	0.82163	1.13045	0.807825
Q7ZUQ1	Cell division control protein 42 homolog OS=Danio rerio OX=7955 GN=zgc:55427 PE=2 SV=1	zgc:55427	24	5	33	4	4	21.3	1.17227e+07	6.08002e+06	8862674	1.439e+07	7.17557e+06	8.27136e+06	1.64494	0.768874	1.81756	1.06906	0.760024	0.71658	0.467417	1.10494	0.649907	0.462036	0.435626	2.36393	0.588184	0.710927	0.942838
Q7ZUR1	Calpain-1 catalytic subunit OS=Danio rerio OX=7955 GN=wu:fj67g01 PE=2 SV=1	wu:fj67g01	8	5	19	5	5	80	1.45789e+06	808012	1.13552e+06	1.78578e+06	1.16199e+06	1.85778e+06	1.40842	0.703477	1.60326	0.913382	0.84734	1.10806	0.499481	1.13834	0.648516	0.601625	0.786744	2.27904	0.569704	0.927695	1.3077
Q7ZUS9	Electron transfer flavoprotein subunit alpha OS=Danio rerio OX=7955 GN=ETFA PE=2 SV=1	ETFA	21	7	23	7	7	35.1	1.03349e+06	1.47499e+06	995847	3.27611e+06	2.44398e+06	1.64613e+06	0.753778	0.969516	1.06153	1.26507	1.3455	0.741256	1.28621	1.40828	1.6783	1.78501	0.983387	1.09491	1.19174	1.06358	0.550915
Q7ZUW2	Hypoxia up-regulated protein 1 OS=Danio rerio OX=7955 GN=hyou1 PE=2 SV=1	hyou1	23	24	116	24	24	110.3	4.10997e+06	6.33764e+06	4.50258e+06	1.3192e+07	1.28416e+07	1.45702e+07	0.586561	0.815135	0.939156	0.996785	1.38338	1.28382	1.38968	1.60112	1.69937	2.35846	2.18873	1.15215	1.06136	1.38784	0.928034
Q7ZUW5	RAB5A, member RAS oncogene family OS=Danio rerio OX=7955 GN=rab5a PE=2 SV=1	rab5a	17	3	12	1	1	23.5	40666.5	22592.2		125196	213880	222332	0.430127	0.21535		0.701083	1.70756	1.45187	0.500667		1.62994	3.96991	3.37544			2.43561	0.850256
Q7ZUY9	Dolichyl-diphosphooligosaccharide--protein glycotransferase OS=Danio rerio OX=7955 GN=wu:fb38c11 PE=2 SV=1	wu:fb38c11	4	3	18	3	3	80.5	401412	512071	411125	1.23873e+06	881269	1.62254e+06	0.628082	0.722078	0.940161	1.02617	1.04084	1.56742	1.14965	1.49688	1.63382	1.65717	2.49557	1.30202	1.09149	1.01429	1.50592
Q7ZV07	Dolichyl-diphosphooligosaccharide--protein glycosyltransferase subunit 2 OS=Danio rerio OX=7955 GN=wu:fb74e07 PE=2 SV=1	wu:fb74e07	13	8	31	8	8	68.9	421801	801528	556209	1.79286e+06	2.25505e+06	4.08988e+06	0.337212	0.577485	0.649882	0.758854	1.36081	2.01869	1.71253	1.92722	2.25038	4.03548	5.98642	1.12537	1.16768	1.79325	1.48345
Q7ZV18	Placental syntaxin 4A OS=Danio rerio OX=7955 GN=si:dkey-220f10.3 PE=2 SV=1	si:dkey-220f10.3	15	5	15	5	5	33.9	270544	1.27585e+06	1.19452e+06	1.74608e+06	836673	980329	0.340261	1.4461	2.19568	1.16267	0.794287	0.76122	4.24999	6.45292	3.41699	2.33435	2.23717	1.51834	0.529526	0.683159	0.958369
Q7ZV22	S-methyl-5'-thioadenosine phosphorylase OS=Danio rerio OX=7955 GN=mtap PE=2 SV=2	mtap	19	5	18	5	5	30.8	844006	767105	146860	1.70474e+06	1.08627e+06	2.10091e+06	1.00628	0.824246	0.255905	1.07609	0.977599	1.54649	0.819099	0.254307	1.06937	0.971494	1.53684	0.310472	4.20504	0.90847	1.58193
Q7ZV29	Phosphoglycerate kinase OS=Danio rerio OX=7955 GN=wu:fd59b07 PE=2 SV=1	wu:fd59b07	34	14	81	14	14	44.7	9.04825e+06	8.80283e+06	4.0486e+06	1.77237e+07	8.99202e+06	1.17223e+07	1.18895	1.04244	0.777512	1.23303	0.891879	0.950996	0.876768	0.653946	1.03707	0.750137	0.799859	0.74586	1.58586	0.723324	1.06628
Q7ZV43	Toll-interacting protein OS=Danio rerio OX=7955 GN=tollip PE=2 SV=1	tollip	3	1	3	1	1	30.4	309303	407149	304856	443565		407453	1.09147	1.29481	1.57225	0.828708		0.887705	1.1863	1.44049	0.75926		0.813313	1.21427	0.527083
Q7ZV49	Hypoxanthine phosphoribosyltransferase OS=Danio rerio OX=7955 GN=id:ibd1344 PE=2 SV=1	id:ibd1344	9	2	6	2	2	24.7	53974.3			177203	291966	240710	0.373487			0.649199	1.525	1.02836			1.73821	4.08313	2.75341			2.34904	0.674338
Q7ZV68	Vacuolar protein sorting-associated protein 29 OS=Danio rerio OX=7955 GN=vps29 PE=2 SV=1	vps29	14	3	18	3	3	20.4	508598	1.07723e+06	335739	1.66401e+06	850205	1.07497e+06	0.731733	1.39673	0.705962	1.26751	0.923315	0.954862	1.9088	0.964781	1.73221	1.26182	1.30493	0.50544	1.79544	0.728446	1.03417
Q7ZV82	60S ribosomal protein L27 OS=Danio rerio OX=7955 GN=rpl27 PE=2 SV=3	rpl27	13	2	13	2	2	15.8	2.39369e+06	1.37073e+06	627041	3.3514e+06	1.70114e+06	2.54228e+06	1.58333	0.817113	0.606181	1.17368	0.849364	1.03823	0.516072	0.382851	0.741271	0.53644	0.655724	0.741857	1.93618	0.723676	1.22236
Q7ZVA0	WD40 repeat-containing protein SMU1 OS=Danio rerio OX=7955 GN=smu1 PE=2 SV=1	smu1	3	1	1	1	1	57.5		86999.3	114142	120539				0.966225	2.0558	0.786466								2.12767	0.382559
Q7ZVB0	Poly [ADP-ribose] polymerase OS=Danio rerio OX=7955 GN=zgc:66157 PE=2 SV=2	zgc:66157	13	6	23	6	6	59.8	1.67601e+06	1.43549e+06	493055	2.28623e+06	1.31941e+06	6.20426e+06	0.990587	0.764617	0.425906	0.715407	0.588633	2.26397	0.771883	0.429953	0.722206	0.594227	2.28549	0.557018	1.67973	0.822794	3.84615
Q7ZVB1	Charged multivesicular body protein 1b OS=Danio rerio OX=7955 GN=chmp1b PE=2 SV=1	chmp1b	20	4	16	4	4	22	2.41441e+06	1.12893e+06	858038	3.33931e+06	1.32355e+06	2.11118e+06	1.71292	0.721805	0.88968	1.2543	0.708783	0.924731	0.421388	0.519393	0.732255	0.413786	0.539856	1.23258	1.40983	0.565084	1.30468
Q7ZVB4	Epoxide hydrolase OS=Danio rerio OX=7955 GN=zgc:56126 PE=2 SV=1	zgc:56126	2	1	1	1	1	51.9	151626	69599.1	19711	193047		226826	1.51603	0.627138	0.288033	1.02191		1.4002	0.413672	0.189992	0.674072		0.923598	0.459281	3.5479
Q7ZVB5	Small nuclear ribonucleoprotein Sm D3 OS=Danio rerio OX=7955 GN=SNRPD3 PE=2 SV=1	SNRPD3	8	1	4	1	1	14	255691	193057	61132.3				1.98795	1.35271	0.694646				0.680453	0.349428				0.513522
Q7ZVD2	Nuclear migration protein nudC OS=Danio rerio OX=7955 GN=zgc:85670 PE=2 SV=1	zgc:85670	13	5	15	5	5	38.3	1.00504e+06	2.32678e+06	1.03897e+06	1.49046e+06	1.88374e+06	1.72411e+06	0.841517	1.75575	1.27141	0.66072	1.19056	0.891273	2.08641	1.51086	0.785154	1.41478	1.05913	0.724142	0.519674	1.80191	0.748617
Q7ZVE4	Synaptosomal-associated protein OS=Danio rerio OX=7955 GN=zgc:56072 PE=2 SV=1	zgc:56072	61	11	38	1	1	23.7	7125.13			30173.5	75114.9	41784.1	0.244238			0.547601	1.94355	0.884293			2.24208	7.95759	3.62062			3.5492	0.454989
Q7ZVF3	Succinate dehydrogenase [ubiquinone] flavoprotein subunit, mitochondrial OS=Danio rerio OX=7955 GN=sdha PE=2 SV=2	sdha	3	2	4	2	2	72	340259	593158	333549	784405	190312	593624	0.951478	1.49481	1.36317	1.16131	0.401702	1.02486	1.57104	1.43269	1.22053	0.422187	1.07713	0.911934	0.851917	0.345905	2.5513
Q7ZVG7	Fgg protein OS=Danio rerio OX=7955 GN=fb60h05 PE=2 SV=1	fb60h05	12	5	8	5	5	48.8	128063	573796	499195	59418	29325.7	133658	0.713297	2.88025	4.06366	0.175219	0.123294	0.459627	4.03793	5.697	0.245647	0.172851	0.644369	1.41087	0.0431185	0.703656	3.7279
Q7ZVL6	DNA replication licensing factor MCM7 OS=Danio rerio OX=7955 GN=sr:nyz175 PE=2 SV=1	sr:nyz175	8	5	10	5	5	80.9	323135	843304	400879	2.54344e+06	915711	886622	0.43327	1.01903	0.785579	1.80557	0.92679	0.73397	2.35195	1.81314	4.16731	2.13906	1.69403	0.77091	2.29839	0.513295	0.791948
Q7ZVP2	RAB5C, member RAS oncogene family OS=Danio rerio OX=7955 GN=wu:fi16g01 PE=2 SV=1	wu:fi16g01	23	5	22	2	5	23.6	751970	890311	276696	1.5417e+06	1.15579e+06	2.34715e+06	0.856159	0.91353	0.460425	0.929334	0.993305	1.64991	1.06701	0.53778	1.08547	1.16019	1.92711	0.504007	2.01843	1.06883	1.66103
Q7ZVR3	Serine/threonine-protein phosphatase OS=Danio rerio OX=7955 GN=zgc:76940 PE=2 SV=1	zgc:76940	26	8	20	3	6	37.6	1.02649e+06	1.00528e+06	306674	2.51161e+06	1.54848e+06	1.90618e+06	0.979984	0.864927	0.427901	1.26951	1.11588	1.12355	0.882593	0.43664	1.29544	1.13867	1.1465	0.494725	2.96682	0.878989	1.00687
Q7ZVT2	Pyruvate kinase OS=Danio rerio OX=7955 GN=pkm2a PE=2 SV=1	pkm2a	26	17	116	2	2	58	1.77189e+06	1.8131e+06	526433	3.01407e+06	1.25061e+06	2.4175e+06	1.30155	1.20025	0.565155	1.17218	0.693414	1.09636	0.92217	0.434218	0.900605	0.532762	0.842353	0.470865	2.07409	0.591559	1.58111
Q7ZVV5	C-1-tetrahydrofolate synthase, cytoplasmic OS=Danio rerio OX=7955 GN=zgc:55597 PE=2 SV=1	zgc:55597	16	18	75	18	18	100.4	5.98366e+06	5.99888e+06	3.69582e+06	8.21652e+06	6.05084e+06	5.10081e+06	1.35367	1.22304	1.22196	0.984124	1.03326	0.712441	0.903504	0.902703	0.727007	0.763303	0.526305	0.999114	0.805366	1.04993	0.689509
Q7ZVV7	Protein transport protein SEC23 OS=Danio rerio OX=7955 GN=wu:fd19h01 PE=2 SV=1	wu:fd19h01	7	5	27	3	5	86	1.7818e+06	2.20229e+06	1.45731e+06	1.77593e+06	3.13129e+06	3.62846e+06	1.01072	1.12584	1.20817	0.533356	1.34074	1.27075	1.11389	1.19535	0.527697	1.32651	1.25727	1.07313	0.441459	2.51378	0.947799
Q7ZVX5	Receptor expression-enhancing protein 3 OS=Danio rerio OX=7955 GN=reep3 PE=2 SV=1	reep3	4	1	3	1	1	29.2		73155.2	63791.1	225564	154210	103752		0.702033	0.992765	1.27167	1.2395	0.682099						1.41413	1.28093	0.974704	0.550302
Q7ZVY5	Citrate synthase, mitochondrial OS=Danio rerio OX=7955 GN=cs PE=2 SV=1	cs	29	14	78	14	14	51.7	3.14983e+07	3.03623e+07	6.55882e+07	3.31874e+07	3.87045e+07	3.28886e+07	1.07538	0.934188	3.27265	0.599878	0.997428	0.693239	0.868708	3.04326	0.557831	0.927516	0.644648	3.5032	0.183301	1.66272	0.695026
Q7ZVZ6	Presequence protease, mitochondrial OS=Danio rerio OX=7955 GN=pitrm1 PE=2 SV=1	pitrm1	8	8	23	8	8	114.9	1.05557e+06	2.03379e+06	1.04214e+06	3.67063e+06	1.99066e+06	3.03316e+06	0.652509	1.13301	0.941519	1.20132	0.928849	1.1576	1.73639	1.44292	1.84107	1.4235	1.77408	0.830991	1.27593	0.773192	1.24628
Q7ZW04	S-adenosylmethionine synthase OS=Danio rerio OX=7955 GN=wu:fi35e01 PE=2 SV=1	wu:fi35e01	9	3	9	2	2	43.3		175682	199020	310747	221118			0.923108	1.69588	0.959231	0.97313							1.83714	0.565623	1.01449
Q7ZW18	Calcium-transporting ATPase OS=Danio rerio OX=7955 GN=atp2a2 PE=2 SV=1	atp2a2	16	17	69	4	4	109.4	1.19596e+06	840172	445182	1.1761e+06	711018	210255	2.07092	1.31112	1.12665	1.07823	0.929346	0.224781	0.633111	0.544031	0.520652	0.44876	0.108541	0.859298	0.957026	0.861918	0.24187
Q7ZW25	Charged multivesicular body protein 2a OS=Danio rerio OX=7955 GN=chmp2a PE=2 SV=1	chmp2a	16	3	11	3	3	25.1	1.31666e+06	709971	376805	947727	651540	656340	2.24061	1.08883	0.937155	0.853874	0.836917	0.689583	0.485953	0.418259	0.38109	0.373522	0.307766	0.860698	0.911135	0.980141	0.823956
Q7ZW27	Coatomer subunit delta OS=Danio rerio OX=7955 GN=arcn1 PE=2 SV=1	arcn1	15	8	30	3	3	56.7	903733	1.43361e+06	729733	2.20522e+06	1.4278e+06	1.7623e+06	0.846714	1.21047	0.999222	1.09387	1.00974	1.01939	1.42961	1.18012	1.2919	1.19254	1.20394	0.825484	1.09472	0.92309	1.00955
Q7ZW72	Mitogen-activated protein kinase OS=Danio rerio OX=7955 GN=zERK2 PE=2 SV=1	zERK2	24	8	38	4	4	42	2.86594e+06	975507	925364	2.27361e+06	1.33296e+06	2.59761e+06	2.07114	0.635333	0.977367	0.869916	0.727126	1.159	0.306754	0.471897	0.420017	0.351075	0.559592	1.53836	0.890061	0.835857	1.59394
Q7ZW75	Transmembrane emp24 domain trafficking protein 2 OS=Danio rerio OX=7955 GN=zgc:77725 PE=2 SV=1	zgc:77725	10	2	11	2	2	22.9	270072	568143	129949	706395	560486	729624	0.722259	1.3693	0.507911	1.00018	1.13143	1.20469	1.89585	0.703226	1.3848	1.56651	1.66796	0.370928	1.9692	1.13122	1.06476
Q7ZW80	Alpha-L-fucosidase OS=Danio rerio OX=7955 GN=fuca1 PE=2 SV=1	fuca1	11	6	27	6	6	51.5	2.03875e+06	1.79143e+06	680983	2.62979e+06	1.04257e+06	2.18744e+06	1.5586	1.23423	0.760866	1.06441	0.601624	1.03245	0.791889	0.488174	0.68293	0.386004	0.662426	0.616468	1.39895	0.565217	1.71611
Q7ZWA9	Eukaryotic translation initiation factor 5 OS=Danio rerio OX=7955 GN=zgc:56606 PE=2 SV=1	zgc:56606	17	8	29	8	8	49.1	1.37023e+06	1.46775e+06	1.85686e+06	3.70216e+06	1.98289e+06	2.40817e+06	0.849529	0.820095	1.68254	1.21523	0.927966	0.9218	0.965352	1.98056	1.43047	1.09233	1.08507	2.05164	0.722257	0.763615	0.993356
Q7ZWD3	Eukaryotic translation initiation factor 2 subunit 1 OS=Danio rerio OX=7955 GN=eif2s1l PE=2 SV=1	eif2s1l	22	8	48	1	1	36.2	405514	618359	537441	1.11973e+06	598681	690104	0.809884	1.11297	1.56873	1.18399	0.902528	0.850935	1.37424	1.93698	1.46193	1.11439	1.05069	1.4095	0.754746	0.762274	0.942835
Q7ZZA3	Peptidylprolyl isomerase OS=Danio rerio OX=7955 GN=wu:fd54d02 PE=2 SV=1	wu:fd54d02	11	3	9	3	3	21	4.28793e+06	4.6886e+06	3.43487e+06	3.88975e+06	8.78928e+06	7.60661e+06	1.03975	1.02459	1.21729	0.499368	1.60873	1.13877	0.985422	1.17075	0.480277	1.54722	1.09524	1.18807	0.41023	3.22153	0.707871
Q801W1	Proteasome subunit beta OS=Danio rerio OX=7955 GN=zgc:110363 PE=2 SV=1	zgc:110363	15	5	25	4	5	30.3	8.40721e+06	8.24983e+06	5.02375e+06	1.14816e+07	1.04646e+07	9.96912e+06	1.24368	1.09984	1.08614	0.899243	1.16849	0.910495	0.884342	0.873329	0.723052	0.939548	0.732099	0.987546	0.827926	1.29942	0.779204
Q802Y5	Beta-1,4-galactosyltransferase OS=Danio rerio OX=7955 GN=zgc:55730 PE=2 SV=1	zgc:55730	2	1	9	1	1	44.9	3.36426e+06	790840	43828.9	1.79181e+07	1.71259e+07	18199332	0.464352	0.0983723	0.00884138	1.30939	1.78427	1.55088	0.211849	0.0190403	2.81981	3.84249	3.33988	0.0898767	148.097	1.36268	0.869196
Q802Z1	CAAX prenyl protease OS=Danio rerio OX=7955 GN=zgc:55655 PE=2 SV=1	zgc:55655	6	3	12	3	3	53.7	268414	423339	326003	750899	356896	755979	0.738536	1.04974	1.31096	1.09387	0.741235	1.28422	1.42138	1.77508	1.48113	1.00365	1.73888	1.24884	0.834404	0.677626	1.73255
Q803A1	Annexin OS=Danio rerio OX=7955 GN=anx PE=2 SV=1	anx	40	14	83	14	14	35	2.44865e+07	2.33435e+07	9.04955e+06	3.09085e+07	2.24352e+07	3.18248e+07	1.36672	1.17421	0.738215	0.913376	0.945218	1.09669	0.859144	0.540135	0.668296	0.691594	0.802425	0.628689	1.23728	1.03486	1.16026
Q803E1	Nuclear cap-binding protein subunit 3 OS=Danio rerio OX=7955 GN=ncbp3 PE=2 SV=1	ncbp3	1	1	1	1	1	78.3	98907.2	138435	123750	126318	112404	212304	0.965603	1.21799	1.7657	0.652911	0.828324	1.27965	1.26138	1.8286	0.676169	0.857831	1.32524	1.44968	0.369775	1.26866	1.54487
Q803E5	Eukaryotic peptide chain release factor subunit 1 OS=Danio rerio OX=7955 GN=etf1 PE=2 SV=1	etf1	15	7	32	7	7	49.6	606544	588679	637396	2.01618e+06	2.4138e+06	2.89133e+06	0.525344	0.459501	0.806849	0.924548	1.57809	1.54612	0.874668	1.53585	1.75989	3.00391	2.94307	1.75592	1.14587	1.70687	0.979746
Q803F2	Ras homolog gene family, member Gb OS=Danio rerio OX=7955 GN=wu:fk30f01 PE=2 SV=1	wu:fk30f01	20	4	15	3	3	21.2	497709	1.04424e+06	413100	2.97416e+06	1.52515e+06	1635843	0.487759	0.922271	0.59168	1.54317	1.12821	0.989775	1.89083	1.21306	3.16378	2.31304	2.02923	0.641547	2.60811	0.7311	0.877298
Q803F3	Protein disulfide-isomerase A6 OS=Danio rerio OX=7955 GN=pdi-p5 PE=2 SV=1	pdi-p5	27	11	52	11	11	48	4.97751e+06	6.76383e+06	3.3783e+06	1.21196e+07	1.05137e+07	1.23506e+07	0.78765	0.964586	0.781304	1.01538	1.25581	1.20663	1.22464	0.991944	1.28912	1.59437	1.53194	0.809989	1.29959	1.23679	0.96084
Q803G3	Serine/threonine-protein phosphatase OS=Danio rerio OX=7955 GN=fc05c02 PE=2 SV=1	fc05c02	28	8	40	3	8	35.5	6603881	5.79693e+06	6.10875e+06	6.73975e+06	8.33394e+06	7.43113e+06	1.27659	1.0099	1.72587	0.689787	1.21605	0.886896	0.791089	1.35193	0.540334	0.952575	0.694737	1.70895	0.399676	1.76294	0.729325
Q803H5	Gnb1l protein OS=Danio rerio OX=7955 GN=gnb1l PE=2 SV=1	gnb1l	22	7	53	5	7	37.3	5.4158e+06	6.26369e+06	1.98362e+06	9.80076e+06	7.60403e+06	7.52677e+06	1.11256	1.15963	0.595555	1.06596	1.17911	0.954631	1.0423	0.5353	0.958109	1.05981	0.858047	0.513574	1.78985	1.10615	0.809621
Q803I2	Endoplasmic reticulum-Golgi intermediate compartment protein 3 OS=Danio rerio OX=7955 GN=ergic3 PE=2 SV=1	ergic3	5	2	7	2	2	43.1	292688	582543	471627	844990	513598	490071	0.726195	1.30258	1.71021	1.10999	0.961877	0.750709	1.7937	2.35502	1.52849	1.32454	1.03376	1.31294	0.649036	0.866567	0.780463
Q803J6	Sdcbp protein OS=Danio rerio OX=7955 GN=sdcbp PE=2 SV=1	sdcbp	3	1	8	1	1	32.4	338419	714387		1.82938e+06	602947	656580	0.539862	1.02704		1.54508	0.726031	0.646667	1.90242		2.86198	1.34485	1.19784			0.4699	0.890688
Q803J7	Protein max OS=Danio rerio OX=7955 GN=zmax PE=2 SV=1	zmax	6	1	3	1	1	17.8	216828	181015	60917.4	336814	186439		1.45883	1.09757	0.599009	1.19977	0.946838		0.752364	0.410609	0.82242	0.649039		0.545758	2.00293	0.789182
Q803L1	Dihydrolipoyl dehydrogenase OS=Danio rerio OX=7955 GN=wu:fb24b05 PE=2 SV=1	wu:fb24b05	25	12	68	12	12	53.5	1.54949e+07	1.40422e+07	8.341e+06	2.5612e+07	1.50177e+07	1.68499e+07	1.28832	1.0522	1.01357	1.12744	0.942508	0.864959	0.816722	0.786738	0.875127	0.731581	0.671386	0.963288	1.11235	0.835971	0.91772
Q803N5	TAR DNA-binding protein 43 OS=Danio rerio OX=7955 GN=tardbpl PE=2 SV=1	tardbpl	13	4	11	2	3	34.3	71041.8	313896	268172	433932	301520	244503	0.344905	1.3734	1.90283	1.11539	1.10497	0.732883	3.98197	5.51698	3.23389	3.20369	2.12488	1.38549	0.586171	0.99066	0.663261
Q803R9	Aldehyde dehydrogenase (NAD(+)) OS=Danio rerio OX=7955 GN=wu:fi34d12 PE=2 SV=1	wu:fi34d12	23	11	56	11	11	55.6	5.34488e+06	3.92343e+06	2.965e+06	7.04558e+06	5.0766e+06	8.05977e+06	1.30731	0.864833	1.0599	0.912377	0.937262	1.2171	0.661538	0.810752	0.697905	0.716941	0.930999	1.22556	0.860812	1.02728	1.29857
Q803T1	Decorin OS=Danio rerio OX=7955 GN=DC PE=2 SV=1	DC	14	6	33	6	6	41.2	1.95208e+06	4.13698e+06	2.41652e+06	6.2077e+06	4.47358e+06	5.69468e+06	0.622029	1.18802	1.12539	1.04727	1.07601	1.12033	1.9099	1.80923	1.68364	1.72984	1.80109	0.947288	0.930586	1.02744	1.04119
Q803T5	Adenosylhomocysteinase OS=Danio rerio OX=7955 GN=AHCY PE=2 SV=1	AHCY	39	21	132	19	21	47.9	2.05878e+07	1.92047e+07	6.92407e+06	5.64749e+07	3.18132e+07	4.24191e+07	0.920001	0.773414	0.45221	1.33614	1.07308	1.17032	0.840666	0.491532	1.45232	1.16639	1.27208	0.584693	2.95468	0.803123	1.09061
Q803U3	Phosphatidylinositol transfer protein, alpha OS=Danio rerio OX=7955 GN=pitpna PE=2 SV=1	pitpna	30	8	34	5	5	31.9	1.99389e+06	1.4917e+06	829016	3.88778e+06	2.2186e+06	3.99808e+06	1.09636	0.739198	0.666219	1.1318	0.920832	1.35728	0.674228	0.607663	1.03233	0.839897	1.23798	0.901273	1.69885	0.813596	1.47397
Q803W0	RNA helicase OS=Danio rerio OX=7955 GN=ddx39b PE=2 SV=1	ddx39b	28	14	79	3	3	48.9			815961	2.81951e+06	1.40352e+06	1.47308e+06			0.967944	1.21163	0.859894	0.738192							1.25176	0.709699	0.858468
Q803Z2	Protein YIPF3 OS=Danio rerio OX=7955 GN=yipf3 PE=2 SV=1	yipf3	3	1	2	1	1	37.8
Q804C3	Acetyltransferase component of pyruvate dehydrogenase complex OS=Danio rerio OX=7955 GN=wu:fc21f08 PE=2 SV=1	wu:fc21f08	6	4	20	4	4	69.2	611068	730619	697551	2.51658e+06	1.05638e+06	815911	0.753695	0.812127	1.25743	1.64337	0.983502	0.621317	1.07753	1.66835	2.18041	1.30491	0.824361	1.54832	1.30693	0.598468	0.63174
Q8AWD0	Voltage-dependent anion-selective channel protein 2 OS=Danio rerio OX=7955 GN=zgc:55795 PE=1 SV=1	zgc:55795	44	11	67	11	11	30.3	2.99949e+06	4.1587e+06	2.44245e+06	1.11537e+07	4.17925e+06	9.5292e+06	0.690059	0.86223	0.821233	1.35855	0.725747	1.3535	1.2495	1.19009	1.96875	1.05172	1.96143	0.952453	1.65428	0.534207	1.86498
Q8AWD9	Cathepsin D OS=Danio rerio OX=7955 GN=catD PE=2 SV=1	catD	10	3	6	3	3	43.2				118732	353587	350831				0.302737	1.28536	1.04314								4.24581	0.811555
Q8AWW3	Translocon-associated protein subunit alpha OS=Danio rerio OX=7955 GN=cb758 PE=2 SV=1	cb758	11	3	13	3	3	32.5	147618	159543	93138.8	536249	1.08644e+06	1.64118e+06	0.319413	0.311113	0.294541	0.614325	1.77447	2.19248	0.974012	0.922131	1.92329	5.55539	6.86407	0.946734	2.0857	2.88848	1.23557
Q8AY63	Creatine kinase OS=Danio rerio OX=7955 GN=ckb PE=2 SV=1	ckb	28	11	67	9	9	42.9	2.53743e+06	1.5007e+06	188159	4.76631e+06	4.7201e+06	6.98715e+06	0.971887	0.518014	0.105329	0.966546	1.36465	1.65229	0.532998	0.108376	0.994504	1.40413	1.70009	0.203332	9.17645	1.41189	1.21078
Q8JGR1	RNA helicase OS=Danio rerio OX=7955 GN=wu:fi21a04 PE=2 SV=1	wu:fi21a04	13	6	21	6	6	54.7	2.19277e+06	1.22915e+06	879965	4.08289e+06	2.49697e+06	3.75189e+06	1.18804	0.600161	0.696793	1.17118	1.02117	1.25503	0.505171	0.586508	0.985809	0.859547	1.05639	1.16101	1.68081	0.87192	1.229
Q8JGR4	60S ribosomal protein L24 OS=Danio rerio OX=7955 GN=rpl24 PE=2 SV=1	rpl24	25	4	17	4	4	17.9	201111	205433		762777	679162	1.05126e+06	0.458231	0.421838		0.920163	1.16808	1.47885	0.920579		2.00808	2.5491	3.22729			1.26942	1.26605
Q8JGR8	Scavenger receptor class B, member 2 OS=Danio rerio OX=7955 GN=scarb2 PE=2 SV=1	scarb2	6	4	12	4	4	60.2	1.13886e+06	1.65172e+06	401412	1.50429e+06	858673	1.45887e+06	1.28738	1.68267	0.663173	0.900292	0.732674	1.01816	1.30705	0.515135	0.699323	0.569122	0.790878	0.39412	1.35755	0.813818	1.38965
Q8JGS9	40S ribosomal protein S18 OS=Danio rerio OX=7955 GN=rps18 PE=2 SV=1	rps18	43	9	61	9	9	17.7	6.15612e+06	1.26191e+07	1.00338e+07	1.758e+07	8.48315e+06	1.23614e+07	0.725956	1.3411	1.7293	1.09759	0.755107	0.899985	1.84735	2.3821	1.51192	1.04016	1.23972	1.28947	0.634702	0.687969	1.19186
Q8JH70	Fructose-bisphosphate aldolase C-B OS=Danio rerio OX=7955 GN=aldocb PE=2 SV=1	aldocb	23	10	48	8	8	39.2	2.65372e+06	2.83491e+06	1.53597e+06	4.76557e+06	2.02195e+06	2.61195e+06	1.28104	1.23332	1.08366	1.21798	0.736761	0.778464	0.962744	0.845918	0.950773	0.575125	0.607679	0.878654	1.12395	0.604902	1.0566
Q8JH71	Fructose-bisphosphate aldolase B OS=Danio rerio OX=7955 GN=aldob PE=2 SV=1	aldob	43	23	141	22	22	39.3	3.01447e+07	1.41329e+07	6.10059e+06	2.53243e+07	1.56189e+07	2.90503e+07	1.98553	0.838926	0.58727	0.88312	0.776541	1.18135	0.422521	0.295775	0.444778	0.391101	0.594983	0.700026	1.50377	0.879316	1.5213
Q8JHG6	KIAA0007-like protein OS=Danio rerio OX=7955 GN=chunp6935 PE=2 SV=1	chunp6935	1	1	1	1	1	71.6	76136.2	195571	84705.3		160065	161211	0.742282	1.71834	1.20695		1.17794	0.970369	2.31495	1.626		1.58692	1.30728	0.702393			0.823785
Q8JHG7	T-complex protein 1 subunit eta OS=Danio rerio OX=7955 GN=chunp6934 PE=2 SV=1	chunp6934	26	16	92	16	16	59.8	4.90261e+06	1.065e+07	3.94369e+06	2.05421e+07	1.32155e+07	1.08964e+07	0.605924	1.18622	0.712352	1.34417	1.23288	0.831456	1.95771	1.17564	2.21837	2.03472	1.37221	0.60052	1.88694	0.917211	0.674399
Q8JHH4	V-type proton ATPase subunit E 1 OS=Danio rerio OX=7955 GN=atp6e PE=2 SV=1	atp6e	17	4	22	2	2	25.9	312737	673339	617180	1.61272e+06	739535	605892	0.543588	1.05476	1.56785	1.48411	0.970282	0.650206	1.94036	2.88426	2.73022	1.78496	1.19614	1.48646	0.946591	0.653779	0.67012
Q8JHI7	T-complex protein 1 subunit gamma OS=Danio rerio OX=7955 GN=wu:fj48b06 PE=2 SV=1	wu:fj48b06	42	27	153	27	27	60.3	8.68336e+06	1.29642e+07	5.75205e+06	3.45007e+07	2.19224e+07	2.26073e+07	0.646865	0.870356	0.626252	1.36073	1.23271	1.03977	1.3455	0.968135	2.10357	1.90567	1.60741	0.719536	2.17281	0.905923	0.843484
Q8JIY6	Methionine synthase OS=Danio rerio OX=7955 GN=cb830 PE=2 SV=1	cb830	1	1	1	1	1	139.6				59583.1		82344.7				0.58741		0.946675
Q8MGW8	MHC class II antigen OS=Danio rerio OX=7955 GN=DAB1 PE=4 SV=1	DAB1	14	4	27	4	4	28.5	3.27501e+06	1.80959e+06	536578	4.46796e+06	3.97653e+06	6.35103e+06	1.27179	0.633303	0.304536	0.91861	1.16562	1.52269	0.49796	0.239454	0.722295	0.916515	1.19728	0.480869	3.01643	1.26889	1.30634
Q8QFU2	Glucose-6-phosphate isomerase OS=Danio rerio OX=7955 GN=zgc:86919 PE=2 SV=1	zgc:86919	20	12	64	12	12	62	7.89295e+06	6.51148e+06	3.81861e+06	1.3687e+07	7.77776e+06	1.21797e+07	1.20652	0.897017	0.853103	1.1077	0.897422	1.14946	0.743477	0.707079	0.918095	0.743813	0.952713	0.951044	1.29843	0.81017	1.28085
Q8QHI1	Sodium/potassium-transporting ATPase subunit beta OS=Danio rerio OX=7955 GN=wu:fa14a07 PE=2 SV=1	wu:fa14a07	3	1	1	1	1	32	312487	590914	374505	805421	958154	610503	0.67841	1.15614	1.18828	0.925766	1.57016	0.818301	1.7042	1.75157	1.36461	2.31447	1.2062	1.0278	0.779079	1.69607	0.521158
Q8UUX0	Non-specific serine/threonine protein kinase OS=Danio rerio OX=7955 GN=cb945 PE=2 SV=1	cb945	9	5	10	5	5	55.5	326237	1.10615e+06	861728	746303	559600	996115	0.56277	1.71964	2.17255	0.681601	0.728656	1.06089	3.05567	3.86045	1.21115	1.29477	1.88513	1.26337	0.313734	1.06904	1.45596
Q90XQ8	Claudin OS=Danio rerio OX=7955 GN=cldn19 PE=2 SV=1	cldn19	10	2	5	2	2	22.2		128993		40695.8	156583	239745		1.08558		0.201204	1.10373	1.38224								5.48562	1.25234
Q90XR6	Claudin OS=Danio rerio OX=7955 GN=b52b12 PE=2 SV=1	b52b12	13	3	17	3	3	22.2	1881441	1.67118e+06	1.20383e+06	2.26291e+06	880966	1.71304e+06	1.55169	1.24212	1.45105	0.988097	0.54843	0.87226	0.800495	0.935141	0.636789	0.353441	0.562137	1.1682	0.680954	0.555036	1.59047
Q91398	Casein kinase II subunit beta OS=Danio rerio OX=7955 GN=csnk2b PE=2 SV=1	csnk2b	13	3	8	3	3	24.9	319552	162131	154525	348446	805710	1.19616e+06	0.848329	0.387897	0.599546	0.489753	1.61455	1.96055	0.457249	0.706737	0.577315	1.90321	2.31107	1.54563	0.816874	3.29665	1.2143
Q92005	Elongation factor 1-alpha OS=Danio rerio OX=7955 GN=eef1a PE=2 SV=1	eef1a	37	21	261	8	22	50	9.93319e+07	1.6462e+08	9.32202e+07	3.71595e+08	2.11096e+08	2.44503e+08	0.664955	0.993145	0.912042	1.31701	1.06667	1.01054	1.49355	1.37159	1.98061	1.60413	1.51971	0.918338	1.44403	0.809919	0.947372
Q98UI8	Caspase 3, apoptosis-related cysteine protease a OS=Danio rerio OX=7955 GN=casp3 PE=1 SV=1	casp3	17	3	5	2	2	31.5		147823	147583	232030	150034			1.03939	1.68285	0.95845	0.88358							1.61908	0.569539	0.921884
Q9DDU5	Glutathione S-transferase OS=Danio rerio OX=7955 GN=gstp1 PE=2 SV=1	gstp1	52	15	132	15	15	23.5	3.50042e+07	1.74518e+07	6.73063e+06	4.46326e+07	2.20595e+07	3.84036e+07	1.68935	0.759041	0.47474	1.14043	0.803606	1.14429	0.44931	0.28102	0.67507	0.47569	0.677355	0.625448	2.40222	0.704652	1.42394
Q9DEU1	Sodium/potassium-transporting ATPase subunit alpha OS=Danio rerio OX=7955 GN=zgc:92351 PE=2 SV=1	zgc:92351	23	23	119	5	6	112.7	785166	904055	292082	2.12349e+06	1247740	1.88803e+06	0.859763	0.892153	0.467437	1.23108	1.03131	1.27641	1.03767	0.543681	1.43188	1.19953	1.4846	0.523943	2.63368	0.837729	1.23766
Q9I9E5	Small nuclear ribonucleoprotein-associated protein OS=Danio rerio OX=7955 GN=Snrpn PE=2 SV=1	Snrpn	13	4	13	4	4	24.4	1.00646e+06	382642	334484	1.80862e+06	802670	1.29097e+06	1.41839	0.485983	0.688936	1.34948	0.85386	1.12327	0.342629	0.485716	0.951415	0.601991	0.791929	1.41761	1.95879	0.632732	1.31552
Q9I9E9	Eukaryotic translation initiation factor 2 subunit 1 OS=Danio rerio OX=7955 GN=eif2s1 PE=2 SV=1	eif2s1	35	13	61	6	13	36.1	3.76245e+06	4.54202e+06	2.95169e+06	8.7773e+06	6.63778e+06	7.93526e+06	0.86199	0.937795	0.988335	1.06466	1.1479	1.12243	1.08794	1.14657	1.23512	1.33168	1.30213	1.05389	1.07722	1.07818	0.977811
Q9I9N4	BCL2 associated X, apoptosis regulator a OS=Danio rerio OX=7955 GN=bax PE=2 SV=1	bax	8	1	3	1	1	21.4	111552	109307		338079	463279	329342	0.54532	0.481558		0.875002	1.70948	0.993996	0.883074		1.60457	3.13482	1.82278			1.95368	0.581461
Q9MIY7	Cytochrome c oxidase subunit 2 OS=Danio rerio OX=7955 GN=mt-co2 PE=3 SV=1	mt-co2	6	2	15	2	2	26	1.51808e+06	1.93462e+06	1.19493e+06	1.97992e+06	1.74273e+06	2.35161e+06	1.12257	1.28926	1.2914	0.775146	0.97274	1.07361	1.14849	1.1504	0.690511	0.86653	0.95639	1.00166	0.600237	1.25491	1.1037
Q9PTE6	Protein-tyrosine sulfotransferase 1 OS=Danio rerio OX=7955 GN=tpst1 PE=2 SV=2	tpst1	3	1	2	1	1	40.2
Q9PTK5	ELAV-like protein OS=Danio rerio OX=7955 GN=elavl1 PE=2 SV=1	elavl1	33	10	65	8	10	35.9	6.43107e+06	6.35128e+06	3.94671e+06	1.45584e+07	9.87564e+06	1.15196e+07	0.967843	0.86141	0.868076	1.15999	1.12185	1.07034	0.890031	0.896919	1.19853	1.15913	1.10591	1.00774	1.33627	0.967125	0.954087
Q9PUE4	Coatomer subunit gamma-2 OS=Danio rerio OX=7955 GN=copg2 PE=2 SV=2	copg2	15	12	38	12	12	97.5	3.08322e+06	3.88454e+06	2.00989e+06	7.40939e+06	5.41911e+06	5.87639e+06	0.883056	1.00265	0.841313	1.12353	1.17155	1.0391	1.13543	0.952729	1.27232	1.3267	1.17671	0.839088	1.33545	1.04274	0.88695
Q9PUS6	Proteasome subunit beta OS=Danio rerio OX=7955 GN=psmb11 PE=2 SV=1	psmb11	27	7	35	7	7	23.4	1.0099e+07	6.45018e+06	2.84987e+06	9.49027e+06	5.36873e+06	8.27725e+06	1.88242	1.08352	0.776367	0.936562	0.755371	0.952557	0.575601	0.412429	0.497529	0.401275	0.506026	0.71652	1.20634	0.806536	1.26105
Q9PV90	60S acidic ribosomal protein P0 OS=Danio rerio OX=7955 GN=rplp0 PE=2 SV=1	rplp0	40	12	65	1	1	34.7				17219.4	55415.8	57142.9				0.27848	1.27773	1.07767								4.58824	0.843422
Q9PVK4	L-lactate dehydrogenase B-A chain OS=Danio rerio OX=7955 GN=ldhba PE=2 SV=4	ldhba	31	12	77	10	12	36.2	1.32075e+07	1.5536e+07	8.39542e+06	2.44506e+07	1.80169e+07	1.93465e+07	1.05824	1.12183	0.983115	1.03721	1.08966	0.957035	1.06009	0.929013	0.980134	1.02969	0.904368	0.876352	1.05503	1.05056	0.87829
Q9PVK5	L-lactate dehydrogenase A chain OS=Danio rerio OX=7955 GN=ldha PE=2 SV=3	ldha	20	7	35	5	5	36.2	2.64384e+06	3.04073e+06	1.53664e+06	4.70783e+06	2.75627e+06	2.70405e+06	1.20543	1.24943	1.02395	1.13643	0.948583	0.761176	1.0365	0.849452	0.942763	0.786925	0.631457	0.81954	1.10985	0.834701	0.802435
A0A096X788	Septin OS=Danio rerio OX=7955 GN=sept7a PE=2 SV=1	sept7a	31	14	61	6	14	50.4	7.531e+06	5.50339e+06	2.33578e+06	1.81645e+07	9.68019e+06	1.32346e+07	1.05775	0.696605	0.479471	1.35074	1.02627	1.14764	0.658574	0.453295	1.27699	0.970241	1.08499	0.688297	2.81713	0.759786	1.11826
A0A097	Thymosin beta OS=Danio rerio OX=7955 GN=Tbeta-a PE=2 SV=1	Tbeta-a	65	5	10	5	5	5.2	2.94943e+06	1.13231e+06	628180	3.98139e+06	1.46212e+06	1.85063e+06	1.94804	0.673992	0.606382	1.39224	0.728941	0.75465	0.345984	0.311277	0.714685	0.374191	0.387389	0.899687	2.29598	0.523575	1.03527
A0A0F7C9F3	IQGAP1 protein OS=Danio rerio OX=7955 GN=im:7156663 PE=2 SV=1	im:7156663	20	39	180	38	39	188.4	1.43384e+07	1.53215e+07	1.1563e+07	2.60681e+07	1.47804e+07	2.46168e+07	1.06555	1.02613	1.25587	1.02565	0.829098	1.12946	0.963005	1.17862	0.962559	0.778095	1.05998	1.2239	0.816685	0.808361	1.36227
A0A0F7EVQ6	IQGAP3 protein OS=Danio rerio OX=7955 GN=IQGAP3 PE=2 SV=1	IQGAP3	1	2	2	1	1	188	17225.6					107714	0.364369					1.40671					3.86068
A0A0H4LGZ0	Mannose receptor c type 1 OS=Danio rerio OX=7955 GN=si:ch211-106h4.2 PE=2 SV=1	si:ch211-106h4.2	2	3	4	3	3	163.1		797878	431208	313574	105703	77529.4		2.75269	2.41258	0.635554	0.305443	0.183242						0.876445	0.263433	0.480594	0.599922
A0A2U9DQQ6	Caspase 19b OS=Danio rerio OX=7955 GN=si:ch211-15j1.6 PE=2 SV=1	si:ch211-15j1.6	12	6	27	4	4	45.8	1.96894e+06	2.00908e+06	1.62966e+06	2.18195e+06	1.57327e+06	2.09038e+06	1.36299	1.25339	1.64876	0.79969	0.822076	0.893407	0.919588	1.20967	0.586719	0.603143	0.655478	1.31545	0.485024	1.02799	1.08677
A0A8M1MZK8	MICOS complex subunit MIC60 OS=Danio rerio OX=7955 GN=immt PE=3 SV=1	immt	2	2	7	2	2	83.1	1.38049e+06	846921	360808	1.46921e+06	1.71852e+06	2.01956e+06	1.40403	0.776274	0.536318	0.791128	1.31931	1.26814	0.552889	0.381984	0.563468	0.939659	0.903211	0.690887	1.47511	1.66763	0.961212
A0A8M1MZL3	manganese-transporting ATPase 13A1 OS=Danio rerio OX=7955 GN=atp13a1 PE=3 SV=1	atp13a1	2	2	2	2	2	132.1	48025.1	305723	203500	266656	229860	205728	0.302317	1.7344	1.87223	0.888715	1.09221	0.799562	5.73703	6.19296	2.93968	3.6128	2.64478	1.07947	0.474681	1.22898	0.73206
A0A8M1MZM8	Macrophage-capping protein OS=Danio rerio OX=7955 GN=capgb PE=3 SV=1	capgb	50	18	138	18	18	38.6	1.65073e+07	1.50041e+07	8.49149e+06	3.34954e+07	2.10149e+07	2.95177e+07	1.0552	0.864366	0.793314	1.13361	1.01399	1.16495	0.81915	0.751814	1.07431	0.960949	1.10401	0.917798	1.42895	0.894482	1.14888
A0A8M1MZQ7	5'-3' exoribonuclease OS=Danio rerio OX=7955 GN=xrn2 PE=3 SV=1	xrn2	8	8	38	1	8	109.2	2.17106e+06	1.22403e+06	2.0742e+06	4.11421e+06	2.31878e+06	3.55019e+06	1.11394	0.565993	1.55541	1.11762	0.898047	1.12463	0.508098	1.39631	1.0033	0.806187	1.00959	2.7481	0.718541	0.803532	1.2523
A0A8M1MZZ9	26S proteasome non-ATPase regulatory subunit 8 OS=Danio rerio OX=7955 GN=psmd8 PE=3 SV=1	psmd8	21	6	27	6	6	31	2.63914e+06	1.6586e+06	1.33426e+06	5.30281e+06	3.50268e+06	3.46922e+06	1.16852	0.661824	0.863406	1.24308	1.17064	0.948354	0.566378	0.738888	1.0638	1.00181	0.811586	1.30459	1.43973	0.941726	0.810119
A0A8M1N086	Glutathione transferase OS=Danio rerio OX=7955 GN=mgst1.2 PE=3 SV=1	mgst1.2	7	1	5	1	1	17.3	1.82132e+06	194153	139983	296245	189004	528094	4.55702	0.437791	0.511883	0.392431	0.356956	0.815777	0.0960696	0.112329	0.0861158	0.0783309	0.179015	1.16924	0.766642	0.9096	2.28537
A0A8M1N0E4	methylmalonate-semialdehyde dehydrogenase [acylating], mitochondrial OS=Danio rerio OX=7955 GN=aldh6a1 PE=3 SV=1	aldh6a1	26	12	43	12	12	57.1	3.69862e+06	5.01086e+06	2.23797e+06	8.15975e+06	6.56318e+06	1.09949e+07	0.799786	0.976505	0.707277	0.934177	1.07127	1.46788	1.22096	0.884333	1.16803	1.33944	1.83534	0.724295	1.32081	1.14675	1.37023
A0A8M1N0M6	Ubiquitin thioesterase OS=Danio rerio OX=7955 GN=otub1b PE=3 SV=1	otub1b	6	1	1	1	1	30.6
A0A8M1N0N3	Activated RNA polymerase II transcriptional coactivator p15 OS=Danio rerio OX=7955 GN=sub1b PE=3 SV=1	sub1b	17	2	2	2	2	13.9	241574	48695.8	58005	173567	104880	103881	2.62155	0.476242	0.919974	0.997224	0.85911	0.695998	0.181664	0.350927	0.380394	0.32771	0.265491	1.93174	1.08397	0.861501	0.810139
A0A8M1N0Q1	Proteasome subunit beta OS=Danio rerio OX=7955 GN=psmb2 PE=3 SV=1	psmb2	26	7	31	7	7	22.6	3.81404e+06	2.68559e+06	518086	8.51375e+06	6.37143e+06	9.26011e+06	0.970366	0.615768	0.192643	1.1468	1.22359	1.45456	0.634573	0.198526	1.18182	1.26095	1.49898	0.31285	5.95299	1.06696	1.18877
A0A8M1N0R6	Thiopurine S-methyltransferase OS=Danio rerio OX=7955 GN=tpmt.1 PE=3 SV=1	tpmt.1	11	3	6	3	3	26.2	421467			80792.2	22697.3	139463	3.35289			0.340286	0.136294	0.684981			0.10149	0.0406498	0.204296			0.400529	5.02575
A0A8M1N0S6	Vitamin D-binding protein OS=Danio rerio OX=7955 GN=gc PE=4 SV=1	gc	6	3	4	3	3	51.9	137531	395227	111619	196935	420283	222957	0.734506	1.90225	0.87123	0.556844	1.69428	0.735156	2.58984	1.18614	0.758121	2.30669	1.00088	0.458	0.639147	3.04264	0.433906
A0A8M1N0Z8	Dipeptidyl peptidase 3 OS=Danio rerio OX=7955 GN=dpp3 PE=3 SV=1	dpp3	14	14	50	14	14	81.8	4.59187e+06	4.4517e+06	2.83258e+06	8.44935e+06	7.65149e+06	8.95084e+06	0.985883	0.861368	0.888832	0.960454	1.24002	1.18649	0.873701	0.901559	0.974207	1.25778	1.20348	1.03189	1.08058	1.29108	0.95683
A0A8M1N135	SNW domain-containing protein 1 OS=Danio rerio OX=7955 GN=snw1 PE=3 SV=1	snw1	3	1	1	1	1	61.2				336572	130439	142316				1.15932	0.640565	0.571646								0.552533	0.892409
A0A8M1N146	Proteasome subunit alpha type OS=Danio rerio OX=7955 GN=psma1 PE=3 SV=1	psma1	50	13	71	13	13	29.2	1.40483e+07	1.18498e+07	7.48154e+06	2.33492e+07	1.56961e+07	2.96389e+07	1.0913	0.829572	0.849395	0.960301	0.92036	1.42149	0.760172	0.778336	0.879963	0.843364	1.30257	1.02389	1.13057	0.958408	1.5445
A0A8M1N190	Mannose-1-phosphate guanylyltransferase OS=Danio rerio OX=7955 GN=gmppb PE=3 SV=1	gmppb	9	3	7	3	3	40.1	1.10205e+06	968176	792524	772661	882660	1.46789e+06	1.45967	1.15568	1.53416	0.541829	0.882465	1.20037	0.791737	1.05103	0.371199	0.604563	0.822354	1.3275	0.353177	1.62868	1.36024
A0A8M1N1A6	Inositol-1-monophosphatase OS=Danio rerio OX=7955 GN=impa1 PE=3 SV=1	impa1	19	5	17	5	5	30.6	2.19723e+06	616387	673166	974932	592157	1.6404e+06	2.60232	0.65791	1.16522	0.611333	0.529384	1.1995	0.252816	0.447763	0.234918	0.203428	0.460936	1.7711	0.524648	0.865951	2.26585
A0A8M1N1F1	GDP-L-fucose synthase OS=Danio rerio OX=7955 GN=zgc:100864 PE=3 SV=1	zgc:100864	21	7	37	7	7	37.2	7.45859e+06	2.13597e+06	873588	6.09694e+06	3.46727e+06	7.02541e+06	2.18552	0.564054	0.374115	0.945861	0.76689	1.27097	0.258087	0.171179	0.432786	0.350896	0.58154	0.663262	2.52826	0.810785	1.6573
A0A8M1N1H8	14 kDa phosphohistidine phosphatase OS=Danio rerio OX=7955 GN=phpt1 PE=3 SV=1	phpt1	11	1	3	1	1	13.7		200352	131717	321723	272888	241108		1.02156	1.08915	0.963705	1.1654	0.842209						1.06616	0.884821	1.2093	0.722675
A0A8M1N1N6	DNA-directed RNA polymerase II subunit E OS=Danio rerio OX=7955 GN=polr2eb PE=3 SV=1	polr2eb	19	4	14	4	4	24.6	524706	643863	524939	947156	564997	856473	1.02412	1.13255	1.49743	0.978756	0.832395	1.03208	1.10587	1.46216	0.955704	0.81279	1.00777	1.32218	0.653625	0.850462	1.23989
A0A8M1N1S2	Small monomeric GTPase OS=Danio rerio OX=7955 GN=ralba PE=3 SV=1	ralba	13	3	16	1	1	23.4	193373	59702.8	82514.7	277608		122181	1.73737	0.483413	1.0835	1.32053		0.677745	0.278245	0.623645	0.760073		0.390099	2.24136	1.21876
A0A8M1N1T1	NADH dehydrogenase [ubiquinone] flavoprotein 1, mitochondrial OS=Danio rerio OX=7955 GN=ndufv1 PE=3 SV=1	ndufv1	5	3	12	3	3	53.7	1.09584e+06	2.18558e+06	988737	2.23244e+06	1.54021e+06	1.84617e+06	0.878589	1.57918	1.15856	0.947624	0.932109	0.913849	1.7974	1.31866	1.07858	1.06092	1.04013	0.733651	0.81793	0.983628	0.98041
A0A8M1N1W3	transportin-2 OS=Danio rerio OX=7955 GN=tnpo2 PE=4 SV=1	tnpo2	6	6	7	1	5	100.6	426015	555252	401361	1.24708e+06	662477	771088	0.831261	0.976405	1.14459	1.28833	0.975735	0.928927	1.17461	1.37693	1.54985	1.1738	1.11749	1.17225	1.12558	0.757365	0.952028
A0A8M1N224	rab3 GTPase-activating protein non-catalytic subunit OS=Danio rerio OX=7955 GN=rab3gap2 PE=3 SV=1	rab3gap2	2	3	12	3	3	140.5	386192	492122	234796	805810	542694	610984	0.996522	1.14441	0.885474	1.10087	1.05703	0.973371	1.14841	0.888565	1.10471	1.06072	0.976768	0.773736	1.24325	0.96018	0.920855
A0A8M1N239	integrin alpha-5 precursor OS=Danio rerio OX=7955 GN=itga5 PE=3 SV=1	itga5	1	1	3	1	1	116.6	329960	567827	382279	520408	315212	371152	1.05197	1.63149	1.78124	0.878423	0.758565	0.730565	1.55089	1.69325	0.835026	0.72109	0.694472	1.09179	0.493151	0.863554	0.963087
A0A8M1N246	serine/threonine-protein phosphatase 2A 65 kDa regulatory subunit A beta isoform OS=Danio rerio OX=7955 GN=ppp2r1bb PE=4 SV=1	ppp2r1bb	25	15	89	6	6	65.1	1.0518e+06	1.24738e+06	1.17173e+06	2.85414e+06	1.77167e+06	1.81234e+06	0.841567	0.899461	1.37021	1.20907	1.07001	0.895286	1.06879	1.62816	1.43668	1.27145	1.06383	1.52336	0.882397	0.88499	0.836707
A0A8M1N261	Histone acetyltransferase type B catalytic subunit OS=Danio rerio OX=7955 GN=hat1 PE=3 SV=1	hat1	8	5	17	5	5	47.8	437573	970114	861196	2.2364e+06	1.73215e+06	1.5928e+06	0.443063	0.885246	1.27444	1.1989	1.32388	0.995728	1.99802	2.87642	2.70593	2.98802	2.24737	1.43964	0.940728	1.10425	0.752127
A0A8M1N289	Electron transfer flavoprotein-ubiquinone oxidoreductase OS=Danio rerio OX=7955 GN=etfdh PE=4 SV=1	etfdh	7	4	12	4	4	68.9	442820	536278	48313.2	1.03148e+06	669573	952918	0.953686	1.04087	0.152071	1.17614	1.08849	1.26706	1.09141	0.159456	1.23325	1.14135	1.3286	0.1461	7.73412	0.92548	1.16406
A0A8M1N2E2	Clathrin heavy chain OS=Danio rerio OX=7955 GN=cltca PE=3 SV=1	cltca	12	21	82	4	19	191.7	5.3278e+06	8.57536e+06	4.9466e+06	1.39037e+07	4.67086e+06	2.41716e+06	1.06024	1.53792	1.43867	1.46488	0.701615	0.296978	1.45054	1.35694	1.38165	0.661754	0.280106	0.935469	1.01821	0.478958	0.423278
A0A8M1N390	Procollagen-lysine 5-dioxygenase OS=Danio rerio OX=7955 GN=plod2 PE=4 SV=1	plod2	2	1	1	1	1	85				115904	309082	256885				0.356757	1.35637	0.922065								3.80194	0.679803
A0A8M1N3A1	Cholesteryl ester transfer protein OS=Danio rerio OX=7955 GN=cetp PE=3 SV=1	cetp	11	6	21	6	6	54.8	890214	2.59541e+06	1.26913e+06	2.94934e+06	2.01217e+06	2.928e+06	0.558201	1.46666	1.16306	0.979126	0.952375	1.13353	2.62747	2.08359	1.75407	1.70615	2.03068	0.793002	0.841851	0.972679	1.19021
A0A8M1N3B1	Small monomeric GTPase OS=Danio rerio OX=7955 GN=ralab PE=3 SV=1	ralab	12	3	10	1	3	23	943840	470359	188619	1.05156e+06	194025	779474	2.06269	0.926389	0.602454	1.21672	0.320069	1.05173	0.449116	0.292071	0.589867	0.15517	0.50988	0.650325	2.0196	0.26306	3.28594
A0A8M1N3B4	Diphthine methyl ester synthase OS=Danio rerio OX=7955 GN=dph5 PE=3 SV=1	dph5	3	1	6	1	1	32.1	490793	431055	383042	609660	350259	426822	1.44568	1.14428	1.649	0.950779	0.778773	0.776221	0.791519	1.14064	0.657668	0.53869	0.536924	1.44108	0.576578	0.81909	0.996722
A0A8M1N3F4	Stress-induced-phosphoprotein 1 OS=Danio rerio OX=7955 GN=stip1 PE=4 SV=1	stip1	49	33	208	33	33	61.6	1.48613e+07	1.50731e+07	9.24241e+06	3.46094e+07	2.28523e+07	2.5854e+07	0.961914	0.879242	0.874313	1.18602	1.1165	1.03317	0.914055	0.908931	1.23298	1.1607	1.07408	0.994394	1.35652	0.94138	0.925369
A0A8M1N3M4	hyaluronan and proteoglycan link protein 1 isoform 1 precursor OS=Danio rerio OX=7955 GN=hapln1a PE=4 SV=1	hapln1a	20	9	49	7	9	37.7	5.28269e+06	4.46155e+06	1.6952e+06	4.22013e+06	4.10325e+06	4.7996e+06	1.70519	1.29787	0.799726	0.72121	0.999756	0.956507	0.761127	0.468994	0.422949	0.586301	0.560937	0.616184	0.901822	1.38622	0.95674
A0A8M1N3R3	nucleolar protein 58 OS=Danio rerio OX=7955 GN=nop58 PE=3 SV=1	nop58	3	1	1	1	1	62	40233.3	46357.8	39491.3	219199		112636	0.580506	0.602797	0.832768	1.67447		1.00338	1.0384	1.43456	2.8845		1.72845	1.38151	2.01072
A0A8M1N4E6	Protein BCCIP homolog OS=Danio rerio OX=7955 GN=bccip PE=3 SV=1	bccip	3	1	1	1	1	34			106567	137890	136192				1.62203	0.760302	1.07061								0.468734	1.40814
A0A8M1N4I9	Amine oxidase OS=Danio rerio OX=7955 GN=aoc2 PE=3 SV=1	aoc2	13	10	26	10	10	86.3	3.77802e+06	2.80064e+06	1.17433e+06	2.40524e+06	1.95384e+06	2.73564e+06	2.01741	1.34776	0.91648	0.679996	0.787531	0.90189	0.668066	0.454286	0.337064	0.390367	0.447054	0.680001	0.741965	1.15814	1.14521
A0A8M1N4J0	Low molecular weight phosphotyrosine protein phosphatase OS=Danio rerio OX=7955 GN=acp1 PE=3 SV=1	acp1	19	3	4	3	3	17.6	162647	182543		305012	277059	50710.7	1.09883	1.11141		1.09098	1.41287	0.211517	1.01145		0.99286	1.2858	0.192494			1.29504	0.149708
A0A8M1N4T7	X-ray repair cross-complementing protein 5 OS=Danio rerio OX=7955 GN=xrcc5 PE=3 SV=1	xrcc5	9	6	23	6	6	81.8	1.52087e+06	1.22119e+06	1.16318e+06	2.81863e+06	2.69472e+06	1.8848e+06	1.06678	0.771953	1.19242	1.04673	1.42673	0.816227	0.723632	1.11778	0.981212	1.33743	0.765134	1.54468	0.877823	1.36303	0.572095
A0A8M1N4W8	Septin OS=Danio rerio OX=7955 GN=sept10 PE=3 SV=1	sept10	22	10	47	8	8	49.6	1.24559e+06	720474	447231	2.47087e+06	1.57633e+06	2.46248e+06	1.10677	0.576933	0.580783	1.16238	1.05725	1.35088	0.521278	0.524757	1.05025	0.955257	1.22057	1.00667	2.0014	0.909555	1.27773
A0A8M1N5S9	Glucosamine-6-phosphate isomerase OS=Danio rerio OX=7955 GN=gnpda1 PE=3 SV=1	gnpda1	7	2	5	2	2	30.5	157267	93871.8		256554	168213	341431	1.02136	0.549422		0.882144	0.824616	1.36903	0.53793		0.863693	0.807368	1.34039			0.934786	1.6602
A0A8M1N5V9	NADH dehydrogenase [ubiquinone] 1 beta subcomplex subunit 9 OS=Danio rerio OX=7955 GN=ndufb9 PE=3 SV=1	ndufb9	6	1	4	1	1	21	186657	187363	163404	1.16774e+06	201928	568228	0.597865	0.54084	0.764929	1.98026	0.488206	1.12369	0.90462	1.27943	3.31222	0.816582	1.8795	1.41433	2.58882	0.246536	2.30167
A0A8M1N651	Prefoldin subunit 3 OS=Danio rerio OX=7955 GN=vbp1 PE=3 SV=1	vbp1	21	6	20	6	6	22.3	767008	1.55978e+06	1.20866e+06	2.26986e+06	2.1444e+06	1.81368e+06	0.622858	1.14151	1.43448	0.975901	1.31445	0.909314	1.83269	2.30307	1.56681	2.11035	1.45991	1.25666	0.680314	1.34691	0.691785
A0A8M1N6C1	Prolyl endopeptidase OS=Danio rerio OX=7955 GN=prep PE=3 SV=1	prep	5	4	8	4	4	80.3		193766	83466	29638.4	393594	737446		0.802383	0.560515	0.0721021	1.36513	2.09204						0.698562	0.128636	18.9332	1.53249
A0A8M1N6P5	Sepiapterin reductase OS=Danio rerio OX=7955 GN=spra PE=3 SV=1	spra	33	8	32	8	8	28.5	4.23253e+06	1.92038e+06	512568	3.14905e+06	1.63481e+06	2.53556e+06	2.39955	0.981169	0.424701	0.945207	0.699595	0.887501	0.408897	0.176992	0.39391	0.291552	0.369861	0.432852	2.22558	0.74015	1.26859
A0A8M1N6R0	vitellogenin 5 precursor OS=Danio rerio OX=7955 GN=vtg5 PE=4 SV=1	vtg5	30	48	292	5	7	148.8	1.03245e+06	4.2491e+06	6.70149e+06	3.38735e+06	4.12133e+06	272720	0.414164	1.53613	3.92896	0.71942	1.24793	0.067544	3.70899	9.48648	1.73704	3.01313	0.163085	2.5577	0.183107	1.73464	0.0541247
A0A8M1N6S0	DNA-directed RNA polymerase subunit beta OS=Danio rerio OX=7955 GN=polr2b PE=3 SV=1	polr2b	5	5	8	4	4	133.8	248898	239771	137771	410844		123559	1.41663	1.22987	1.14603	1.23802		0.434184	0.868164	0.80898	0.873923		0.306491	0.931829	1.08028
A0A8M1N6S8	Peroxiredoxin-5 OS=Danio rerio OX=7955 GN=prdx5 PE=3 SV=1	prdx5	24	3	25	3	3	17.1	2.29039e+06	642427	346901	3.68097e+06	3.7881e+06	6.33621e+06	1.06288	0.268674	0.235278	0.904387	1.32692	1.81539	0.25278	0.22136	0.850885	1.24842	1.70799	0.875703	3.8439	1.4672	1.36812
A0A8M1N6V3	Proteasome subunit alpha type OS=Danio rerio OX=7955 GN=psma2 PE=3 SV=1	psma2	27	7	21	1	7	25.9	4.74286e+06	3.36448e+06	2.45271e+06	8.02076e+06	4.63628e+06	7.61785e+06	1.21951	0.779636	0.921709	1.09189	0.899837	1.20933	0.6393	0.755801	0.89535	0.737865	0.991647	1.18223	1.18464	0.824108	1.34394
A0A8M1N713	Reticulon OS=Danio rerio OX=7955 GN=rtn1a PE=4 SV=1	rtn1a	3	3	9	2	2	89	570816	410612	613452	1.22011e+06	503242	729094	1.11819	0.724903	1.75632	1.26543	0.744126	0.8818	0.64828	1.57067	1.13167	0.665471	0.788593	2.42283	0.7205	0.588043	1.18501
A0A8M1N743	Glutathione peroxidase OS=Danio rerio OX=7955 GN=gpx4b PE=3 SV=1	gpx4b	12	2	5	2	2	21.5	188890	120521	43155.7	323620	306705	374238	1.10351	0.634538	0.368475	1.00097	1.3525	1.34984	0.575018	0.333911	0.907079	1.22564	1.22322	0.580698	2.71652	1.35119	0.998029
A0A8M1N766	Nucleoprotein TPR OS=Danio rerio OX=7955 GN=tprb PE=3 SV=1	tprb	6	16	40	14	14	265.8	1.73636e+06	2.12079e+06	975035	3.38351e+06	2.11026e+06	1.91003e+06	1.1251	1.23844	0.923362	1.16074	1.03213	0.76411	1.10074	0.820695	1.03168	0.917371	0.67915	0.745585	1.25708	0.8892	0.740323
A0A8M1N767	Vacuolar protein sorting-associated protein 35 OS=Danio rerio OX=7955 GN=vps35 PE=3 SV=1	vps35	8	7	35	7	7	95.2	3.27526e+06	5.63648e+06	6.69586e+06	5.9232e+06	3.46836e+06	3.71774e+06	0.90427	1.40245	2.70184	0.865816	0.72281	0.633718	1.55092	2.98787	0.957475	0.799329	0.700806	1.92652	0.320454	0.83483	0.876742
A0A8M1N783	Exocyst complex component Sec8 OS=Danio rerio OX=7955 GN=exoc4 PE=3 SV=1	exoc4	1	1	2	1	1	109.6		110784	164081	111516				1.02435	2.46039	0.605755								2.4019	0.246203
A0A8M1N7A2	Nuclear pore complex protein OS=Danio rerio OX=7955 GN=nup107 PE=3 SV=1	nup107	2	2	9	2	2	105.3	226598	745209	352712	1.15232e+06	354719	391283	0.557451	1.65217	1.26816	1.50087	0.658692	0.5943	2.9638	2.27492	2.69237	1.18161	1.0661	0.767568	1.1835	0.438875	0.902243
A0A8M1N7C5	Sorting nexin OS=Danio rerio OX=7955 GN=snx6 PE=3 SV=1	snx6	27	12	62	12	12	46.6	4.3363e+06	3.61556e+06	2.19554e+06	5.58773e+06	4.27231e+06	4.48253e+06	1.40385	1.05488	1.03883	0.957755	1.04403	0.895961	0.751421	0.739986	0.682236	0.743691	0.638218	0.984782	0.921958	1.09008	0.858177
A0A8M1N7H9	Calcium/calmodulin-dependent protein kinase OS=Danio rerio OX=7955 GN=camk2g1 PE=3 SV=1	camk2g1	21	12	49	2	2	62.5	1.03244e+06	751954	721909	1.27058e+06	615629	722786	1.60024	1.05036	1.63532	1.04265	0.720254	0.69166	0.656374	1.02192	0.651557	0.450091	0.432223	1.55692	0.637581	0.690793	0.960301
A0A8M1N7N3	Mannose-6-phosphate isomerase OS=Danio rerio OX=7955 GN=mpi PE=3 SV=1	mpi	2	1	4	1	1	46.2	337851		217663	242295	286879	353368	1.55224		1.46156	0.589379	0.994899	1.00236		0.941587	0.379697	0.640946	0.645754		0.403252	1.68805	1.0075
A0A8M1N7N9	Maleylacetoacetate isomerase OS=Danio rerio OX=7955 GN=gstz1 PE=3 SV=1	gstz1	30	6	26	6	6	24.5	2.07484e+06	194981	193262	1.50297e+06	1.27236e+06	1.35009e+06	2.49682	0.211457	0.3399	0.957573	1.15574	1.00306	0.0846904	0.136133	0.383517	0.462884	0.401736	1.60742	2.81722	1.20695	0.867898
A0A8M1N7P1	Proteasome subunit alpha type OS=Danio rerio OX=7955 GN=psma3 PE=3 SV=1	psma3	25	8	49	8	8	28.4	9.36907e+06	6.49127e+06	4.47646e+06	1.4782e+07	1.12348e+07	1.59518e+07	1.19223	0.744423	0.83253	0.995899	1.07914	1.25325	0.624395	0.698296	0.835324	0.90514	1.05118	1.11836	1.19623	1.08358	1.16135
A0A8M1N7R8	cAMP-dependent protein kinase OS=Danio rerio OX=7955 GN=prkacbb PE=3 SV=1	prkacbb	10	4	12	1	1	40.6	183714	196288	102308	268641	189369	164672	1.31817	1.26926	1.07286	1.02052	1.02562	0.729481	0.962891	0.813899	0.774189	0.778063	0.553402	0.845266	0.951209	1.005	0.711256
A0A8M1N7S5	heterogeneous nuclear ribonucleoprotein U OS=Danio rerio OX=7955 GN=hnrnpub PE=4 SV=1	hnrnpub	12	11	36	10	10	88.5	969664	1.23859e+06	733504	3.16445e+06	2.70131e+06	3.24374e+06	0.637938	0.734366	0.705279	1.10223	1.34147	1.31755	1.15116	1.10556	1.7278	2.10282	2.06533	0.960392	1.56283	1.21705	0.982172
A0A8M1N7V1	Peptidyl-prolyl cis-trans isomerase OS=Danio rerio OX=7955 GN=ppil1 PE=3 SV=1	ppil1	16	2	4	2	2	18.2	71154.6	196552		578109	402607	422274	0.281393	0.70051		1.21043	1.20182	1.03103	2.48943		4.30155	4.27097	3.664			0.992891	0.857886
A0A8M1N7W7	complement component c3a, duplicate 3 precursor OS=Danio rerio OX=7955 GN=c3a.3 PE=4 SV=1	c3a.3	16	31	190	7	7	184.6	1.07941e+06	2.81117e+06	1.78289e+06	2.97098e+06	1.7581e+06	1.8271e+06	0.699777	1.64244	1.68928	1.01975	0.860335	0.731313	2.34709	2.41403	1.45725	1.22944	1.04507	1.02852	0.603658	0.843673	0.850033
A0A8M1N7Y2	Alpha-galactosidase OS=Danio rerio OX=7955 GN=naga PE=3 SV=1	naga	10	4	18	4	4	49.3	496464	364035	194845	1.58358e+06	710234	1.03692e+06	0.897431	0.593039	0.514758	1.51555	0.969086	1.15724	0.660819	0.573591	1.68876	1.07984	1.28951	0.868	2.94419	0.63943	1.19416
A0A8M1N7Z8	Tubulin beta chain OS=Danio rerio OX=7955 GN=tubb2b PE=3 SV=1	tubb2b	39	18	276	3	3	52.6	1.83176e+06	3.06258e+06	1.15834e+06	4.14075e+06	3.34015e+06	3.4614e+06	0.854549	1.28761	0.78978	1.02274	1.17621	0.996977	1.50677	0.924207	1.19682	1.37641	1.16667	0.613371	1.29497	1.15005	0.847621
A0A8M1N842	GrpE protein homolog OS=Danio rerio OX=7955 GN=grpel1 PE=3 SV=1	grpel1	18	3	21	3	3	23.9	376431	1.09769e+06	617234	1.2811e+06	1.06279e+06	882438	0.561245	1.47494	1.34499	1.01127	1.19609	0.812299	2.62797	2.39644	1.80183	2.13114	1.44732	0.911895	0.75188	1.18276	0.679129
A0A8M1N855	dTMP kinase OS=Danio rerio OX=7955 GN=dtymk PE=3 SV=1	dtymk	10	2	6	2	2	24.1	139781	229371	187299	472377	494171	455628	0.560112	0.828305	1.09689	1.00215	1.49469	1.1272	1.47882	1.95834	1.78919	2.66855	2.01245	1.32426	0.913629	1.49148	0.754136
A0A8M1N856	RNA helicase OS=Danio rerio OX=7955 GN=ddx42 PE=4 SV=1	ddx42	8	7	27	7	7	99.6	1.23387e+06	2.16296e+06	831063	3.46084e+06	2.35278e+06	2.74111e+06	0.765314	1.20905	0.753364	1.1365	1.10153	1.04969	1.57981	0.984386	1.48501	1.43932	1.37158	0.623104	1.50856	0.969236	0.952935
A0A8M1N8C2	cytoskeleton-associated protein 5 OS=Danio rerio OX=7955 GN=ckap5 PE=3 SV=1	ckap5	1	2	2	2	2	222	22017.7			311366	309157	359967	0.116087			0.86916	1.23038	1.17176			7.48716	10.5988	10.0938			1.41559	0.952357
A0A8M1N8H2	Transitional endoplasmic reticulum ATPase OS=Danio rerio OX=7955 GN=zgc:136908 PE=3 SV=1	zgc:136908	17	19	128	2	2	89.4
A0A8M1N8J6	60S ribosomal protein L31 OS=Danio rerio OX=7955 GN=rpl31 PE=3 SV=1	rpl31	21	3	19	3	3	14.3	987514	1.36213e+06	950374	1.90467e+06	1.29703e+06	2.59745e+06	0.86046	1.06963	1.21027	0.878667	0.853074	1.39733	1.24309	1.40654	1.02116	0.991417	1.62394	1.13149	0.726008	0.970873	1.638
A0A8M1N8Q6	GMP reductase OS=Danio rerio OX=7955 GN=gmpr2 PE=3 SV=1	gmpr2	16	5	14	5	5	37.5	1.33234e+06	576689	546854	1.20525e+06	253027	1.56498e+06	1.92793	0.752048	1.15651	0.923362	0.276371	1.39814	0.390081	0.599872	0.47894	0.143351	0.725205	1.53781	0.798404	0.299309	5.05894
A0A8M1N957	DNA topoisomerase I OS=Danio rerio OX=7955 GN=top1l PE=3 SV=1	top1l	4	2	2	2	2	89.7		145484	59719.4	196868		230598		1.09538	0.729186	0.870792		1.18944						0.665695	1.1942
A0A8M1N9C0	stromal interaction molecule 1 precursor OS=Danio rerio OX=7955 GN=stim1a PE=4 SV=1	stim1a	4	3	10	2	3	76.1	608823	750722	478517	992691	738429	463586	1.19695	1.33012	1.37494	1.03328	1.09583	0.562706	1.11126	1.1487	0.863259	0.915516	0.470115	1.0337	0.751507	1.06053	0.513498
A0A8M1N9G0	vitellogenin 1 precursor OS=Danio rerio OX=7955 GN=vtg1 PE=4 SV=1	vtg1	37	53	303	10	51	149.1	1.46127e+07	8.4831e+07	1.00215e+08	6.9748e+07	9.38955e+07	9.07844e+06	0.311124	1.62774	3.11843	0.786234	1.50902	0.119338	5.2318	10.0231	2.52708	4.85023	0.38357	1.91581	0.252125	1.9193	0.0790829
A0A8M1N9N2	Carboxylic ester hydrolase OS=Danio rerio OX=7955 GN=ces3 PE=3 SV=1	ces3	24	12	54	6	12	60.3	3.90402e+06	6.13513e+06	3.02487e+06	1.18918e+07	8.68826e+06	1.06942e+07	0.698108	0.988694	0.790532	1.12584	1.17271	1.18066	1.41625	1.13239	1.6127	1.67984	1.69122	0.799572	1.42415	1.04164	1.00677
A0A8M1N9S5	vitellogenin 2 isoform 1 precursor OS=Danio rerio OX=7955 GN=vtg2 PE=4 SV=1	vtg2	25	43	229	34	34	179.8	5.10255e+06	2.0875e+07	2.69161e+07	1.52918e+07	2.70654e+07	3.58211e+06	0.409331	1.50918	3.15574	0.649476	1.63889	0.177416	3.68694	7.7095	1.58668	4.00383	0.433428	2.09103	0.205808	2.52341	0.108253
A0A8M1NA15	protein sel-1 homolog 1 precursor OS=Danio rerio OX=7955 GN=sel1l PE=4 SV=1	sel1l	1	1	1	1	1	85.8	119507	152635	128310	217720	183471	101964	1.04858	1.20695	1.6454	1.01141	1.21514	0.552359	1.15103	1.56917	0.964549	1.15884	0.526768	1.36327	0.614687	1.20143	0.454564
A0A8M1NA52	Phosphoribosylformylglycinamidine synthase OS=Danio rerio OX=7955 GN=pfas PE=3 SV=1	pfas	3	4	8	4	4	142.4	379888		76297.9	679340	105661	522967	1.42275		0.417625	1.34703	0.298699	1.20924		0.293534	0.946781	0.209945	0.849931		3.22545	0.221746	4.04834
A0A8M1NA75	3-beta-hydroxysteroid 3-dehydrogenase OS=Danio rerio OX=7955 GN=hsd17b7 PE=3 SV=1	hsd17b7	8	3	7	3	3	38.3	541600	448243	245379	540817	69817.1	92315.5	2.21552	1.65249	1.46702	1.17129	0.21558	0.233151	0.745867	0.662155	0.528675	0.0973042	0.105235	0.887766	0.798416	0.184053	1.08151
A0A8M1NA89	protein kinase, cAMP-dependent, regulatory, type II, alpha A OS=Danio rerio OX=7955 GN=prkar2aa PE=3 SV=1	prkar2aa	23	9	41	9	9	44.7	990539	1.19828e+06	442710	1.58363e+06	1.69732e+06	1.82313e+06	1.01523	1.10683	0.663156	0.859344	1.31313	1.15365	1.09022	0.653205	0.846449	1.29342	1.13634	0.599148	1.29584	1.52806	0.878554
A0A8M1NAN4	vitellogenin 4 precursor OS=Danio rerio OX=7955 GN=vtg4 PE=4 SV=1	vtg4	32	46	250	2	2	148.8	109757	380585	557096	638243	710575		0.302627	0.945699	2.24495	0.931706	1.47888		3.12497	7.41821	3.07873	4.88682		2.37385	0.415023	1.58728
A0A8M1NB23	sarcolemmal membrane-associated protein OS=Danio rerio OX=7955 GN=slmapa PE=4 SV=1	slmapa	8	6	10	6	6	94.3	608853	505699	924555	886556	499368	379733	1.26874	0.949688	2.81576	0.978105	0.785472	0.488545	0.748526	2.21933	0.770924	0.619095	0.385062	2.96493	0.347368	0.803055	0.621976
A0A8M1NB26	Beta-1,4-galactosyltransferase OS=Danio rerio OX=7955 GN=b4galt1l PE=3 SV=1	b4galt1l	5	2	17	2	2	40.6	4.60712e+07	1.99983e+07	5.81615e+06	5.59125e+07	3.79716e+07	7.75613e+07	1.50114	0.587235	0.276968	0.964536	0.933898	1.56028	0.391193	0.184505	0.642536	0.622126	1.03939	0.471647	3.48249	0.968235	1.67072
A0A8M1NB43	Exocyst complex component OS=Danio rerio OX=7955 GN=exoc6b PE=3 SV=1	exoc6b	2	2	4	2	2	92.2		87815.8	124442	122900				0.936072	2.15119	0.769625								2.29811	0.357766
A0A8M1NB79	Creatine kinase OS=Danio rerio OX=7955 GN=ckba PE=3 SV=1	ckba	32	15	89	13	15	42.8	9.88601e+06	8.05219e+06	1.88164e+06	2.42697e+07	1.47035e+07	2.24381e+07	0.964912	0.708285	0.268414	1.25415	1.08327	1.35213	0.734041	0.278175	1.29975	1.12266	1.40129	0.378964	4.67243	0.863748	1.24819
A0A8M1NBL6	Beta-N-acetylhexosaminidase OS=Danio rerio OX=7955 GN=hexdc PE=3 SV=1	hexdc	3	1	1	1	1	53.9	88019.6					72058.2	1.45317					0.734489					0.505439
A0A8M1NBR1	SWI/SNF-related matrix-associated actin-dependent regulator of chromatin subfamily A member 5 OS=Danio rerio OX=7955 GN=smarca5 PE=3 SV=1	smarca5	3	3	5	3	3	120.5		127821	300059					0.7115	2.70866									3.80697
A0A8M1NBU2	Lysozyme g OS=Danio rerio OX=7955 GN=zgc:162941 PE=3 SV=1	zgc:162941	41	10	44	5	11	20.5	6.24282e+06	3.12975e+06	895404	8.79898e+06	3.46806e+06	5.00837e+06	1.79702	0.811912	0.376698	1.34098	0.75354	0.890089	0.45181	0.209623	0.746224	0.419328	0.495314	0.463964	3.55983	0.561933	1.18121
A0A8M1NCF0	Reticulon OS=Danio rerio OX=7955 GN=rtn4a PE=4 SV=1	rtn4a	6	2	5	2	2	35.7	1091505	1.58463e+06	956615	1.60624e+06	1.52237e+06	1.61091e+06	1.03364	1.35239	1.32399	0.805332	1.08821	0.941852	1.30837	1.28089	0.779119	1.05279	0.911195	0.979001	0.608262	1.35126	0.865502
A0A8M1NDE1	A-kinase anchor protein 12 isoform 2 OS=Danio rerio OX=7955 GN=akap12b PE=4 SV=1	akap12b	1	1	1	1	1	165.5		223053	109239	145936	167473			1.64551	1.30691	0.63248	1.03481							0.794228	0.48395	1.63611
A0A8M1NDL6	nesprin-3 OS=Danio rerio OX=7955 GN=syne3 PE=3 SV=1	syne3	2	2	2	2	2	126.8	453344	455167	232644	456463	362504	184536	1.67594	1.51645	1.25697	0.893419	1.01156	0.421189	0.904837	0.750007	0.533084	0.603577	0.251315	0.828886	0.710773	1.13224	0.416376
A0A8M1NDP9	Alanine transaminase OS=Danio rerio OX=7955 GN=gpt2 PE=3 SV=1	gpt2	5	2	2	2	2	54					93949.5						0.997439
A0A8M1NDT1	alpha-taxilin OS=Danio rerio OX=7955 GN=txlna PE=3 SV=1	txlna	5	3	6	3	3	58.7	46509.1	98021.1		455765	561222	265243	0.215375	0.409076		1.11742	1.96173	0.758344	1.89937		5.18825	9.10845	3.52104			1.75559	0.386569
A0A8M1NEM2	Enoyl-CoA hydratase OS=Danio rerio OX=7955 GN=hadhaa PE=3 SV=1	hadhaa	5	4	18	2	2	81.8	242002	47156.5	177046	541745	117350	506709	1.17567	0.20646	1.25706	1.39341	0.430327	1.51981	0.17561	1.06922	1.1852	0.366027	1.29272	6.08861	1.10847	0.30883	3.53176
A0A8M1NEP4	UDP-glucose 6-dehydrogenase OS=Danio rerio OX=7955 GN=ugdh PE=3 SV=1	ugdh	14	7	26	7	7	54.5	755027	1.84877e+06	684308	2.8306e+06	1.74539e+06	1.90099e+06	0.613022	1.35277	0.81202	1.21677	1.06968	0.952925	2.20672	1.32462	1.98487	1.74493	1.55447	0.600267	1.49845	0.879114	0.89085
A0A8M1NEZ0	AFG3-like protein 2 OS=Danio rerio OX=7955 GN=afg3l2 PE=3 SV=1	afg3l2	2	1	1	1	1	88.6	250288	113994	84053.7	231043	276060		1.7308	0.710416	0.8495	0.845894	1.44098		0.410456	0.490815	0.488732	0.832552		1.19578	0.995756	1.7035
A0A8M1NEZ5	Methylmalonyl-CoA mutase, mitochondrial OS=Danio rerio OX=7955 GN=mut PE=3 SV=1	mut	5	4	10	4	4	83.5	468355	399090	288499	967930	736083	1.06356e+06	0.94643	0.726794	0.85204	1.03556	1.12276	1.32691	0.767932	0.900267	1.09418	1.18632	1.40201	1.17233	1.21539	1.08421	1.18182
A0A8M1NF16	high mobility group protein B1 OS=Danio rerio OX=7955 GN=hmgb1b PE=3 SV=1	hmgb1b	40	11	53	5	5	22.9	1.36238e+06	600775	85757.2	1983204	1.50587e+06	2.75182e+06	1.303	0.517826	0.119872	1.00422	1.08713	1.62491	0.397411	0.091997	0.770702	0.834331	1.24706	0.23149	8.37747	1.08256	1.49468
A0A8M1NF39	hyaluronan-binding protein 2 precursor OS=Danio rerio OX=7955 GN=habp2 PE=4 SV=1	habp2	6	3	8	3	3	60.8		210992		176697	250801	233435		1.15269		0.567108	1.14762	0.873673								2.02363	0.761294
A0A8M1NFU8	Deoxyribonuclease II OS=Danio rerio OX=7955 GN=dnase2 PE=3 SV=1	dnase2	5	2	2	2	2	40.7				104153		77849				0.800721		0.697927
A0A8M1NG90	vitellogenin 6 precursor OS=Danio rerio OX=7955 GN=vtg6 PE=4 SV=1	vtg6	32	49	275	1	16	150.5	3.87099e+06	1.3791e+07	1.70398e+07	1.52476e+07	1.4478e+07	1.91353e+06	0.462627	1.48536	2.97628	0.964778	1.30607	0.141191	3.2107	6.43344	2.08543	2.82315	0.305195	2.00375	0.324156	1.35375	0.108104
A0A8M1NGC0	Serpin H1 OS=Danio rerio OX=7955 GN=serpinh1a PE=3 SV=1	serpinh1a	20	8	39	6	8	44.9	104235	2.6789e+06	938230	4.22771e+06	5.60631e+06	5.54066e+06	0.0432772	1.00237	0.56932	0.929328	1.757	1.42027	23.1617	13.1552	21.4738	40.5987	32.8181	0.567973	1.63235	1.89061	0.808353
A0A8M1NGM4	Activating signal cointegrator 1 complex subunit 3 OS=Danio rerio OX=7955 GN=snrnp200 PE=3 SV=1	snrnp200	7	14	43	14	14	243.8	2.33296e+06	2.52944e+06	1.47111e+06	3.86273e+06	2.10161e+06	2.5803e+06	1.24322	1.21476	1.14574	1.08982	0.845357	0.848936	0.97711	0.921593	0.876606	0.679974	0.682853	0.943182	0.951186	0.775689	1.00423
A0A8M1NHF1	polymerase I and transcript release factor OS=Danio rerio OX=7955 GN=cavin1b PE=3 SV=1	cavin1b	8	4	28	4	4	51.7	4.54494e+06	4.36722e+06	1.86214e+06	5.19763e+06	3.00099e+06	3.7271e+06	1.58742	1.37466	0.950556	0.961139	0.791181	0.80371	0.865973	0.598807	0.605473	0.498408	0.5063	0.691484	1.01113	0.82317	1.01584
A0A8M1NHG0	N-acylglucosamine 2-epimerase OS=Danio rerio OX=7955 GN=renbp PE=3 SV=1	renbp	6	3	5	3	3	46.8	366509	436806	353114	745547	248867	666588	1.03139	1.10778	1.45229	1.11078	0.528629	1.15813	1.07407	1.40809	1.07698	0.512542	1.12289	1.31099	0.764851	0.475907	2.19082
A0A8M1NHG5	thrombospondin-4 precursor OS=Danio rerio OX=7955 GN=thbs4a PE=3 SV=1	thbs4a	2	2	8	1	1	104.7	53686.2	84969.3					1.02328	1.45955					1.42635
A0A8M1NHM4	AP complex subunit beta OS=Danio rerio OX=7955 GN=ap1b1 PE=3 SV=1	ap1b1	12	13	56	7	12	104.2	4.29798e+06	3.72002e+06	2.86917e+06	6.87338e+06	5.33696e+06	4.73668e+06	1.22426	0.954955	1.19445	1.03657	1.1475	0.833009	0.780023	0.975649	0.846688	0.937299	0.680416	1.25079	0.86782	1.10702	0.725932
A0A8M1NHM5	serine/threonine-protein kinase MST4 OS=Danio rerio OX=7955 GN=stk26 PE=4 SV=1	stk26	7	3	7	3	3	46.3	250685	262187	358720	328651	189489	491447	1.05654	0.995858	2.20961	0.733351	0.602826	1.2788	0.942563	2.09136	0.694104	0.570564	1.21036	2.2188	0.331891	0.822016	2.12134
A0A8M1NHR8	sorting nexin 1 OS=Danio rerio OX=7955 GN=snx1a PE=3 SV=1	snx1a	30	20	117	19	19	74	6.12722e+06	3.18272e+06	2.91926e+06	1.32326e+07	1.00238e+07	1.15521e+07	1.03278	0.483469	0.719148	1.18089	1.27533	1.20218	0.468125	0.696324	1.14341	1.23485	1.16402	1.48747	1.64206	1.07998	0.94264
A0A8M1NI33	procollagen galactosyltransferase 2 precursor OS=Danio rerio OX=7955 GN=colgalt2 PE=3 SV=1	colgalt2	1	1	1	1	1	70.6
A0A8M1NI72	Cysteine--tRNA ligase OS=Danio rerio OX=7955 GN=cars1 PE=3 SV=1	cars1	17	13	43	13	13	93.8	1.82987e+06	1.11793e+06	2.25581e+06	3.73702e+06	4.50032e+06	4.67087e+06	0.801027	0.441031	1.44322	0.866104	1.48703	1.26238	0.550582	1.80171	1.08124	1.8564	1.57595	3.27237	0.60012	1.71691	0.848928
A0A8M1NIK9	Proteasome subunit beta OS=Danio rerio OX=7955 GN=psmb3 PE=3 SV=1	psmb3	9	2	4	2	2	23.1	629919	675374	106497	928691	933284	1.67026e+06	1.01017	0.976068	0.249601	0.788492	1.12972	1.65371	0.966244	0.247089	0.780557	1.11835	1.63706	0.255721	3.15902	1.43276	1.46382
A0A8M1NIS1	FRAS1 related extracellular matrix 2b precursor OS=Danio rerio OX=7955 GN=frem2b PE=3 SV=1	frem2b	0	1	3	1	1	347.5					587272						0.997439
A0A8M1NLW2	GTP cyclohydrolase 1 OS=Danio rerio OX=7955 GN=gch1 PE=3 SV=1	gch1	4	1	2	1	1	28.2	34033.7	52801.2	46045		100362	159174	0.57302	0.801183	1.13304		1.2755	1.65462	1.39818	1.97731		2.22592	2.88754	1.41421			1.29724
A0A8M1NQC4	Small monomeric GTPase OS=Danio rerio OX=7955 GN=rap2ab PE=3 SV=1	rap2ab	6	1	1	1	1	20.7		116465	100106	136513		78847.9		1.28441	1.79038	0.884452		0.595714						1.39393	0.494003
A0A8M1NS03	Isoleucine--tRNA ligase OS=Danio rerio OX=7955 GN=iars2 PE=3 SV=1	iars2	3	3	5	3	3	109.8	190452	131259	115900	178155	187664	166024	1.55757	0.967427	1.38531	0.771398	1.15849	0.838297	0.621112	0.889405	0.495257	0.743778	0.538208	1.43195	0.556841	1.5018	0.723614
A0A8M1NSE3	Aminopeptidase OS=Danio rerio OX=7955 GN=npepps PE=3 SV=1	npepps	22	18	75	18	18	98	1.44229e+08	1.26963e+08	6.70644e+07	2.74642e+08	1.38401e+08	2.14568e+08	1.18393	0.93924	0.804572	1.19359	0.857547	1.08743	0.793325	0.679579	1.00816	0.724324	0.918496	0.856621	1.48351	0.718459	1.26807
A0A8M1NSV3	Lipase maturation factor OS=Danio rerio OX=7955 GN=lmf2b PE=3 SV=1	lmf2b	6	5	23	5	5	80.3	1.01046e+07	7.78659e+06	1.85619e+06	1.29952e+07	9.34152e+06	6.98676e+06	1.63261	1.13381	0.438318	1.11165	1.13928	0.696959	0.694476	0.268476	0.680899	0.697828	0.426897	0.386588	2.53616	1.02486	0.611752
A0A8M1NSY8	Serine/threonine-protein phosphatase OS=Danio rerio OX=7955 GN=ppp3cca PE=3 SV=1	ppp3cca	15	7	43	4	4	56.4	1.47606e+06	1.35965e+06	1.10347e+06	1.88661e+06	793585	3.12421e+06	1.20109	0.99707	1.3123	0.812773	0.48743	1.56955	0.83014	1.0926	0.676698	0.405824	1.30678	1.31616	0.619348	0.599712	3.22006
A0A8M1NTE7	collagen alpha-2(V) chain precursor OS=Danio rerio OX=7955 GN=col5a2a PE=4 SV=1	col5a2a	1	1	3	1	1	143.9	3.74745e+06	3408554	4629366	7750851	4.28126e+06	6.41536e+06	0.982759	0.805578	1.77433	1.07616	0.847481	1.03871	0.819711	1.80545	1.09504	0.862349	1.05694	2.20255	0.606519	0.787503	1.22565
A0A8M1NTN5	acyl-CoA synthetase long-chain family member 3b OS=Danio rerio OX=7955 GN=acsl3b PE=3 SV=1	acsl3b	12	7	15	7	7	78.8	397742	531455	490152	1.67196e+06	401973	753252	0.742601	0.894227	1.33748	1.65272	0.5665	0.86828	1.20418	1.80107	2.22558	0.762858	1.16924	1.49568	1.2357	0.342768	1.53271
A0A8M1NUN6	fibrinogen alpha chain precursor OS=Danio rerio OX=7955 GN=fga PE=4 SV=1	fga	15	10	26	10	10	75.2	1.60079e+06	3.25047e+06	888131	1.77014e+06	983828	2.94198e+06	1.10988	2.03102	0.899952	0.649778	0.514882	1.25935	1.82995	0.810858	0.585451	0.46391	1.13467	0.443104	0.722014	0.792397	2.44589
A0A8M1NUS6	Condensin complex subunit 1 OS=Danio rerio OX=7955 GN=ncapd2 PE=3 SV=1	ncapd2	1	2	4	2	2	154.1				181997	124475	94669.9				0.952233	0.92852	0.577615								0.975098	0.622082
A0A8M1NW06	ATP synthase subunit e, mitochondrial OS=Danio rerio OX=7955 GN=atp5mea PE=3 SV=1	atp5mea	17	1	9	1	1	8.4				289477	156941	299979				0.813993	0.62918	0.983661								0.772955	1.5634
A0A8M1NW84	ATP-dependent RNA helicase DDX1 OS=Danio rerio OX=7955 GN=ddx1 PE=3 SV=1	ddx1	1	1	1	1	1	82.4
A0A8M1NWR9	UDP-glucuronosyltransferase OS=Danio rerio OX=7955 GN=ugt2a3 PE=3 SV=1	ugt2a3	7	4	13	4	4	61	859858	903861	415484	1.72895e+06	254951	1.50428e+06	1.20291	1.13956	0.849499	1.28058	0.269223	1.29927	0.947332	0.706202	1.06457	0.223809	1.08011	0.745464	1.50745	0.210235	4.82601
A0A8M1NXE0	Apolipoprotein M OS=Danio rerio OX=7955 GN=apom PE=3 SV=1	apom	30	7	40	7	7	21.5	3.80685e+06	9.49758e+06	4.29244e+06	1.27257e+07	8.45827e+06	1.09055e+07	0.60746	1.36581	1.00105	1.07511	1.01878	1.07439	2.2484	1.64793	1.76984	1.67712	1.76867	0.732935	1.07398	0.94761	1.05459
A0A8M1NXI0	Protein disulfide-isomerase OS=Danio rerio OX=7955 GN=pdia3 PE=3 SV=1	pdia3	40	28	220	28	28	54.9	3.03368e+07	3.27752e+07	1.78978e+07	8.42252e+07	6.91565e+07	8.53015e+07	0.75236	0.732535	0.64872	1.1059	1.29461	1.3061	0.97365	0.862247	1.46991	1.72073	1.73601	0.885583	1.70474	1.17063	1.00888
A0A8M1NXK7	Eukaryotic translation initiation factor 3 subunit F OS=Danio rerio OX=7955 GN=eif3f PE=3 SV=1	eif3f	22	6	40	6	6	30	1.70538e+06	3.14288e+06	2.91854e+06	5.98311e+06	4.43668e+06	4.6615e+06	0.59178	0.982866	1.48015	1.09922	1.16211	0.998689	1.66086	2.50119	1.85748	1.96375	1.6876	1.50595	0.74264	1.05721	0.859379
A0A8M1NYP3	Lysine-specific histone demethylase OS=Danio rerio OX=7955 GN=kdm1a PE=3 SV=1	kdm1a	5	4	8	4	4	91.8	913103	586270	879491	2.08207e+06	1.08568e+06	1.02662e+06	1.10136	0.637286	1.5504	1.32961	0.988462	0.764515	0.578635	1.40771	1.20724	0.897492	0.694155	2.43281	0.857593	0.743424	0.773439
A0A8M1NYQ3	60S ribosomal protein L17 OS=Danio rerio OX=7955 GN=rpl17 PE=3 SV=1	rpl17	22	4	14	4	4	21.4	1.3006e+06	844095	606707	1.23436e+06	997353	1.91549e+06	1.49476	0.874271	1.01908	0.751082	0.865217	1.35917	0.584889	0.681767	0.502475	0.578832	0.909284	1.16564	0.737019	1.15196	1.5709
A0A8M1NYZ3	FXYD domain-containing ion transport regulator OS=Danio rerio OX=7955 GN=fxyd1 PE=3 SV=1	fxyd1	16	1	2	1	1	9.9		83225.1	139440	453630		251101		0.427478	1.16151	1.36884		0.88358						2.71712	1.1785
A0A8M1NZ23	Complement component C8 beta chain OS=Danio rerio OX=7955 GN=c8b PE=3 SV=1	c8b	7	4	8	4	4	62.8	436464	758989	865934	846264	391116	745684	0.855614	1.34089	2.48094	0.878321	0.57874	0.902505	1.56716	2.8996	1.02654	0.676403	1.0548	1.85022	0.354028	0.658916	1.55943
A0A8M1NZC1	laminin, beta 1b precursor OS=Danio rerio OX=7955 GN=lamb1b PE=4 SV=1	lamb1b	9	18	34	18	18	197.5	5.70262e+06	3.91536e+06	842952	1.93203e+06	287430	911369	3.3265	2.05832	0.71865	0.596686	0.126559	0.328226	0.618763	0.216038	0.179373	0.0380458	0.0986699	0.349145	0.830287	0.212104	2.59345
A0A8M1NZC4	Septin OS=Danio rerio OX=7955 GN=sept7b PE=3 SV=1	sept7b	22	12	65	4	4	48.1	712004	1.35972e+06	681981	2.3634e+06	1.17076e+06	1.80021e+06	0.697954	1.20121	0.977053	1.22659	0.866286	1.08951	1.72105	1.39988	1.75741	1.24118	1.56101	0.813388	1.2554	0.706256	1.25768
A0A8M1P001	protein timeless homolog OS=Danio rerio OX=7955 GN=timeless PE=3 SV=1	timeless	1	1	3	1	1	147.8	27995.3	20487.5		80546.2	114218	74779.4	0.581609	0.383585		0.885948	1.79113	0.959162	0.659524		1.52327	3.07961	1.64915			2.02171	0.535507
A0A8M1P0E8	Guanine nucleotide-binding protein subunit gamma OS=Danio rerio OX=7955 GN=si:dkey-204f11.64 PE=3 SV=1	si:dkey-204f11.64	20	1	1	1	1	7.6	267423	246833	69694.6	400578	421854	386997	1.18227	0.983439	0.450317	0.93761	1.40776	1.0563	0.831824	0.380892	0.79306	1.19073	0.893456	0.4579	2.08211	1.50143	0.750346
A0A8M1P1A0	Vesicle-fusing ATPase OS=Danio rerio OX=7955 GN=vps4b PE=3 SV=1	vps4b	23	10	45	10	10	48.9	7.78463e+06	5.92103e+06	3.70595e+06	1.41912e+07	7.53839e+06	1.29528e+07	1.18479	0.812131	0.824334	1.1435	0.866021	1.21711	0.685467	0.695766	0.965157	0.730952	1.02728	1.01503	1.38719	0.75734	1.40541
A0A8M1P1Q0	ATP synthase subunit f, mitochondrial OS=Danio rerio OX=7955 GN=atp5mf PE=3 SV=1	atp5mf	36	4	20	4	4	10.3	1.60965e+06	2.70552e+06	2.05426e+06	7.4766e+06	3.25513e+06	3.90132e+06	0.607646	0.920442	1.13338	1.49431	0.927545	0.909275	1.51477	1.8652	2.45918	1.52646	1.49639	1.23134	1.31845	0.620718	0.980303
A0A8M1P290	Serpin H1 OS=Danio rerio OX=7955 GN=serpinh1b PE=3 SV=1	serpinh1b	7	3	19	1	1	45.6
A0A8M1P2L3	niban-like OS=Danio rerio OX=7955 GN=niban2b PE=3 SV=1	niban2b	11	9	28	7	9	95.9	1.16786e+06	1.84181e+06	1.42466e+06	2.00397e+06	1.08737e+06	1.64441e+06	1.00974	1.43512	1.80023	0.917329	0.709647	0.87779	1.42128	1.78287	0.908483	0.702804	0.869325	1.25441	0.509562	0.773602	1.23694
A0A8M1P2M7	Cytochrome c oxidase subunit 6C OS=Danio rerio OX=7955 GN=cox6c PE=3 SV=1	cox6c	29	2	19	2	2	8.5	2.13821e+06	1.44049e+06	487124	3.06378e+06	1.23552e+06	2.92063e+06	1.50214	0.912002	0.50015	1.13955	0.655173	1.26678	0.607136	0.332958	0.758619	0.43616	0.843316	0.548408	2.27842	0.574939	1.9335
A0A8M1P2P6	Poly [ADP-ribose] polymerase OS=Danio rerio OX=7955 GN=parp2 PE=3 SV=1	parp2	2	2	5	2	2	73	1.60719e+06	1789160	1.15518e+06	2.54604e+06	1.82036e+06	2.3232e+06	1.13357	1.13725	1.19078	0.95074	0.969135	1.01165	1.00325	1.05047	0.838715	0.854943	0.892449	1.04707	0.798418	1.01935	1.04387
A0A8M1P2R5	finTRIM family, member 83 isoform 2 OS=Danio rerio OX=7955 GN=ftr83 PE=4 SV=1	ftr83	3	1	4	1	1	48.5	328647		232951	249836		256617	1.62643		1.68489	0.654603		0.784074		1.03594	0.402478		0.482082		0.388514
A0A8M1P2Y8	Conserved oligomeric Golgi complex subunit 6 OS=Danio rerio OX=7955 GN=cog6 PE=3 SV=1	cog6	1	1	1	1	1	73.4			11868121	11038345	8951982				2.15833	0.727204	0.840818								0.336929	1.15623
A0A8M1P318	High mobility group nucleosome-binding domain-containing protein 3 OS=Danio rerio OX=7955 GN=hmgn3 PE=3 SV=1	hmgn3	11	1	1	1	1	12.9		167803						1.19087
A0A8M1P359	Tissue factor OS=Danio rerio OX=7955 GN=f3a PE=3 SV=1	f3a	3	1	2	1	1	33.2				82190.4	24555.8					1.07734	0.4589									0.425955
A0A8M1P382	Complement component C9 OS=Danio rerio OX=7955 GN=c9 PE=3 SV=1	c9	19	16	109	16	16	72.7	3.80781e+06	1.21795e+07	3.93897e+06	1.50299e+07	1.07218e+07	1.21686e+07	0.5219	1.50442	0.789034	1.09065	1.10925	1.02971	2.88258	1.51185	2.08977	2.1254	1.97301	0.524478	1.38226	1.01705	0.928298
A0A8M1P3F9	RNA helicase OS=Danio rerio OX=7955 GN=dhx9 PE=3 SV=1	dhx9	2	2	7	2	2	139.8	122437		163334	459992	48577.8	33266.4	0.977457		1.90573	1.94425	0.292732	0.163966		1.94969	1.98909	0.299483	0.167748		1.02021	0.150563	0.560125
A0A8M1P3J1	tight junction protein ZO-2 isoform 1 OS=Danio rerio OX=7955 GN=tjp2a PE=3 SV=1	tjp2a	10	13	37	11	13	138.3	2.2729e+06	1.48605e+06	728178	2.58443e+06	1.81484e+06	1.87684e+06	1.67428	0.986524	0.783945	1.00793	1.00909	0.853568	0.589223	0.468229	0.602007	0.602705	0.509813	0.794654	1.28571	1.00116	0.845875
A0A8M1P3N8	Glutathione transferase OS=Danio rerio OX=7955 GN=gstt1a PE=3 SV=1	gstt1a	5	1	3	1	1	27.5				67383.7	98568.5	163430				0.42937	0.895458	1.21438								2.08552	1.35616
A0A8M1P3R3	Pyruvate carboxylase OS=Danio rerio OX=7955 GN=pcxa PE=4 SV=1	pcxa	27	34	164	34	34	129.8	2.5707e+07	1.97157e+07	1.29268e+07	7.51796e+07	1.20991e+07	2.37292e+07	1.20347	0.831812	0.884458	1.86339	0.427549	0.685856	0.691175	0.734921	1.54834	0.355263	0.569897	1.06329	2.10681	0.229447	1.60416
A0A8M1P3W3	Formate--tetrahydrofolate ligase OS=Danio rerio OX=7955 GN=mthfd1l PE=3 SV=1	mthfd1l	5	5	8	5	5	106.1	570580	864182	1.03274e+06	1.96769e+06	898623	222797	0.814133	1.11125	2.15364	1.48646	0.967843	0.19627	1.36495	2.64531	1.82582	1.1888	0.241079	1.93803	0.690209	0.651105	0.202791
A0A8M1P3X7	Lysine--tRNA ligase OS=Danio rerio OX=7955 GN=kars1 PE=3 SV=1	kars1	20	15	81	15	15	66.1	4.69729e+06	7.33763e+06	3.76367e+06	1.48306e+07	8.06546e+06	1.22639e+07	0.730836	1.02886	0.855826	1.22166	0.947217	1.17806	1.40778	1.17102	1.67159	1.29607	1.61193	0.831823	1.42746	0.775355	1.2437
A0A8M1P3Y1	Isocitrate dehydrogenase [NAD] subunit, mitochondrial OS=Danio rerio OX=7955 GN=idh3g PE=3 SV=1	idh3g	12	5	23	5	5	42.7	1.22561e+06	1.32076e+06	1.05042e+06	2.00348e+06	886683	875508	1.31983	1.28179	1.65322	1.14227	0.720747	0.582091	0.971176	1.2526	0.865464	0.546089	0.441033	1.28977	0.690936	0.630978	0.807622
A0A8M1P431	Cleavage stimulation factor 50 kDa subunit OS=Danio rerio OX=7955 GN=cstf1 PE=4 SV=1	cstf1	4	2	6	2	2	48.2	195764	249645	167964	290680	277815	125522	1.18718	1.36438	1.48868	0.933292	1.27171	0.46997	1.14926	1.25396	0.786143	1.0712	0.395871	1.0911	0.626927	1.36261	0.369558
A0A8M1P4I3	Wiskott-Aldrich syndrome protein family member OS=Danio rerio OX=7955 GN=wasf2 PE=3 SV=1	wasf2	5	3	18	3	3	52.8	609681	999324	1.1237e+06	1.30782e+06	583072	576387	0.929588	1.37316	2.50403	1.05573	0.671055	0.542584	1.47717	2.6937	1.1357	0.721884	0.583682	1.82355	0.421613	0.635631	0.808553
A0A8M1P526	ATP synthase subunit gamma OS=Danio rerio OX=7955 GN=atp5f1c PE=3 SV=1	atp5f1c	15	5	18	5	5	32.2	986183	860642	641016	1.96456e+06	690925	917221	1.29013	1.01467	1.2256	1.3607	0.68227	0.740826	0.786488	0.949976	1.05469	0.528836	0.574224	1.20787	1.11023	0.501412	1.08583
A0A8M1P540	serum deprivation-response protein OS=Danio rerio OX=7955 GN=cavin2a PE=3 SV=1	cavin2a	19	12	97	11	12	50.6	1.61847e+07	1.01157e+07	4.53485e+06	1.19122e+07	7.33328e+06	1.04855e+07	2.11867	1.19339	0.867606	0.825598	0.72461	0.847449	0.563273	0.409505	0.389677	0.342012	0.399991	0.72701	0.951581	0.877679	1.16952
A0A8M1P5N6	keratin 4 OS=Danio rerio OX=7955 GN=krt4 PE=3 SV=1	krt4	60	46	443	20	20	54	1.965e+07	1.76056e+07	3.06819e+07	1.72676e+07	1.5118e+07	1.51731e+07	1.34892	1.08918	3.07826	0.627585	0.783363	0.643072	0.807449	2.28202	0.465251	0.580735	0.476732	2.82621	0.203876	1.24822	0.820911
A0A8M1P6C6	Nucleoside diphosphate kinase OS=Danio rerio OX=7955 GN=nme2b.2 PE=3 SV=1	nme2b.2	48	8	27	4	8	17.1	4.91544e+06	3.4076e+06	93617.7	2.06045e+07	1.48189e+07	1.81973e+07	0.6282	0.392475	0.0174862	1.39417	1.42956	1.43585	0.624761	0.0278354	2.2193	2.27564	2.28565	0.0445537	79.7295	1.02538	1.0044
A0A8M1P6D8	bifunctional glutamate/proline--tRNA ligase OS=Danio rerio OX=7955 GN=eprs1 PE=3 SV=1	eprs1	14	23	71	23	23	186.5	2.47183e+06	3.06135e+06	4.11869e+06	9.08297e+06	6.43406e+06	7.43809e+06	0.601033	0.670839	1.46366	1.1693	1.1809	1.11662	1.11614	2.43524	1.94548	1.96478	1.85783	2.18183	0.798886	1.00992	0.945569
A0A8M1P6D9	Creatine kinase OS=Danio rerio OX=7955 GN=ckma PE=3 SV=1	ckma	18	7	39	4	6	42.8	1.46637e+06	1.48989e+06	505864	5.81384e+06	2.93735e+06	5.13208e+06	0.670267	0.613741	0.337941	1.40697	1.01347	1.44832	0.915666	0.504188	2.09912	1.51203	2.1608	0.550624	4.16337	0.720316	1.42907
A0A8M1P6F7	probable 28S rRNA (Cytosine(4447)-C(5))-methyltransferase OS=Danio rerio OX=7955 GN=nop2 PE=3 SV=1	nop2	4	3	8	3	3	83.5	119673	132768	42279.4	323906	537904	459029	0.587303	0.587202	0.303247	0.841594	1.9926	1.39082	0.999828	0.516339	1.43298	3.39279	2.36815	0.516428	2.77527	2.36765	0.697994
A0A8M1P6M8	lamin-B2 OS=Danio rerio OX=7955 GN=lmnb2 PE=3 SV=1	lmnb2	42	34	207	29	32	65.9	2.44935e+07	3.37759e+07	1.05624e+07	3.99321e+07	2.8012e+07	3.5776e+07	1.12544	1.39863	0.709306	0.971424	0.971544	1.01491	1.24275	0.630249	0.863153	0.86326	0.90179	0.507143	1.36954	1.00012	1.04463
A0A8M1P706	Tyrosine-protein phosphatase non-receptor type OS=Danio rerio OX=7955 GN=ptpn1 PE=3 SV=1	ptpn1	10	5	26	5	5	49.1	1.03298e+06	1.78272e+06	1.07303e+06	2.29775e+06	1.20022e+06	1.43437e+06	0.928457	1.44403	1.40955	1.09342	0.814284	0.795967	1.55531	1.51816	1.17768	0.87703	0.857301	0.97612	0.775726	0.74471	0.977506
A0A8M1P748	UTP--glucose-1-phosphate uridylyltransferase OS=Danio rerio OX=7955 GN=ugp2b PE=3 SV=1	ugp2b	10	6	17	6	6	61.8	432422	965408	1.05771e+06	1.88071e+06	1.9003e+06	2.7622e+06	0.380991	0.766559	1.362	0.877297	1.2638	1.50255	2.01201	3.57488	2.30267	3.31713	3.94378	1.77677	0.644126	1.44056	1.18892
A0A8M1P782	Branched-chain-amino-acid aminotransferase OS=Danio rerio OX=7955 GN=bcat2 PE=3 SV=1	bcat2	20	8	57	8	8	43.5	5.39028e+06	4.04858e+06	2.36948e+06	8.3143e+06	6.54336e+06	8.62036e+06	1.21114	0.819809	0.778102	0.989068	1.10977	1.19584	0.676892	0.642455	0.816643	0.916301	0.987369	0.949126	1.27113	1.12203	1.07756
A0A8M1P7C1	complement component c3a precursor OS=Danio rerio OX=7955 GN=c3a.1 PE=4 SV=1	c3a.1	25	49	281	44	49	183.1	2.77526e+07	6.59441e+07	3.00855e+07	8.86395e+07	5.68068e+07	5.9627e+07	0.669095	1.43281	1.06009	1.13143	1.03379	0.887548	2.14141	1.58436	1.69099	1.54506	1.32649	0.73987	1.0673	0.913699	0.858538
A0A8M1P7D8	vitellogenin 3, phosvitinless precursor OS=Danio rerio OX=7955 GN=vtg3 PE=4 SV=1	vtg3	10	14	71	14	14	139.9	5.12434e+06	5.51803e+06	5.14713e+06	1.03426e+07	6.98694e+06	6.02569e+06	1.0379	1.00722	1.52364	1.10909	1.0682	0.753507	0.970449	1.46801	1.06859	1.02919	0.725995	1.51271	0.727919	0.963133	0.705401
A0A8M1P7E1	transmembrane emp24 domain-containing protein 10 isoform 2 precursor OS=Danio rerio OX=7955 GN=tmed10 PE=3 SV=1	tmed10	19	5	35	5	5	24.3	2.27166e+06	2.88533e+06	1.55406e+06	7.58184e+06	4.61111e+06	7.16136e+06	0.690986	0.79095	0.690866	1.22101	1.05872	1.34489	1.14467	0.999826	1.76705	1.53218	1.94633	0.873464	1.76736	0.867084	1.2703
A0A8M1P7J1	Mitochondrial fission 1 protein OS=Danio rerio OX=7955 GN=fis1 PE=3 SV=1	fis1	5	1	1	1	1	17	250989	243377		327501			1.21063	1.05795		0.836351			0.873883		0.690839
A0A8M1P7K3	ELAV-like protein OS=Danio rerio OX=7955 GN=elavl1b PE=3 SV=1	elavl1b	20	7	41	5	5	39.8	1.30342e+06	1.39337e+06	723834	3.7078e+06	2.14849e+06	3.10835e+06	0.834388	0.803854	0.677213	1.25666	1.03816	1.22851	0.963406	0.811628	1.50609	1.24422	1.47235	0.842457	1.85564	0.82613	1.18335
A0A8M1P7N6	tenascin isoform 2 precursor OS=Danio rerio OX=7955 GN=tnc PE=3 SV=1	tnc	8	12	35	12	12	197.3	311428	349128	1.05006e+06	5.76099e+06	7.12055e+06	3.98581e+06	0.132907	0.134277	0.654951	1.30168	2.29379	1.0502	1.01031	4.92788	9.79394	17.2586	7.90177	4.87759	1.98745	1.76217	0.457847
A0A8M1P7P2	Ubiquitinyl hydrolase 1 OS=Danio rerio OX=7955 GN=atxn3 PE=4 SV=1	atxn3	3	1	1	1	1	35.2	4.77763e+06	3.65697e+06	2588758	4800127	3.54996e+06	4740720	1.57083	1.08359	1.24397	0.835579	0.881025	0.962335	0.689821	0.791918	0.531934	0.560865	0.612627	1.14801	0.671703	1.05439	1.09229
A0A8M1P7X5	Tubulin beta chain OS=Danio rerio OX=7955 GN=tubb1 PE=3 SV=1	tubb1	9	6	53	1	1	52.5				46549.8	80750.6	18484.6				0.670165	1.65745	0.310328								2.4732	0.187232
A0A8M1P7Y5	Valine--tRNA ligase OS=Danio rerio OX=7955 GN=vars1 PE=3 SV=1	vars1	6	9	19	9	9	143.3	660123	1.14419e+06	867071	2.10064e+06	802265	1.2088e+06	0.771591	1.20528	1.48122	1.29996	0.707829	0.872328	1.56207	1.91969	1.68478	0.917363	1.13056	1.22894	0.877632	0.544499	1.2324
A0A8M1P861	Malate dehydrogenase OS=Danio rerio OX=7955 GN=mdh1aa PE=3 SV=1	mdh1aa	39	14	114	14	14	38.7	3.38299e+07	2.18215e+07	1.28498e+07	3.48503e+07	2.54505e+07	3.83615e+07	1.60453	0.932739	0.890726	0.87513	0.911156	1.12333	0.581314	0.555131	0.545411	0.567863	0.700098	0.954958	0.982491	1.04117	1.23286
A0A8M1P8U4	Tubulin alpha chain OS=Danio rerio OX=7955 GN=tuba1b PE=3 SV=1	tuba1b	29	14	106	1	1	49.9	776968	681911	865756	2.08809e+06	979507	1.20685e+06	0.933489	0.738347	1.52021	1.32823	0.888304	0.89521	0.790954	1.62852	1.42286	0.951595	0.958994	2.05893	0.873715	0.668789	1.00778
A0A8M1P8Z3	RNA helicase OS=Danio rerio OX=7955 GN=ddx39aa PE=4 SV=1	ddx39aa	27	14	90	3	13	48.9	9.16548e+06	8.55841e+06	3.22911e+06	2.00331e+07	1.76374e+07	1.4617e+07	0.992186	0.834944	0.510884	1.14817	1.44119	0.976925	0.84152	0.514908	1.15721	1.45254	0.984619	0.611878	2.24741	1.25521	0.67786
A0A8M1P903	Thymidylate synthase OS=Danio rerio OX=7955 GN=tyms PE=3 SV=1	tyms	7	2	6	2	2	36.2				197395	226484	201198				0.662796	1.08421	0.787797								1.63581	0.726613
A0A8M1P922	Angiotensinogen OS=Danio rerio OX=7955 GN=agt PE=3 SV=1	agt	9	4	22	4	4	51	1.25035e+06	2.65939e+06	2.02883e+06	4.57034e+06	1.61989e+06	3.05212e+06	0.653017	1.2517	1.5486	1.26374	0.638592	0.984142	1.9168	2.37145	1.93523	0.977911	1.50707	1.23719	0.816055	0.50532	1.54111
A0A8M1P981	Receptor protein-tyrosine kinase OS=Danio rerio OX=7955 GN=ephb2b PE=4 SV=1	ephb2b	3	3	15	1	1	110.8	161769				166481	194490	1.22679				0.952984	0.910618				0.776812	0.742278				0.955544
A0A8M1P9C8	S-(hydroxymethyl)glutathione dehydrogenase OS=Danio rerio OX=7955 GN=adh5 PE=3 SV=1	adh5	19	8	27	8	8	40	1.51583e+06	1.43799e+06	525348	3.42271e+06	2.59673e+06	3.76309e+06	0.906232	0.774771	0.459028	1.08337	1.17183	1.38899	0.854937	0.506523	1.19547	1.29308	1.53271	0.592468	2.36015	1.08165	1.18532
A0A8M1P9D4	inter-alpha-trypsin inhibitor heavy chain H2 precursor OS=Danio rerio OX=7955 GN=itih2 PE=3 SV=1	itih2	12	10	39	10	10	106.2	4.80549e+06	5.53945e+06	3.34256e+06	7.81143e+06	5.41875e+06	5.20701e+06	1.18601	1.23209	1.20568	1.0207	1.00948	0.79342	1.03886	1.01658	0.860619	0.851158	0.668983	0.978561	0.846579	0.989007	0.785968
A0A8M1P9Z9	U1 small nuclear ribonucleoprotein A OS=Danio rerio OX=7955 GN=snrpa PE=3 SV=1	snrpa	14	4	13	3	4	31	1432131	1.52249e+06	999393	1.98583e+06	1.40704e+06	2.37039e+06	1.1685	1.11951	1.19174	0.857837	0.866564	1.19407	0.958076	1.01989	0.734138	0.741606	1.02188	1.06452	0.719818	1.01017	1.37793
A0A8M1PA43	Calponin OS=Danio rerio OX=7955 GN=cnn3a PE=3 SV=1	cnn3a	20	7	32	6	6	36.7	455480	2.56017e+06	1.22935e+06	3.70458e+06	1.3512e+06	1.42706e+06	0.336625	1.70519	1.32786	1.44955	0.753781	0.651156	5.06555	3.94464	4.30613	2.23923	1.93437	0.778718	1.09164	0.52001	0.863853
A0A8M1PA63	Proteasome subunit beta OS=Danio rerio OX=7955 GN=zgc:92791 PE=3 SV=1	zgc:92791	11	3	15	3	3	29.8	1.21579e+06	494332	540463	1.96624e+06	1.11199e+06	800817	1.57258	0.576237	1.0217	1.34651	1.08569	0.639518	0.366428	0.649696	0.856244	0.690388	0.406668	1.77305	1.31791	0.806298	0.589044
A0A8M1PA76	Phosphoserine aminotransferase OS=Danio rerio OX=7955 GN=psat1 PE=3 SV=1	psat1	28	11	48	11	11	40.5	979397	925869	575541	5.78321e+06	6.34421e+06	7.61365e+06	0.349436	0.297704	0.300114	1.09243	1.70858	1.67713	0.851957	0.858853	3.12628	4.88953	4.79953	1.00809	3.64006	1.56401	0.981595
A0A8M1PAC3	beta-carotene oxygenase 1 OS=Danio rerio OX=7955 GN=bco1 PE=3 SV=1	bco1	15	7	18	7	7	58.6	1.16728e+06	879951	263530	1.2426e+06	659522	1.94213e+06	1.50361	1.02152	0.496126	0.84744	0.641266	1.54456	0.679377	0.329957	0.563604	0.426484	1.02723	0.485675	1.70811	0.756709	2.40861
A0A8M1PAD4	tyrosinase precursor OS=Danio rerio OX=7955 GN=tyr PE=3 SV=1	tyr	11	5	11	5	5	60.5	51271.6			225586	352566	633640	0.214561			0.499808	1.11368	1.63712			2.32945	5.19053	7.6301			2.22822	1.47
A0A8M1PAE5	AP complex subunit beta OS=Danio rerio OX=7955 GN=ap2b1 PE=3 SV=1	ap2b1	11	12	67	6	6	105.6	2.41262e+06	3.21137e+06	2.24702e+06	4.27115e+06	3.19798e+06	3.27665e+06	1.02748	1.23254	1.3986	0.963046	1.02804	0.861547	1.19958	1.36119	0.937289	1.00054	0.838504	1.13473	0.688578	1.06748	0.838051
A0A8M1PAK9	Annexin OS=Danio rerio OX=7955 GN=anxa1c PE=3 SV=1	anxa1c	48	17	108	12	17	37.6	2.15798e+07	1.67711e+07	9.63997e+06	5.6567e+07	4.39742e+07	5.30771e+07	0.848646	0.594384	0.55406	1.17777	1.30535	1.2887	0.70039	0.652874	1.38782	1.53815	1.51853	0.932158	2.12571	1.10832	0.987246
A0A8M1PAN1	Elongation factor 1-alpha OS=Danio rerio OX=7955 GN=eef1a1a PE=3 SV=1	eef1a1a	23	12	180	1	1	50.3
A0A8M1PAV5	Catalase OS=Danio rerio OX=7955 GN=cat PE=3 SV=1	cat	4	2	9	2	2	59.7	258897	217162	309935	835658	671623	896478	0.643516	0.486456	1.12591	1.09971	1.2601	1.37574	0.755935	1.74962	1.70891	1.95815	2.13785	2.31452	0.976731	1.14585	1.09177
A0A8M1PAW5	Uridine 5'-monophosphate synthase OS=Danio rerio OX=7955 GN=umps PE=3 SV=1	umps	11	5	17	5	5	51.7	485375	810099	264076	2.80801e+06	919957	687569	0.644055	0.968747	0.512125	1.9727	0.921427	0.563282	1.50414	0.795157	3.06294	1.43066	0.874587	0.528647	3.85199	0.467089	0.611315
A0A8M1PB70	Calreticulin OS=Danio rerio OX=7955 GN=calr3a PE=3 SV=1	calr3a	19	10	51	7	10	48.5	3223542	5.62748e+06	2.30099e+06	5.2823e+06	8.48006e+06	8.14325e+06	0.773127	1.21635	0.806556	0.670747	1.5352	1.20581	1.57329	1.04324	0.867576	1.9857	1.55966	0.663095	0.831618	2.28879	0.785445
A0A8M1PB73	RNA helicase OS=Danio rerio OX=7955 GN=eif4a1a PE=3 SV=1	eif4a1a	36	14	62	8	14	46.2	1.97622e+06	2.51185e+06	2.29346e+06	8.05499e+06	5.82009e+06	5.78753e+06	0.59251	0.678703	1.00497	1.27862	1.31716	1.07132	1.14547	1.69612	2.15798	2.22301	1.8081	1.48072	1.2723	1.03014	0.813356
A0A8M1PBF3	Integrin-linked protein kinase OS=Danio rerio OX=7955 GN=ilk PE=4 SV=1	ilk	6	3	4	3	3	51	275243	359430	255708	556382	176898		1.12003	1.31812	1.52075	1.19868	0.543356		1.17686	1.35778	1.07022	0.485127		1.15373	0.788214	0.453296
A0A8M1PBG7	GMP synthase (glutamine-hydrolyzing) OS=Danio rerio OX=7955 GN=gmps PE=4 SV=1	gmps	14	9	18	9	9	76.9	1.0737e+06	1.36883e+06	697419	2.17896e+06	1.48596e+06	1.86606e+06	0.981766	1.12798	0.932006	1.05485	1.0256	1.05345	1.14893	0.949316	1.07444	1.04465	1.07302	0.826265	1.13181	0.972273	1.02715
A0A8M1PBH0	Structural maintenance of chromosomes protein OS=Danio rerio OX=7955 GN=smc2 PE=3 SV=1	smc2	6	7	17	7	7	135.2	4.21255e+06	909933	2.4641e+06	1.16232e+07	1.78743e+07	9.48929e+06	0.717129	0.139601	0.613073	1.0476	2.29683	0.997356	0.194666	0.8549	1.46082	3.20281	1.39076	4.39162	1.70877	2.19247	0.434231
A0A8M1PBT1	26S proteasome regulatory subunit 6B OS=Danio rerio OX=7955 GN=psmc4 PE=3 SV=1	psmc4	17	9	26	8	8	47.2	1.3485e+06	1.741e+06	1.00205e+06	4.51581e+06	2.63998e+06	2.52339e+06	0.776396	0.903354	0.843183	1.37653	1.14731	0.896979	1.16352	1.08602	1.77298	1.47774	1.15531	0.933392	1.63254	0.833479	0.78181
A0A8M1PBV7	nuclear autoantigenic sperm protein OS=Danio rerio OX=7955 GN=nasp PE=3 SV=1	nasp	4	2	3	2	2	68	272849	101372	209244	1.85845e+06	1.42249e+06	2.30374e+06	0.350717	0.11743	0.393087	1.26475	1.38017	1.82824	0.334828	1.12081	3.60617	3.93528	5.21286	3.34742	3.21747	1.09126	1.32465
A0A8M1PBW4	serine and arginine rich splicing factor 5a OS=Danio rerio OX=7955 GN=srsf5a PE=3 SV=1	srsf5a	20	6	15	4	6	29.6	4.35838e+06	2.55382e+06	597658	2.68131e+06	2.45739e+06	4.38882e+06	2.0282	1.07104	0.406482	0.660619	0.863195	1.26095	0.528071	0.200415	0.325716	0.425596	0.62171	0.379522	1.62521	1.30665	1.4608
A0A8M1PC38	X-ray repair cross-complementing protein 6 OS=Danio rerio OX=7955 GN=xrcc6 PE=3 SV=1	xrcc6	5	4	15	4	4	68.6	521906	493869		803568	880711	1.42507e+06	0.835917	0.712869		0.681414	1.06476	1.4092	0.852798		0.815169	1.27376	1.68581			1.56258	1.32349
A0A8M1PC71	Tetraspanin OS=Danio rerio OX=7955 GN=cd81a PE=3 SV=1	cd81a	18	4	25	4	4	26.2	2.02231e+06	1.39045e+06	89039.8	2.55672e+06	2.03738e+06	2865285	1.46278	0.906387	0.0941278	0.979114	1.11238	1.27957	0.619633	0.0643485	0.669351	0.760453	0.874754	0.103849	10.402	1.1361	1.15031
A0A8M1PC80	Protein AMBP OS=Danio rerio OX=7955 GN=ambp PE=3 SV=1	ambp	4	1	1	1	1	38.4				29942.5	75898.2	60759.4				0.377216	1.36321	0.892611								3.61388	0.654785
A0A8M1PC95	Superoxide dismutase OS=Danio rerio OX=7955 GN=sod2 PE=3 SV=1	sod2	10	3	14	3	3	25	2.04337e+07	1.28846e+07	3.88176e+06	1.39431e+07	4.39532e+06	6.58028e+06	2.60804	1.48205	0.724096	0.942204	0.423453	0.518533	0.568264	0.277641	0.36127	0.162365	0.198821	0.488576	1.30121	0.449428	1.22453
A0A8M1PCD1	Thioredoxin-disulfide reductase OS=Danio rerio OX=7955 GN=txnrd1 PE=3 SV=1	txnrd1	12	8	33	8	8	66.1	2.68131e+06	2.72504e+06	1.78486e+06	4.50358e+06	2.50468e+06	3.45101e+06	1.20443	1.10315	1.17176	1.07105	0.849247	0.95707	0.915911	0.97288	0.889259	0.705106	0.794628	1.0622	0.914048	0.792913	1.12696
A0A8M1PCE3	Annexin OS=Danio rerio OX=7955 GN=anxa11a PE=3 SV=1	anxa11a	29	14	82	13	13	51.4	1.76263e+06	2.51416e+06	935879	8.00235e+06	6.19148e+06	3.40636e+06	0.61259	0.787463	0.475369	1.47247	1.62425	0.730911	1.28546	0.775999	2.40367	2.65144	1.19315	0.603671	3.09752	1.10308	0.45
A0A8M1PCF8	Adenosylhomocysteinase OS=Danio rerio OX=7955 GN=ahcyl2b PE=3 SV=1	ahcyl2b	14	10	34	2	8	65	2.05417e+06	3.53728e+06	3.18267e+06	4.9401e+06	2.23246e+06	4.50805e+06	0.796217	1.23564	1.80297	1.01379	0.653171	1.07882	1.55189	2.26442	1.27326	0.820343	1.35493	1.45914	0.56229	0.644285	1.65167
A0A8M1PCH6	Calreticulin OS=Danio rerio OX=7955 GN=calr3b PE=3 SV=1	calr3b	14	9	40	6	6	48.3	576047	1.89133e+06	1.00881e+06	2.27475e+06	2.86446e+06	3.64793e+06	0.372425	1.10198	0.953221	0.778633	1.39789	1.4561	2.95894	2.5595	2.09071	3.75347	3.90979	0.865004	0.816844	1.79531	1.04165
A0A8M1PCK0	GTP cyclohydrolase 1 OS=Danio rerio OX=7955 GN=gch2 PE=3 SV=1	gch2	8	2	6	2	2	27	39963	438634	284754	573675	69535.9	139115	0.204988	2.02768	2.13472	1.55795	0.269233	0.440564	9.89171	10.4139	7.60021	1.31341	2.14922	1.05279	0.729815	0.172812	1.63637
A0A8M1PCX4	Tyrosine-protein phosphatase non-receptor type OS=Danio rerio OX=7955 GN=ptpn2a PE=3 SV=1	ptpn2a	3	1	2	1	1	45.3			107933	79175.5					2.22808	0.592085									0.265738
A0A8M1PD92	Tubulin alpha chain OS=Danio rerio OX=7955 GN=tuba8l2 PE=3 SV=1	tuba8l2	32	13	80	2	2	50.1	803565	845482	78283.8	1.23906e+06	879378	890183	1.34525	1.2756	0.191538	1.09823	1.11124	0.920082	0.948223	0.142381	0.816372	0.826043	0.683948	0.150156	5.73371	1.01185	0.827981
A0A8M1PDK9	Microtubule-associated protein RP/EB family member 1 OS=Danio rerio OX=7955 GN=mapre1a PE=3 SV=1	mapre1a	19	5	29	3	3	30.2	504684	1.04884e+06	955716	1.62454e+06	1.00035e+06	1.28065e+06	0.623774	1.16827	1.72639	1.06306	0.933272	0.977243	1.87291	2.76765	1.70423	1.49617	1.56666	1.47773	0.61577	0.877914	1.04712
A0A8M1PDW2	Alkaline phosphatase OS=Danio rerio OX=7955 GN=alpl PE=3 SV=1	alpl	6	3	13	3	3	62.4	1907135	867732	457546	2.09432e+06	1.57237e+06	1.24749e+06	1.85607	0.761072	0.650803	1.07913	1.15509	0.749575	0.410045	0.350635	0.581406	0.622331	0.403851	0.855114	1.65815	1.07039	0.648932
A0A8M1PDY7	spermidine synthase OS=Danio rerio OX=7955 GN=srm PE=3 SV=1	srm	17	5	21	5	5	32.8	426110	269559	168894	777430	874622	1.0902e+06	0.936671	0.534006	0.542603	0.904783	1.45122	1.47957	0.57011	0.579289	0.965956	1.54934	1.57961	1.0161	1.66749	1.60395	1.01954
A0A8M1PE13	DNA replication licensing factor MCM2 OS=Danio rerio OX=7955 GN=mcm2 PE=3 SV=1	mcm2	6	5	18	5	5	100	434359	1.00091e+06	663852	1.4984e+06	2.16043e+06	1.50587e+06	0.474103	0.984566	1.059	0.865905	1.77997	1.01479	2.07669	2.2337	1.82641	3.7544	2.14045	1.0756	0.817661	2.05562	0.570116
A0A8M1PE15	Ribonucloprotein OS=Danio rerio OX=7955 GN=snu13b PE=3 SV=1	snu13b	16	2	18	1	2	14	355245	733285	628960	1.6645e+06	898267	745954	0.560372	1.04243	1.45002	1.39011	1.06955	0.726483	1.86025	2.5876	2.4807	1.90865	1.29643	1.39099	0.958689	0.769399	0.67924
A0A8M1PE71	Aminopeptidase OS=Danio rerio OX=7955 GN=erap1b PE=3 SV=1	erap1b	4	4	8	3	3	110.3	974956	549297	575791	940817	766868	814739	1.67225	0.849082	1.44338	0.854355	0.992852	0.862777	0.507749	0.863141	0.510902	0.593723	0.515939	1.69993	0.591911	1.16211	0.868989
A0A8M1PEP2	Pyruvate dehydrogenase E1 component subunit beta OS=Danio rerio OX=7955 GN=pdhb PE=4 SV=1	pdhb	28	10	41	10	10	39.3	716522	1.12171e+06	135682	2.99269e+06	2.55774e+06	2.39463e+06	0.572733	0.808034	0.158507	1.26649	1.54322	1.18175	1.41084	0.276755	2.21131	2.69448	2.06335	0.196163	7.99016	1.2185	0.765771
A0A8M1PEZ5	Ribose-phosphate diphosphokinase OS=Danio rerio OX=7955 GN=prps1a PE=3 SV=1	prps1a	15	4	9	1	1	32.6				807714	516305					0.85359	0.777908									0.911338
A0A8M1PF27	4a-hydroxytetrahydrobiopterin dehydratase OS=Danio rerio OX=7955 GN=pcbd1 PE=3 SV=1	pcbd1	16	2	13	2	2	11.8	949010	1.37359e+06	709413	2.71298e+06	1.47402e+06	1.81926e+06	0.832482	1.0859	0.909505	1.25999	0.976011	0.98529	1.30441	1.09252	1.51354	1.17241	1.18356	0.837563	1.38536	0.774616	1.00951
A0A8M1PF85	6-phosphogluconate dehydrogenase, decarboxylating OS=Danio rerio OX=7955 GN=pgd PE=3 SV=1	pgd	19	8	35	8	8	56.4	1.73774e+06	1.94069e+06	1.14438e+06	3.91843e+06	2.19064e+06	2.77248e+06	1.00534	1.01184	0.967616	1.20022	0.956642	0.990295	1.00646	0.962472	1.19384	0.951557	0.98503	0.95629	1.24039	0.797057	1.03518
A0A8M1PF97	GDP-mannose 4,6-dehydratase OS=Danio rerio OX=7955 GN=gmds PE=3 SV=1	gmds	22	8	27	8	8	42.4	2.5378e+06	954460	435247	1.68641e+06	1540539	3.70205e+06	1.85335	0.62818	0.464555	0.652048	0.84922	1.66919	0.338943	0.250657	0.351821	0.458208	0.900635	0.739524	1.4036	1.30239	1.96556
A0A8M1PF99	CTP synthase OS=Danio rerio OX=7955 GN=ctps1a PE=3 SV=1	ctps1a	3	2	2	2	2	67		108065		682625	347068	258541		0.368664		1.36811	0.991706	0.604245								0.724875	0.609299
A0A8M1PFE0	Ceramidase OS=Danio rerio OX=7955 GN=asah1b PE=3 SV=1	asah1b	11	4	16	4	4	44.7	421888	445280	341674	1.22493e+06	1.03032e+06	1.18389e+06	0.719652	0.684519	0.851801	1.10625	1.32662	1.24681	0.951182	1.18363	1.5372	1.84341	1.73252	1.24438	1.29872	1.1992	0.939845
A0A8M1PFH5	Arp2/3 complex 34 kDa subunit OS=Danio rerio OX=7955 GN=arpc2 PE=3 SV=1	arpc2	28	10	43	10	10	34.4	3.26719e+06	2.169e+06	937976	6.1021e+06	4.09357e+06	6.81102e+06	1.10791	0.662852	0.46486	1.09553	1.0478	1.42595	0.598291	0.419583	0.988831	0.945749	1.28707	0.701303	2.3567	0.956431	1.3609
A0A8M1PFH7	D-3-phosphoglycerate dehydrogenase OS=Danio rerio OX=7955 GN=phgdh PE=3 SV=1	phgdh	30	16	70	16	16	55.6	2.40422e+06	3.0744e+06	1.65879e+06	9.14169e+06	6.50551e+06	4.16323e+06	0.707359	0.815178	0.713275	1.424	1.44476	0.756242	1.15242	1.00836	2.01312	2.04247	1.06911	0.874993	1.99642	1.01458	0.523438
A0A8M1PFS1	26S proteasome non-ATPase regulatory subunit 1 OS=Danio rerio OX=7955 GN=psmd1 PE=3 SV=1	psmd1	19	17	92	17	17	107	7.11553e+06	6.31013e+06	3.88439e+06	1.31431e+07	9.76506e+06	1.30208e+07	1.05966	0.846886	0.845442	1.03627	1.0977	1.19719	0.799205	0.797842	0.977928	1.03589	1.12979	0.998295	1.22572	1.05928	1.09064
A0A8M1PFS2	Calreticulin OS=Danio rerio OX=7955 GN=calr PE=3 SV=1	calr	6	2	3	1	1	48.6					222604	343230					0.784803	0.989758									1.26115
A0A8M1PG13	coagulation factor X precursor OS=Danio rerio OX=7955 GN=f10 PE=4 SV=1	f10	4	2	6	2	2	56.9	90496.8	346349	68273.5	612867	120559	306621	0.464352	1.6016	0.511997	1.66494	0.466942	0.971362	3.44912	1.10261	3.58551	1.00558	2.09187	0.319678	3.25185	0.280456	2.08026
A0A8M1PGE8	Translocon-associated protein subunit gamma OS=Danio rerio OX=7955 GN=ssr3 PE=3 SV=1	ssr3	8	1	1	1	1	21.1					45770.4						0.997439
A0A8M1PGL2	Aspartyl aminopeptidase OS=Danio rerio OX=7955 GN=dnpep PE=3 SV=1	dnpep	14	6	25	6	6	51.2	1.12265e+06	563237	293796	1.85234e+06	1.55156e+06	1.91494e+06	1.21954	0.551407	0.466447	1.06535	1.27225	1.28432	0.452142	0.382476	0.873566	1.04322	1.05312	0.845922	2.28397	1.19421	1.00949
A0A8M1PGX7	Protein disulfide-isomerase OS=Danio rerio OX=7955 GN=p4hb PE=3 SV=1	p4hb	39	28	148	28	28	56.6	1.73941e+07	2.9231e+07	1.16374e+07	3.60418e+07	5.16628e+07	5.69398e+07	0.679664	1.02935	0.664585	0.745618	1.52377	1.37364	1.5145	0.977814	1.09704	2.24194	2.02106	0.645636	1.12193	2.04363	0.901477
A0A8M1PGY9	Serine/arginine-rich splicing factor 2 OS=Danio rerio OX=7955 GN=srsf2a PE=3 SV=1	srsf2a	10	3	8	3	3	26.2	1.9947e+06	1.98735e+06	1.53709e+06	1.80287e+06	2.65868e+06	1.77638e+06	1.34514	1.20779	1.51492	0.643684	1.35333	0.739591	0.897892	1.12622	0.478525	1.00609	0.549824	1.25429	0.424896	2.10248	0.546496
A0A8M1PH32	Secretory carrier-associated membrane protein OS=Danio rerio OX=7955 GN=scamp1 PE=3 SV=1	scamp1	8	2	4	2	2	37.6	178104	168321		489276	218429	456793	0.778824	0.663331		1.13276	0.720982	1.23325	0.851709		1.45445	0.925732	1.58347			0.636483	1.71051
A0A8M1PH49	IST1 homolog OS=Danio rerio OX=7955 GN=ist1 PE=3 SV=1	ist1	20	7	36	7	7	38.9	5.55179e+06	3.69291e+06	3.02272e+06	7.11573e+06	4.60871e+06	5.39071e+06	1.49807	0.89804	1.19206	1.01657	0.9387	0.898071	0.599464	0.79573	0.678585	0.626605	0.599485	1.3274	0.852783	0.9234	0.956718
A0A8M1PHH0	Cell division control protein 42 homolog OS=Danio rerio OX=7955 GN=cdc42 PE=3 SV=1	cdc42	22	5	53	4	4	21.3	3.71563e+06	3.91095e+06	2.96922e+06	6.28511e+06	2.12936e+06	4.91765e+06	1.23117	1.16787	1.4379	1.10259	0.532577	1.00602	0.948584	1.16791	0.895566	0.432578	0.817126	1.23122	0.766809	0.483022	1.88897
A0A8M1PHH2	Cytochrome c oxidase subunit 4 OS=Danio rerio OX=7955 GN=cox4i1 PE=3 SV=1	cox4i1	30	7	37	7	7	19.4	4.37924e+06	3.62614e+06	1.91972e+06	7.51333e+06	3.22102e+06	6.64299e+06	1.27171	0.948986	0.814756	1.15515	0.70604	1.19101	0.74623	0.640679	0.908346	0.555192	0.936547	0.858555	1.41779	0.611211	1.68689
A0A8M1PHK3	Glycerol-3-phosphate dehydrogenase [NAD(+)] OS=Danio rerio OX=7955 GN=gpd1c PE=3 SV=1	gpd1c	29	11	86	11	11	38.2	2.06804e+07	1.32246e+07	6.54107e+06	2.18559e+07	1.08768e+07	1.76144e+07	1.8059	1.04075	0.834807	1.01047	0.716948	0.949662	0.576303	0.462266	0.559537	0.397002	0.525865	0.802124	1.21042	0.70952	1.32459
A0A8M1PHK6	Nuclear pore complex protein Nup98-Nup96 OS=Danio rerio OX=7955 GN=nup98 PE=3 SV=1	nup98	1	1	2	1	1	195.7			192196	253202					1.66673	0.795435									0.477242
A0A8M1PHM3	Cystathionine gamma-lyase OS=Danio rerio OX=7955 GN=cth PE=3 SV=1	cth	11	4	23	4	4	44.3	510510	600048		1.24141e+06	1.55801e+06	1.33795e+06	0.642724	0.680822		0.827475	1.4806	1.03998	1.05928		1.28745	2.30363	1.61808			1.7893	0.702404
A0A8M1PHV5	Pre-mRNA-processing factor 6 OS=Danio rerio OX=7955 GN=prpf6 PE=4 SV=1	prpf6	3	3	3	3	3	109.3	718822	750067	711929	673467	788450		1.30377	1.22605	1.8872	0.646718	1.07945		0.940385	1.44749	0.496036	0.827945		1.53926	0.342686	1.66912
A0A8M1PHY6	FACT complex subunit SSRP1 OS=Danio rerio OX=7955 GN=ssrp1a PE=3 SV=1	ssrp1a	5	3	4	3	3	79.6		24197.8		91473.5	85307.2			0.430142		0.955263	1.27012									1.3296
A0A8M1PI99	Fibrinogen beta chain OS=Danio rerio OX=7955 GN=fgb PE=4 SV=1	fgb	21	11	56	11	11	54.4	1.29094e+07	4.91026e+06	1.91411e+06	5.29494e+06	3.23581e+06	9.15108e+06	2.73554	0.937709	0.592796	0.59404	0.517568	1.19722	0.342788	0.216702	0.217156	0.189202	0.437654	0.632175	1.0021	0.871268	2.31316
A0A8M1PIU9	protein wntless homolog OS=Danio rerio OX=7955 GN=wls PE=3 SV=1	wls	4	2	4	2	2	62.1
A0A8M1PIW1	Lactoylglutathione lyase OS=Danio rerio OX=7955 GN=glo1 PE=3 SV=1	glo1	9	1	4	1	1	20.3	136162		132928	227587		226613	0.995043		1.41973	0.880542		1.02243		1.4268	0.884929		1.02753		0.620219
A0A8M1PIY4	Proteasome subunit alpha type OS=Danio rerio OX=7955 GN=psma8 PE=3 SV=1	psma8	31	10	62	10	10	28.1	6.75906e+06	3.8823e+06	2.07115e+06	1.50582e+07	1.13781e+07	1.79881e+07	0.937906	0.485499	0.420034	1.10628	1.19176	1.54107	0.517642	0.447843	1.17952	1.27066	1.6431	0.865159	2.63378	1.07727	1.29311
A0A8M1PJH3	Tax1-binding protein 3 OS=Danio rerio OX=7955 GN=tax1bp3 PE=4 SV=1	tax1bp3	22	2	15	2	2	13.9	482674	1182765	293502	1.61554e+06	1.02434e+06	1.07739e+06	0.674193	1.48887	0.59916	1.19472	1.08	0.929111	2.20837	0.888706	1.77208	1.60192	1.37811	0.402427	1.99399	0.903978	0.860286
A0A8M1PJQ9	Microtubule-associated protein RP/EB family member 1 OS=Danio rerio OX=7955 GN=mapre1b PE=3 SV=1	mapre1b	25	8	38	2	8	29.3	1.52655e+06	1.2493e+06	537961	5.61243e+06	3.04014e+06	2.60541e+06	0.830594	0.612589	0.427789	1.61676	1.24859	0.875219	0.737532	0.515039	1.94651	1.50324	1.05373	0.698328	3.77934	0.772277	0.700969
A0A8M1PK30	Phosphopyruvate hydratase OS=Danio rerio OX=7955 GN=eno3 PE=3 SV=1	eno3	31	15	73	11	15	47.4	1.28701e+07	7.49407e+06	3.82048e+06	1.73686e+07	1.04591e+07	1.38155e+07	1.55011	0.813437	0.672509	1.10755	0.950871	1.02733	0.524761	0.433846	0.714496	0.613422	0.662749	0.826751	1.64689	0.858538	1.08041
A0A8M1PKV3	RNA helicase OS=Danio rerio OX=7955 GN=ddx5 PE=3 SV=1	ddx5	15	9	15	8	8	69.4	223988	328833	461005	854720	734638	456250	0.58046	0.767981	1.74605	1.17271	1.43704	0.729989	1.32305	3.00804	2.02031	2.4757	1.2576	2.27355	0.671637	1.22541	0.50798
A0A8M1PLD4	NADH-cytochrome b5 reductase OS=Danio rerio OX=7955 GN=cyb5r3 PE=3 SV=1	cyb5r3	16	7	51	3	3	33.7	1.42012e+06	1.0325e+06	197923	1.64049e+06	980554	2.02838e+06	1.54239	1.01062	0.314171	0.943321	0.803874	1.36014	0.655229	0.203692	0.611599	0.521188	0.88184	0.310871	3.00257	0.852174	1.69198
A0A8M1PNU6	Malate dehydrogenase OS=Danio rerio OX=7955 GN=mdh2 PE=3 SV=1	mdh2	40	14	73	14	14	35.4	1.30562e+07	1.4069e+07	8.60043e+06	2.65878e+07	2.23381e+07	2.78174e+07	0.920396	0.893813	0.886092	0.992331	1.18864	1.2107	0.971117	0.962729	1.07816	1.29145	1.31542	0.991362	1.1199	1.19783	1.01856
A0A8M1PNY3	Deoxyribonuclease OS=Danio rerio OX=7955 GN=dnase1l1 PE=3 SV=1	dnase1l1	10	3	6	3	3	36.4	295903	167213	146074	519374	572696	747477	0.95807	0.487914	0.691226	0.890318	1.39965	1.4942	0.509268	0.721478	0.929283	1.46091	1.5596	1.4167	1.28803	1.57208	1.06755
A0A8M1PP88	Phosphoenolpyruvate carboxykinase (GTP) OS=Danio rerio OX=7955 GN=pck2 PE=3 SV=1	pck2	3	2	5	2	2	69.7	458669	246700	126271	502410	439424	112797	1.9279	0.934505	0.775695	1.11805	1.39417	0.292716	0.484726	0.402352	0.579931	0.723156	0.151832	0.83006	1.44135	1.24697	0.209957
A0A8M1PS86	Fibromodulin OS=Danio rerio OX=7955 GN=fmodb PE=3 SV=1	fmodb	8	3	5	3	3	41	393885	255409	99653			307921	1.96991	1.15117	0.728399			0.950783	0.584377	0.369762			0.482652	0.632746
A0A8M1PU45	Golgi apparatus protein 1 OS=Danio rerio OX=7955 GN=glg1a PE=4 SV=1	glg1a	19	24	76	24	24	131	2.60867e+06	4.02778e+06	2.22346e+06	9.04351e+06	7.56264e+06	8.36649e+06	0.611327	0.850644	0.761527	1.12204	1.33775	1.21049	1.39147	1.24569	1.83542	2.18828	1.98011	0.895236	1.47341	1.19225	0.90487
A0A8M1PUK7	Mitogen-activated protein kinase OS=Danio rerio OX=7955 GN=mapk13 PE=4 SV=1	mapk13	12	5	15	4	5	41.8	753736	476696	136474	1.52689e+06	1.32029e+06	1.41416e+06	1.06178	0.605181	0.280976	1.13878	1.40389	1.22993	0.569966	0.264626	1.07252	1.3222	1.15836	0.464284	4.05296	1.2328	0.876085
A0A8M1Q134	Pentaxin OS=Danio rerio OX=7955 GN=si:ch211-270n8.1 PE=3 SV=1	si:ch211-270n8.1	15	2	2	2	2	27.5				148391	351853	155994				0.474594	1.60438	0.581797								3.38054	0.36263
A0A8M1QLR5	chondroitin sulfate proteoglycan 4 OS=Danio rerio OX=7955 GN=cspg4 PE=4 SV=1	cspg4	6	15	53	15	15	255.3	3.04212e+06	2.97187e+06	1.0075e+06	4.15279e+06	3.24072e+06	4.9217e+06	1.24733	1.09816	0.603747	0.901498	1.00299	1.24591	0.880402	0.484029	0.722739	0.804106	0.998859	0.549783	1.49317	1.11258	1.2422
A0A8M1QUP6	Stress-activated protein kinase JNK OS=Danio rerio OX=7955 GN=mapk9 PE=3 SV=1	mapk9	9	4	12	3	3	47.9	221595	46191.1		330808	199508	437089	1.18532	0.222669		0.936846	0.805532	1.44347	0.187856		0.790377	0.679593	1.2178			0.859834	1.79195
A0A8M1QV80	CD44 antigen OS=Danio rerio OX=7955 GN=cd44a PE=4 SV=1	cd44a	2	1	3	1	1	43.2		1.95977e+06	2.4642e+06	1970775				1.09488	2.23262	0.646831								2.03914	0.289719
A0A8M1RFP8	Alpha-1,6-mannosyl-glycoprotein 2-beta-N-acetylglucosaminyltransferase OS=Danio rerio OX=7955 GN=LOC100536673 PE=3 SV=1	LOC100536673	5	2	4	2	2	47.7	242452	84607	209733	235094	323805	344190	1.33502	0.419852	1.68784	0.685364	1.34584	1.17011	0.31449	1.26428	0.513372	1.0081	0.876468	4.02009	0.406059	1.96369	0.869423
A0A8M1RH24	Choline transporter-like protein OS=Danio rerio OX=7955 GN=slc44a1a PE=3 SV=1	slc44a1a	3	2	5	2	2	72.4				153265	575914	389502				0.28755	1.54049	0.852172								5.35729	0.553182
A0A8M1RH67	Nicotinamide phosphoribosyltransferase OS=Danio rerio OX=7955 GN=nampta PE=3 SV=1	nampta	15	9	41	9	9	55.9	3.09512e+06	842568	426939	3.50055e+06	1.77715e+06	3.21094e+06	1.90921	0.46839	0.384896	1.14322	0.827464	1.22285	0.245332	0.2016	0.598792	0.433406	0.6405	0.821742	2.9702	0.723801	1.47783
A0A8M1RHK3	Kinesin-like protein OS=Danio rerio OX=7955 GN=kif5bb PE=3 SV=1	kif5bb	11	11	42	3	3	109	422725	326150	204235	1.03756e+06	426321	474796	1.15899	0.805876	0.818379	1.5061	0.882284	0.803702	0.695324	0.706112	1.29949	0.76125	0.693448	1.01552	1.84034	0.585808	0.910933
A0A8M1RK21	10-formyltetrahydrofolate dehydrogenase OS=Danio rerio OX=7955 GN=aldh1l2 PE=3 SV=1	aldh1l2	2	2	3	1	1	101.5		21225.6		142073	80056.2	77664		0.31496		1.2385	0.994972	0.789501								0.803367	0.79349
A0A8M1RL53	Carbonic anhydrase OS=Danio rerio OX=7955 GN=ca6 PE=3 SV=1	ca6	7	4	27	4	4	60.1	3.07522e+06	1.6659e+06	815163	2.50653e+06	1.65052e+06	3.1036e+06	1.90231	0.928712	0.736973	0.820911	0.770678	1.18532	0.488201	0.387409	0.431533	0.405127	0.623095	0.793543	1.1139	0.938808	1.53802
A0A8M1RLX4	macrosialin OS=Danio rerio OX=7955 GN=si:ch211-212k18.7 PE=3 SV=1	si:ch211-212k18.7	9	3	19	3	3	31.9	2.05883e+06	1.55101e+06	721482	2.98064e+06	1.82397e+06	3.21538e+06	1.32159	0.897257	0.676868	1.01299	0.883777	1.2743	0.678922	0.512162	0.76649	0.668722	0.96422	0.754374	1.49658	0.872447	1.44188
A0A8M1RM14	Choline dehydrogenase OS=Danio rerio OX=7955 GN=chdh PE=3 SV=1	chdh	3	2	3	2	2	65.2	286347	123742		314119	101030	314570	1.65985	0.64643		0.964025	0.442055	1.12579	0.389451		0.580791	0.266322	0.678249			0.458551	2.54672
A0A8M1RN75	Coronin OS=Danio rerio OX=7955 GN=LOC100537938 PE=3 SV=1	LOC100537938	14	13	45	13	13	105.6	3.70143e+06	3.18399e+06	1.17716e+06	6.48386e+06	3.53134e+06	5.75241e+06	1.23149	0.954686	0.572399	1.14212	0.886849	1.18162	0.775227	0.464801	0.927431	0.720141	0.959499	0.599568	1.99533	0.77649	1.33238
A0A8M2B1U6	Dihydropyrimidinase-related protein 2 OS=Danio rerio OX=7955 GN=dpysl2b PE=3 SV=1	dpysl2b	20	10	40	10	10	70	2.30502e+06	1.68339e+06	667167	4.40484e+06	2.08368e+06	3.64259e+06	1.23593	0.813449	0.522823	1.25045	0.843329	1.20585	0.658168	0.42302	1.01175	0.682345	0.975663	0.642723	2.39173	0.674421	1.42987
A0A8M2B1Z0	tropomyosin beta chain isoform X1 OS=Danio rerio OX=7955 GN=tpm2 PE=3 SV=1	tpm2	17	6	25	2	2	32.7	233714	583377	76218.6	630016	580124	571535	0.692713	1.55828	0.330165	0.988637	1.29789	1.04587	2.24953	0.476626	1.4272	1.87363	1.50981	0.211878	2.99438	1.3128	0.805821
A0A8M2B201	Tyrosine-protein kinase OS=Danio rerio OX=7955 GN=syk PE=3 SV=1	syk	1	1	2	1	1	69.9			82775.1						1.93126
A0A8M2B212	E1 ubiquitin-activating enzyme OS=Danio rerio OX=7955 GN=uba7 PE=3 SV=1	uba7	13	13	59	12	12	113.5	5.16243e+06	1.6032e+06	780225	3.80397e+06	1.87127e+06	5.57718e+06	2.17734	0.609378	0.480942	0.849427	0.59574	1.45228	0.279873	0.220886	0.390122	0.273609	0.666999	0.789235	1.76617	0.701343	2.43778
A0A8M2B227	collagen, type I, alpha 1b isoform X1 OS=Danio rerio OX=7955 GN=col1a1b PE=4 SV=1	col1a1b	4	4	7	3	3	136.7	2489747	1.5836e+06	65872.3	4.77796e+06	2.76609e+06	3.30449e+06	1.31707	0.754961	0.050928	1.33818	1.1045	1.07925	0.573214	0.0386677	1.01603	0.838607	0.819435	0.0674578	26.2758	0.825379	0.977138
A0A8M2B242	COP9 signalosome complex subunit 4 OS=Danio rerio OX=7955 GN=cops4 PE=3 SV=1	cops4	12	5	11	5	5	46.4	1.04039e+06	1.32182e+06	1.08451e+06	2.15359e+06	1.79364e+06	1.98524e+06	0.87947	1.00699	1.33986	0.96384	1.14448	1.0361	1.14499	1.52349	1.09593	1.30133	1.17809	1.33057	0.719359	1.18742	0.905302
A0A8M2B283	NEDD8-activating enzyme E1 catalytic subunit OS=Danio rerio OX=7955 GN=uba3 PE=3 SV=1	uba3	8	3	3	3	3	49.9
A0A8M2B2A8	protein phosphatase 1A, magnesium dependent, alpha isoform X1 OS=Danio rerio OX=7955 GN=ppm1bb PE=3 SV=1	ppm1bb	16	8	59	6	6	51.8	805274	1.2251e+06	549390	2.12278e+06	1.43201e+06	1.44191e+06	0.842688	1.15537	0.840244	1.17611	1.13114	0.93159	1.37106	0.997099	1.39566	1.3423	1.1055	0.72725	1.39972	0.961767	0.823585
A0A8M2B2V2	Vesicle-fusing ATPase OS=Danio rerio OX=7955 GN=nsfb PE=3 SV=1	nsfb	17	12	54	1	12	82.8	2.07555e+06	2.92962e+06	2.09244e+06	4.57542e+06	3.53576e+06	2.35477e+06	0.936937	1.19183	1.38048	1.09352	1.20478	0.656281	1.27205	1.4734	1.16712	1.28587	0.700454	1.15829	0.792126	1.10175	0.544731
A0A8M2B2X1	Vinculin OS=Danio rerio OX=7955 GN=vcla PE=3 SV=1	vcla	12	13	98	3	3	116.7	706513	58025.4	206702		226280	188556	3.36776	0.249268	1.44002		0.814169	0.554916	0.0740159	0.427589		0.241754	0.164773	5.77699			0.681573
A0A8M2B329	Calcium/calmodulin-dependent protein kinase OS=Danio rerio OX=7955 GN=camk2g2 PE=3 SV=1	camk2g2	23	13	54	3	14	66.9	5.56408e+06	4.57686e+06	2.26859e+06	9.69437e+06	6.07724e+06	5.68872e+06	1.30247	0.96554	0.776129	1.20147	1.07382	0.822158	0.741312	0.595888	0.922453	0.824444	0.631228	0.803829	1.54803	0.893752	0.76564
A0A8M2B3I0	Serine/threonine-protein phosphatase OS=Danio rerio OX=7955 GN=ppp5c PE=3 SV=1	ppp5c	13	9	43	9	9	56.3	3.80698e+06	2.72273e+06	1.73642e+06	5.76134e+06	2.61325e+06	5.06513e+06	1.39057	0.896281	0.926979	1.11418	0.720513	1.14227	0.644542	0.666617	0.801236	0.518142	0.821437	1.03425	1.20194	0.646678	1.58535
A0A8M2B3J4	Clathrin heavy chain OS=Danio rerio OX=7955 GN=cltcb PE=3 SV=1	cltcb	11	20	67	3	3	192.4	290905	415614	359825	516410	217011	41122.4	1.25289	1.61317	2.26493	1.17754	0.705492	0.109347	1.28756	1.80777	0.939856	0.563091	0.0872756	1.40403	0.519899	0.599126	0.154994
A0A8M2B3L9	neurolin-like cell adhesion molecule isoform X1 OS=Danio rerio OX=7955 GN=alcamb PE=4 SV=1	alcamb	11	7	23	7	7	60.1	3.34087e+06	2.293e+06	1.39013e+06	3.80768e+06	3.11943e+06	1.30512e+06	1.73621	1.07392	1.05584	1.04766	1.22367	0.418753	0.618547	0.608133	0.603419	0.704797	0.241189	0.983164	0.992249	1.16801	0.342211
A0A8M2B3N5	Non-specific serine/threonine protein kinase OS=Danio rerio OX=7955 GN=slka PE=4 SV=1	slka	1	1	3	1	1	141.9	69202.1	92315.6	85945.5	243416	104996		0.767312	0.922476	1.39276	1.42896	0.87877		1.20222	1.81512	1.86229	1.14526		1.50981	1.02599	0.614973
A0A8M2B3S2	ribosome binding protein 1 isoform X1 OS=Danio rerio OX=7955 GN=rrbp1a PE=4 SV=1	rrbp1a	30	49	207	49	49	145.1	3.85785e+06	1.19215e+07	5.21504e+06	2.41208e+07	5.07579e+07	4.96985e+07	0.210115	0.585154	0.415119	0.695541	2.08672	1.67117	2.78492	1.97567	3.31028	9.93131	7.95358	0.709418	1.67552	3.00014	0.800859
A0A8M2B3X8	THO complex subunit 2 OS=Danio rerio OX=7955 GN=thoc2 PE=3 SV=1	thoc2	1	1	2	1	1	178.3	112760	116468	44342.2	239675	170109	176982	1.03914	0.967286	0.597227	1.1694	1.1833	1.00697	0.930848	0.57473	1.12535	1.13873	0.969035	0.617426	1.95804	1.01189	0.85098
A0A8M2B403	Endoplasmic reticulum-Golgi intermediate compartment protein OS=Danio rerio OX=7955 GN=ergic1 PE=3 SV=1	ergic1	4	1	1	1	1	32.5				74197.8		43994				0.878394		0.60735
A0A8M2B4A5	Epithelial splicing regulatory protein 1 OS=Danio rerio OX=7955 GN=esrp1 PE=3 SV=1	esrp1	5	4	9	3	3	78.6	1.03258e+06	1.12159e+06	2.09363e+06	1.10655e+06	238871	1.18378e+06	1.20802	1.18254	3.57975	0.685395	0.210942	0.855042	0.978901	2.96331	0.567369	0.174617	0.707802	3.02718	0.191465	0.307767	4.05345
A0A8M2B4G7	Clustered mitochondria protein homolog OS=Danio rerio OX=7955 GN=cluha PE=3 SV=1	cluha	5	6	9	6	6	152.9		33792.6		726052	485906	295341		0.104452		1.31842	1.25797	0.6254								0.954147	0.49715
A0A8M2B4G9	lipolysis-stimulated lipoprotein receptor isoform X3 OS=Danio rerio OX=7955 GN=lsr PE=3 SV=1	lsr	3	2	7	2	2	66	288091	274348	279867	3.15903e+06	161971	1.67231e+06	0.391411	0.335917	0.555719	2.27234	0.166107	1.40276	0.858222	1.41979	5.80552	0.42438	3.58386	1.65433	4.08901	0.0730993	8.44494
A0A8M2B4I2	pre-mRNA-processing-splicing factor 8 OS=Danio rerio OX=7955 GN=prpf8 PE=4 SV=1	prpf8	2	5	18	5	5	274.2	750259	1.05475e+06	913882	1.69088e+06	716330	1.4478e+06	0.904851	1.14642	1.61086	1.07969	0.65212	1.07805	1.26697	1.78025	1.19322	0.720693	1.19141	1.40512	0.670255	0.60399	1.65314
A0A8M2B4S7	Tetraspanin OS=Danio rerio OX=7955 GN=upk1a PE=3 SV=1	upk1a	6	1	5	1	1	27.5	70433.8	45027.6	26380.2	317027	372241	390133	0.457266	0.263447	0.250304	1.08969	1.82415	1.56374	0.576136	0.547392	2.38304	3.98925	3.41976	0.950109	4.35346	1.67401	0.857244
A0A8M2B594	Tripeptidyl-peptidase 1 OS=Danio rerio OX=7955 GN=tpp1 PE=4 SV=1	tpp1	2	1	3	1	1	61.3				19243.1	28405.2	47163.4				0.425981	0.896487	1.21749								2.10452	1.35807
A0A8M2B5E6	UDP-glucose 4-epimerase OS=Danio rerio OX=7955 GN=gale PE=3 SV=1	gale	7	4	10	4	4	38.8	107718	117472	68233.8	472057	864828	622701	0.379064	0.372552	0.350936	0.879506	2.29723	1.35292	0.98282	0.925795	2.3202	6.06026	3.56909	0.941978	2.50617	2.61196	0.588933
A0A8M2B5I2	AMP deaminase OS=Danio rerio OX=7955 GN=ampd3b PE=3 SV=1	ampd3b	24	22	106	1	22	90.1	1.50639e+07	7.74353e+06	4.20265e+06	1.67448e+07	1.15994e+07	1.40887e+07	1.71988	0.79676	0.701271	1.01218	0.999645	0.993107	0.463266	0.407745	0.588521	0.58123	0.577429	0.880153	1.44336	0.987612	0.99346
A0A8M2B5L7	Synaptosomal-associated protein OS=Danio rerio OX=7955 GN=snap23.1 PE=3 SV=1	snap23.1	55	11	38	1	10	26.1	4.70455e+06	4.90348e+06	2.24966e+06	6.81935e+06	2.22047e+06	4.49173e+06	1.46912	1.37998	1.02673	1.12746	0.5234	0.866001	0.939321	0.698875	0.767437	0.356267	0.589469	0.744022	1.0981	0.46423	1.65457
A0A8M2B5M3	Alanine--tRNA ligase OS=Danio rerio OX=7955 GN=aars PE=3 SV=1	aars	24	25	139	25	25	106.9	8.35723e+06	1.02961e+07	7.26253e+06	2.16855e+07	1.82899e+07	1.69165e+07	0.800168	0.888421	1.01627	1.09927	1.32184	0.999984	1.11029	1.27007	1.3738	1.65195	1.24972	1.1439	1.08168	1.20247	0.75651
A0A8M2B5R0	E3 ubiquitin-protein ligase OS=Danio rerio OX=7955 GN=trip12 PE=3 SV=1	trip12	1	2	2	2	2	226	56349.4	25887.1	37645.1	80014.7	143521	50896.3	1.13302	0.469092	1.10626	0.851794	2.17827	0.631827	0.41402	0.976384	0.751792	1.92254	0.557649	2.3583	0.769976	2.55728	0.290059
A0A8M2B5Z8	DNA helicase OS=Danio rerio OX=7955 GN=chd4a PE=3 SV=1	chd4a	3	7	18	3	7	218.9	251891	726765	722238	1.55662e+06	1.16414e+06	626879	0.395582	1.0286	1.6577	1.29427	1.37999	0.607816	2.60021	4.19053	3.27181	3.48851	1.53651	1.61161	0.780763	1.06623	0.440448
A0A8M2B614	AMP deaminase OS=Danio rerio OX=7955 GN=ampd3b PE=3 SV=1	ampd3b	24	22	102	1	1	88.8	84941.3	37200.5	51128.2	54807.7	87937.1	132050	1.50303	0.593232	1.32224	0.513462	1.17454	1.44262	0.39469	0.879717	0.341618	0.781451	0.959806	2.22888	0.388327	2.2875	1.22824
A0A8M2B6I3	collagen alpha-2(I) chain isoform X1 OS=Danio rerio OX=7955 GN=col1a2 PE=4 SV=1	col1a2	2	3	12	3	3	124.1	1.17266e+06	670995	1.73946e+06	959006	1.3175e+06	717895	1.41351	0.728909	3.06439	0.61202	1.19874	0.53426	0.515671	2.16792	0.432978	0.848059	0.377966	4.20408	0.19972	1.95867	0.445683
A0A8M2B6N2	Histone deacetylase OS=Danio rerio OX=7955 GN=hdac1 PE=3 SV=1	hdac1	11	5	18	5	5	55.1	2.33249e+06	2.3209e+06	2.17635e+06	3.8915e+06	2.31301e+06	3.12251e+06	1.1446	1.0264	1.56087	1.01104	0.856764	0.946026	0.896734	1.36367	0.883314	0.748525	0.82651	1.52071	0.647745	0.847405	1.10419
A0A8M2B6P3	acidic leucine-rich nuclear phosphoprotein 32 family member B isoform X1 OS=Danio rerio OX=7955 GN=anp32b PE=3 SV=1	anp32b	17	8	34	2	8	29.3	1.25312e+07	1.04576e+07	4.10175e+06	1.39023e+07	1.11274e+07	1.40171e+07	1.50223	1.1298	0.718644	0.882364	1.0069	1.03744	0.752083	0.478386	0.587371	0.670269	0.690604	0.636081	1.22782	1.14113	1.03034
A0A8M2B6P8	Clathrin light chain OS=Danio rerio OX=7955 GN=clta PE=3 SV=1	clta	11	3	11	1	1	24.8	82574.4	230685		219526	224461	222361	0.556932	1.40217		0.783898	1.14274	0.925933	2.51768		1.40753	2.05184	1.66256			1.45776	0.810278
A0A8M2B6V8	Polypeptide N-acetylgalactosaminyltransferase OS=Danio rerio OX=7955 GN=galnt7 PE=3 SV=1	galnt7	12	8	34	8	8	74.2	5.27143e+06	7.32651e+06	6.82115e+06	4.61212e+06	1.49114e+07	4.88621e+06	0.953582	1.19441	1.80339	0.441721	2.03609	0.545715	1.25255	1.89117	0.463223	2.1352	0.572279	1.50986	0.244939	4.60945	0.268021
A0A8M2B705	Oxysterol-binding protein OS=Danio rerio OX=7955 GN=osbp PE=3 SV=1	osbp	16	14	67	14	14	86.4	5.56051e+06	3.67483e+06	2.46454e+06	7.88503e+06	5.93448e+06	5.63893e+06	1.41491	0.842714	0.916542	1.06227	1.13985	0.885884	0.595593	0.647772	0.750768	0.805594	0.626104	1.08761	1.159	1.07303	0.777196
A0A8M2B744	Fibronectin OS=Danio rerio OX=7955 GN=fn1b PE=4 SV=1	fn1b	13	32	108	29	31	265.4	409455	1.79521e+07	1.04988e+07	1.83888e+07	7.92122e+06	3.27662e+06	0.0555436	2.19467	2.08146	1.32068	0.811089	0.274422	39.5126	37.4743	23.7774	14.6027	4.94066	0.948414	0.634498	0.614144	0.338338
A0A8M2B749	Protein-L-isoaspartate O-methyltransferase OS=Danio rerio OX=7955 GN=pcmt PE=3 SV=1	pcmt	6	1	1	1	1	28.6	185810	196748		326589		39763.1	1.31141	1.25143		1.22036		0.173266	0.954262		0.93057		0.132122
A0A8M2B770	Polynucleotide adenylyltransferase OS=Danio rerio OX=7955 GN=papola PE=3 SV=1	papola	3	2	8	2	2	80.3	128366	176157	88718.6	348128	219541	233065	0.8524	1.0542	0.861014	1.22391	1.10042	0.955511	1.23674	1.01011	1.43584	1.29096	1.12097	0.816749	1.42148	0.8991	0.868316
A0A8M2B7D0	Reticulon OS=Danio rerio OX=7955 GN=rtn1b PE=4 SV=1	rtn1b	2	2	5	1	1	84.1
A0A8M2B7H0	apolipoprotein Bb, tandem duplicate 1 isoform X1 OS=Danio rerio OX=7955 GN=apobb.1 PE=4 SV=1	apobb.1	19	75	410	75	75	413.4	5.20507e+07	6.42721e+07	4.1018e+07	9.69965e+07	4.54504e+07	5.34338e+07	1.16834	1.30014	1.34561	1.1527	0.770066	0.740497	1.11281	1.15173	0.986613	0.659111	0.633802	1.03497	0.856639	0.668055	0.961601
A0A8M2B7S3	5'-3' exoribonuclease OS=Danio rerio OX=7955 GN=xrn2 PE=3 SV=1	xrn2	8	8	33	1	1	107.7			144026	121147		111818			2.21346	0.674463		0.725946							0.30471
A0A8M2B7Y0	Calpastatin OS=Danio rerio OX=7955 GN=cast PE=3 SV=1	cast	18	12	25	12	12	83.9	2.73203e+06	4.40976e+06	2.99403e+06	2.92796e+06	1.55014e+06	2.17907e+06	1.28987	1.87631	2.06595	0.731886	0.552434	0.63518	1.45464	1.60167	0.56741	0.428286	0.492436	1.10107	0.354262	0.754808	1.14978
A0A8M2B8B4	solute carrier family 3 (Amino acid transporter heavy chain), member 2b isoform X1 OS=Danio rerio OX=7955 GN=slc3a2b PE=4 SV=1	slc3a2b	4	2	3	2	2	56		185018	345515	556808	312248	554019		0.563912	1.70781	0.996997	0.797111	1.1568						3.0285	0.583788	0.799512	1.45125
A0A8M2B8C1	Methionine adenosyltransferase 2 subunit beta OS=Danio rerio OX=7955 GN=mat2b PE=3 SV=1	mat2b	10	3	8	3	3	37.8	72937.6			117950	288831	473405	0.404483			0.346309	1.20904	1.62087			0.856176	2.9891	4.00725			3.49122	1.34062
A0A8M2B8N4	minor histocompatibility antigen H13 isoform X1 OS=Danio rerio OX=7955 GN=hm13 PE=3 SV=1	hm13	3	1	3	1	1	43.7		301583	114904	266588	348999	412582		1.24302	0.768034	0.645508	1.2048	1.16498						0.617878	0.840468	1.86644	0.966946
A0A8M2B8P9	gamma-adducin isoform X4 OS=Danio rerio OX=7955 GN=add3a PE=3 SV=1	add3a	12	8	36	7	8	75.2	2.43462e+06	2.23497e+06	692790	3.56784e+06	1.50843e+06	2.74757e+06	1.46386	1.21107	0.608797	1.13578	0.684607	1.01996	0.827311	0.415884	0.775877	0.467672	0.696759	0.502694	1.86561	0.602766	1.48984
A0A8M2B8S2	proteasomal ubiquitin receptor ADRM1 isoform X1 OS=Danio rerio OX=7955 GN=adrm1 PE=3 SV=1	adrm1	7	2	9	2	2	42.6	297700	592025	1.63235e+06	1.08613e+06	610257	474500	0.502947	0.901382	4.03048	0.971498	0.778222	0.494929	1.7922	8.01374	1.93161	1.54733	0.98406	4.47144	0.241038	0.801053	0.635974
A0A8M2B920	Receptor protein-tyrosine kinase OS=Danio rerio OX=7955 GN=epha2b PE=4 SV=1	epha2b	2	2	9	1	1	108.9			143627	84470.6	79529.7				2.70503	0.576313	0.773593								0.213053	1.34231
A0A8M2B926	Microtubule-associated protein RP/EB family member 1 OS=Danio rerio OX=7955 GN=mapre1b PE=3 SV=1	mapre1b	24	7	29	1	1	31	125003	82292.8	80088.9	330589	69026.1	161570	1.16794	0.692932	1.09364	1.63534	0.486814	0.932022	0.593293	0.936385	1.40019	0.416814	0.798003	1.57828	1.49532	0.297684	1.91453
A0A8M2B9A3	Procollagen-lysine 5-dioxygenase OS=Danio rerio OX=7955 GN=plod3 PE=4 SV=1	plod3	6	4	20	4	4	80	290583	494796		1.23585e+06	2.25252e+06	1.7999e+06	0.316103	0.485079		0.711774	1.84959	1.20885	1.53456		2.25171	5.85123	3.82421			2.59857	0.653574
A0A8M2B9E7	neural cell adhesion molecule L1.2 isoform X2 OS=Danio rerio OX=7955 GN=nadl1.2 PE=3 SV=1	nadl1.2	1	1	2	1	1	140.4	168759					101266	1.6517					0.611917					0.370477
A0A8M2B9J5	Pyridoxal phosphate homeostasis protein OS=Danio rerio OX=7955 GN=prosc PE=3 SV=1	prosc	8	3	14	3	3	31.7	1.27224e+06	1.36447e+06	751588	1.1939e+06	727221	739404	1.66758	1.61179	1.43979	0.828522	0.719505	0.598364	0.966545	0.863402	0.49684	0.431466	0.358821	0.893287	0.575445	0.86842	0.831634
A0A8M2B9K9	Cap-specific mRNA (nucleoside-2'-O-)-methyltransferase 1 OS=Danio rerio OX=7955 GN=cmtr1 PE=4 SV=1	cmtr1	3	3	4	3	3	94.8	75523.2	47611.9	277059	161708	330512	172473	0.562298	0.319469	3.0148	0.637432	1.85747	0.792817	0.568149	5.36158	1.13362	3.30335	1.40996	9.43693	0.211434	2.91399	0.426827
A0A8M2B9N7	Protein disulfide-isomerase OS=Danio rerio OX=7955 GN=txndc5 PE=3 SV=1	txndc5	32	11	47	2	11	46.1	859887	2.80608e+06	558224	3.44572e+06	7.58127e+06	7.47217e+06	0.300026	0.882357	0.28466	0.636523	1.99667	1.60964	2.94094	0.948786	2.12156	6.65501	5.365	0.322613	2.23608	3.13684	0.80616
A0A8M2B9P6	Phosphoinositide phospholipase C OS=Danio rerio OX=7955 GN=plcd1a PE=4 SV=1	plcd1a	12	9	26	9	9	85.8	5.16925e+06	6.52776e+06	4.15003e+06	8.30922e+06	7.47389e+06	6.3268e+06	1.07976	1.22882	1.26693	0.918917	1.1784	0.815919	1.13806	1.17335	0.851041	1.09136	0.755651	1.03101	0.725312	1.28238	0.692395
A0A8M2B9V8	Peroxisomal 2,4-dienoyl-CoA reductase [(3E)-enoyl-CoA-producing] OS=Danio rerio OX=7955 GN=decr2 PE=3 SV=1	decr2	9	2	3	2	2	32.4	58072.3	122344	56978.1		485841	230567	0.402271	0.763763	0.576845		2.54034	0.98608	1.89863	1.43397		6.315	2.45128	0.755267			0.388168
A0A8M2BA29	Dynamin-1-like protein OS=Danio rerio OX=7955 GN=dnm1l PE=3 SV=1	dnm1l	8	6	22	6	6	79.5	641747	708532	651684	1.28458e+06	974217	713845	1.02281	1.01769	1.51799	1.08395	1.17202	0.702425	0.994999	1.48414	1.05978	1.14588	0.68676	1.4916	0.714068	1.08125	0.599328
A0A8M2BA31	Enhancer of mRNA-decapping protein 3 OS=Danio rerio OX=7955 GN=edc3 PE=3 SV=1	edc3	2	1	1	1	1	52.2	103706	109029	101311	174713	71853.4	84364	1.27482	1.20785	1.82014	1.13707	0.666715	0.640275	0.947467	1.42776	0.891946	0.522986	0.502246	1.50692	0.624718	0.586343	0.960343
A0A8M2BA63	putative RNA-binding protein Luc7-like 1 isoform X1 OS=Danio rerio OX=7955 GN=luc7l PE=3 SV=1	luc7l	2	1	3	1	1	43.6	815998	499458	174006	540848	851271	1.14541e+06	1.60656	0.886205	0.500695	0.563769	1.2651	1.39231	0.551616	0.311656	0.350916	0.787458	0.866639	0.564988	1.12597	2.244	1.10055
A0A8M2BA70	Septin OS=Danio rerio OX=7955 GN=sept15 PE=3 SV=1	sept15	10	4	12	2	2	50.1	44329.4			105416	109023	192192	0.519579			0.654163	0.964552	1.39078			1.25903	1.85641	2.67675			1.47448	1.44189
A0A8M2BA79	Pyruvate kinase OS=Danio rerio OX=7955 GN=pkmb PE=3 SV=1	pkmb	7	4	15	1	1	66.7	52655.7			162374	45636.9	38775.3	0.929461			1.51747	0.608065	0.422577			1.63263	0.654213	0.454647			0.40071	0.694953
A0A8M2BAB1	protein LSM14 homolog A isoform X3 OS=Danio rerio OX=7955 GN=lsm14aa PE=3 SV=1	lsm14aa	6	2	4	2	2	44.9		88233.6	150124	47486.6	51958.5			1.24422	3.4331	0.393391	0.613677							2.75924	0.114588	1.55997
A0A8M2BAF5	Carbonic anhydrase OS=Danio rerio OX=7955 GN=ca5a PE=3 SV=1	ca5a	9	3	3	3	3	31.7	67828.7	54605		191633	91536.3	158106	0.795	0.576784		1.18916	0.809832	1.1441	0.725514		1.4958	1.01866	1.43913			0.68101	1.41277
A0A8M2BAJ8	Phosphoinositide phospholipase C OS=Danio rerio OX=7955 GN=plcd1b PE=4 SV=1	plcd1b	15	13	67	2	13	88.4	4.38902e+06	3.28045e+06	2.09689e+06	6.62254e+06	5.34036e+06	7.22552e+06	1.20181	0.809524	0.839164	0.960089	1.10379	1.22153	0.673587	0.698249	0.798868	0.918442	1.01641	1.03661	1.1441	1.14968	1.10666
A0A8M2BAJ9	Collectin-12 OS=Danio rerio OX=7955 GN=colec12 PE=4 SV=1	colec12	4	3	4	3	3	80.3		51106.9	31132.5	59218.8	57047.1	94521.7		1.0385	1.02592	0.706932	0.970918	1.31582						0.987889	0.689068	1.37342	1.35523
A0A8M2BAL1	Histone H2B OS=Danio rerio OX=7955 GN=si:dkey-261m9.6 PE=3 SV=1	si:dkey-261m9.6	32	6	72	6	6	13.6	1.05411e+08	5.16154e+07	3.34449e+07	6.57516e+07	1.19565e+08	8.58031e+07	1.81058	0.798985	0.839583	0.597938	1.55019	0.909914	0.441287	0.46371	0.330247	0.856183	0.502554	1.05081	0.712185	2.59255	0.58697
A0A8M2BAQ6	5'-3' exoribonuclease 1 OS=Danio rerio OX=7955 GN=xrn1 PE=3 SV=1	xrn1	1	1	1	1	1	190.8			124621	193361	208295				1.37195	0.771136	1.18433								0.562072	1.53582
A0A8M2BAS9	Niemann-Pick C1 protein isoform X2 OS=Danio rerio OX=7955 GN=npc1 PE=3 SV=1	npc1	3	4	18	4	4	142.6	401428	1.13713e+06	1.17688e+06	1.48719e+06	783869	1.10776e+06	0.522248	1.33323	2.2377	1.02436	0.76977	0.889774	2.55287	4.28474	1.96144	1.47396	1.70374	1.6784	0.457774	0.751465	1.1559
A0A8M2BAV5	Brain-specific angiogenesis inhibitor 1-associated protein 2 OS=Danio rerio OX=7955 GN=baiap2a PE=4 SV=1	baiap2a	6	4	10	4	4	61.1	239515	422780	266068	1.28063e+06	610907	529579	0.566951	0.901891	0.920466	1.60492	1.09153	0.773941	1.59077	1.62354	2.83079	1.92526	1.36509	1.0206	1.74359	0.680116	0.709043
A0A8M2BB24	Signal transducer and activator of transcription OS=Danio rerio OX=7955 GN=stat3 PE=3 SV=1	stat3	5	4	8	4	4	93.7	200657	641499	387002	982677	1.10404e+06	900776	0.377291	1.08704	1.0635	0.978251	1.56695	1.04569	2.88117	2.81877	2.59283	4.15316	2.77158	0.978344	0.919843	1.60179	0.667341
A0A8M2BB52	40S ribosomal protein S2 OS=Danio rerio OX=7955 GN=rps2 PE=3 SV=1	rps2	35	11	83	11	11	30.3	7.50584e+06	8.18619e+06	8.06623e+06	1.59123e+07	8.66933e+06	1.3221e+07	0.966682	0.950152	1.5183	1.08501	0.842787	1.05127	0.9829	1.57063	1.12241	0.871835	1.0875	1.59795	0.714626	0.776753	1.24737
A0A8M2BBC5	AP-2 complex subunit alpha OS=Danio rerio OX=7955 GN=ap2a1 PE=3 SV=1	ap2a1	16	16	57	16	16	108.1	4.03127e+06	6.07254e+06	3.43494e+06	9.69497e+06	7.07711e+06	8.12912e+06	0.831474	1.12877	1.03545	1.05869	1.10182	1.03518	1.35755	1.24531	1.27327	1.32514	1.24499	0.917326	1.02245	1.04073	0.939517
A0A8M2BBH8	Carnitine O-palmitoyltransferase OS=Danio rerio OX=7955 GN=cpt1cb PE=3 SV=1	cpt1cb	3	3	4	3	3	89.3	535088	472121	382990	421492	295722	495494	1.62988	1.29602	1.70498	0.679733	0.679928	0.931823	0.795162	1.04608	0.417045	0.417165	0.571713	1.31555	0.398674	1.00029	1.37047
A0A8M2BBK1	Caspase-6 OS=Danio rerio OX=7955 GN=casp6l1 PE=3 SV=1	casp6l1	27	7	42	6	7	31.9	3.51056e+06	1.66437e+06	738180	4.34875e+06	2.04809e+06	3.57827e+06	1.75183	0.7485	0.538366	1.14894	0.771456	1.10243	0.427269	0.307317	0.655851	0.440372	0.629305	0.71926	2.13412	0.671452	1.42903
A0A8M2BC05	thymopoietin a isoform X1 OS=Danio rerio OX=7955 GN=tmpoa PE=3 SV=1	tmpoa	1	1	1	1	1	67.4
A0A8M2BC07	Splicing factor 45 OS=Danio rerio OX=7955 GN=rbm17 PE=4 SV=1	rbm17	2	1	1	1	1	46.2	133966	220516		220202	125989	163843	1.02383	1.51881		0.890993	0.726801	0.773085	1.48345		0.870252	0.709882	0.755088			0.81572	1.06368
A0A8M2BC90	serine/threonine-protein phosphatase PGAM5, mitochondrial isoform X1 OS=Danio rerio OX=7955 GN=pgam5 PE=4 SV=1	pgam5	19	7	24	7	7	32	2.43135e+06	1.5002e+06	795274	3.63301e+06	1.48292e+06	2.79009e+06	1.52594	0.848523	0.729468	1.20718	0.702514	1.08111	0.556067	0.478047	0.791108	0.460382	0.708492	0.859692	1.65488	0.581947	1.53892
A0A8M2BCB6	apoptosis-inducing factor 1, mitochondrial isoform X1 OS=Danio rerio OX=7955 GN=aifm1 PE=3 SV=1	aifm1	14	10	54	2	10	81	2.54206e+06	3.38998e+06	2.46833e+06	4.69545e+06	4.4204e+06	3.67577e+06	0.95105	1.14299	1.34965	0.930064	1.24832	0.849044	1.20182	1.41912	0.977934	1.31257	0.892744	1.18081	0.689114	1.34219	0.680147
A0A8M2BCB9	Pyruvate dehydrogenase E1 component subunit alpha OS=Danio rerio OX=7955 GN=pdha1a PE=4 SV=1	pdha1a	25	11	61	11	11	44.4	2.48957e+06	3.0667e+06	1.21948e+06	6.19339e+06	3.08245e+06	3597749	1.00454	1.11517	0.719146	1.32308	0.938828	0.896267	1.11013	0.715899	1.31711	0.934589	0.89222	0.644877	1.8398	0.709575	0.954665
A0A8M2BCC5	Ribosomal protein S6 kinase OS=Danio rerio OX=7955 GN=rps6ka3a PE=3 SV=1	rps6ka3a	13	10	30	8	10	82.6	2.39376e+06	1.86341e+06	676686	3.7706e+06	1.40435e+06	2.15765e+06	1.54722	1.08544	0.639233	1.29032	0.685161	0.861025	0.701542	0.41315	0.833964	0.442834	0.556499	0.588917	2.01855	0.530999	1.25668
A0A8M2BCF1	RNA-binding protein EWS isoform X2 OS=Danio rerio OX=7955 GN=ewsr1b PE=3 SV=1	ewsr1b	5	3	13	3	3	60.5	462222	1.1132e+06	222765	1.18521e+06	1.46375e+06	464528	0.746123	1.61942	0.525543	1.01291	1.78351	0.462953	2.17044	0.704365	1.35757	2.39037	0.620478	0.324526	1.92736	1.76078	0.259574
A0A8M2BCI4	Flotillin OS=Danio rerio OX=7955 GN=flot2a PE=3 SV=1	flot2a	20	8	33	8	8	47	2.16227e+06	3.83452e+06	2.61552e+06	3.55855e+06	2.91142e+06	3.28011e+06	0.933621	1.4921	1.65052	0.813488	0.948883	0.874406	1.59819	1.76787	0.871326	1.01635	0.936575	1.10617	0.492869	1.16644	0.921511
A0A8M2BCU9	Aminopeptidase OS=Danio rerio OX=7955 GN=erap2 PE=3 SV=1	erap2	3	3	8	3	3	107.4		512559		1.07254e+06	157464	608782		1.03837		1.27648	0.267184	0.844904								0.209313	3.16226
A0A8M2BCY6	myosin-9 isoform X2 OS=Danio rerio OX=7955 GN=myh9a PE=3 SV=1	myh9a	21	42	156	26	42	226.6	1.01612e+07	8.78211e+06	6.88957e+06	2.11713e+07	3.4744e+06	1.40669e+07	1.24815	0.972187	1.23685	1.37686	0.322145	1.06681	0.778901	0.990945	1.10312	0.258098	0.854709	1.27224	1.1132	0.233971	3.31157
A0A8M2BD42	Glycerol-3-phosphate dehydrogenase, mitochondrial OS=Danio rerio OX=7955 GN=gpd2 PE=3 SV=1	gpd2	12	9	48	9	9	80.5	6.04761e+06	6.42954e+06	4.87088e+06	7.44288e+06	3.60393e+06	4.27782e+06	1.46754	1.40609	1.72748	0.956232	0.66013	0.640903	0.958126	1.17713	0.65159	0.449822	0.43672	1.22858	0.553541	0.690344	0.970874
A0A8M2BD91	actin-like protein 6A isoform X1 OS=Danio rerio OX=7955 GN=actl6a PE=3 SV=1	actl6a	15	6	16	6	6	50.4	409716	872763	185961	1.59616e+06	1.53867e+06	1.57284e+06	0.525966	1.00971	0.348897	1.08485	1.49097	1.24659	1.91973	0.663345	2.06258	2.83473	2.37009	0.345541	3.10936	1.37436	0.836091
A0A8M2BDJ6	dynactin subunit 2 isoform X1 OS=Danio rerio OX=7955 GN=dctn2 PE=3 SV=1	dctn2	14	5	15	5	5	44.3	788285	556932	186704	1.38969e+06	1.86348e+06	1.92451e+06	0.931484	0.593091	0.322438	0.869419	1.66213	1.40403	0.636716	0.346155	0.93337	1.78439	1.50731	0.543657	2.69639	1.91177	0.844719
A0A8M2BDV8	Alcohol dehydrogenase (NADP(+)) OS=Danio rerio OX=7955 GN=akr1a1b PE=3 SV=1	akr1a1b	17	5	19	5	5	37	652126	478340		1.49636e+06	1.00488e+06	1.65964e+06	0.814279	0.538277		0.989229	0.947117	1.27944	0.661047		1.21485	1.16314	1.57125			0.957429	1.35088
A0A8M2BDX2	Dynein light intermediate chain OS=Danio rerio OX=7955 GN=dync1li2 PE=3 SV=1	dync1li2	6	2	8	2	2	51.5	146676	129605	24199.9	223829	204805	158921	1.30954	1.04282	0.315773	1.05802	1.38022	0.876001	0.796323	0.241133	0.807931	1.05397	0.668938	0.302808	3.35057	1.30453	0.634684
A0A8M2BE73	E3 ubiquitin-protein ligase TRIM33 isoform X1 OS=Danio rerio OX=7955 GN=trim33 PE=4 SV=1	trim33	1	1	1	1	1	127.4		58686.1	71593.8	132361				0.798289	1.57934	1.05773								1.9784	0.66973
A0A8M2BEA0	Formin-binding protein 1-like OS=Danio rerio OX=7955 GN=fnbp1l PE=3 SV=1	fnbp1l	7	4	16	4	4	69.4	599189	591827	413406	685450	874977	1.37529e+06	1.04637	0.931413	1.05511	0.633745	1.15336	1.48279	0.89014	1.00836	0.605661	1.10225	1.41708	1.13281	0.600642	1.81992	1.28562
A0A8M2BEB1	Integrin beta OS=Danio rerio OX=7955 GN=itgb4 PE=3 SV=1	itgb4	25	53	279	53	53	214.5	5.13208e+07	3.81376e+07	2.35342e+07	4.62799e+07	2.09482e+07	3.24046e+07	1.91368	1.28161	1.28255	0.913659	0.589615	0.746012	0.66971	0.670205	0.477437	0.308106	0.389832	1.00074	0.712375	0.645334	1.26525
A0A8M2BEF0	Mitogen-activated protein kinase OS=Danio rerio OX=7955 GN=mapk14a PE=3 SV=1	mapk14a	8	3	10	2	2	41.4	598764	317602		972686	410427	834243	1.26242	0.603473		1.08577	0.653178	1.08594	0.478029		0.860071	0.517402	0.860204			0.60158	1.66255
A0A8M2BET1	Glutathione hydrolase OS=Danio rerio OX=7955 GN=ggt5a PE=3 SV=1	ggt5a	2	1	4	1	1	60.5	188340	279985		146570		175994	1.25871	1.68634		0.518614		0.726181	1.33974		0.41202		0.576925
A0A8M2BF40	Isocitrate dehydrogenase [NADP] OS=Danio rerio OX=7955 GN=idh1 PE=3 SV=1	idh1	20	8	46	7	7	46.8	3.71644e+06	1.69981e+06	1.42978e+06	6.45996e+06	3.88609e+06	8.40234e+06	1.15125	0.474539	0.647313	1.05948	0.908669	1.60698	0.412193	0.562268	0.92028	0.789286	1.39585	1.36409	1.63673	0.857658	1.76849
A0A8M2BFR0	SH3-domain GRB2-like 1a isoform X1 OS=Danio rerio OX=7955 GN=sh3gl1a PE=3 SV=1	sh3gl1a	10	4	15	3	3	41.2	1191507	831978	498777	876048	1.00248e+06	1.31044e+06	1.65408	1.04088	1.01197	0.643881	1.05047	1.12316	0.629278	0.611803	0.389268	0.635076	0.679026	0.97223	0.636264	1.63146	1.0692
A0A8M2BG19	PCI domain-containing protein 2 OS=Danio rerio OX=7955 GN=pcid2 PE=3 SV=1	pcid2	3	1	1	1	1	46				82300.7	57821.2	73992.8				0.806741	0.808069	0.845799								1.00165	1.04669
A0A8M2BG33	RNA helicase OS=Danio rerio OX=7955 GN=ddx3b PE=3 SV=1	ddx3b	6	4	9	3	3	79.1		651198	716326	278443	428972	508322		1.501	2.67764	0.377046	0.828165	0.802682						1.78391	0.140813	2.19646	0.96923
A0A8M2BG95	Prothrombin OS=Danio rerio OX=7955 GN=f2 PE=4 SV=1	f2	22	14	70	14	14	71.8	1.70754e+06	6.77782e+06	1.64143e+06	6.89715e+06	6.32033e+06	6.47625e+06	0.453988	1.62402	0.637821	0.970871	1.26842	1.06307	3.57723	1.40493	2.13854	2.79394	2.34163	0.392742	1.52217	1.30647	0.83811
A0A8M2BH70	nidogen-2 isoform X1 OS=Danio rerio OX=7955 GN=wu:fb77a09 PE=4 SV=1	wu:fb77a09	8	5	24	5	5	199.1	723353	637538	936617	1.16565e+06	2.69485e+06	2.2328e+06	0.683496	0.542898	1.29345	0.58314	1.92207	1.30257	0.794296	1.8924	0.853173	2.81211	1.90574	2.38249	0.450842	3.29606	0.677691
A0A8M2BHF1	heterogeneous nuclear ribonucleoprotein A/B isoform X1 OS=Danio rerio OX=7955 GN=hnrnpaba PE=4 SV=1	hnrnpaba	17	6	21	5	6	36.1	3.03692e+06	4.44603e+06	4.48135e+06	5.98575e+06	7.79597e+06	8.47282e+06	0.703651	0.928376	1.51752	0.734277	1.36346	1.21204	1.31937	2.15664	1.04352	1.93769	1.7225	1.6346	0.483866	1.85687	0.888944
A0A8M2BHX2	Nucleolin OS=Danio rerio OX=7955 GN=ncl PE=4 SV=1	ncl	29	24	161	24	24	70.1	2.69971e+07	2.2887e+07	2.08556e+07	4.18814e+07	4.38586e+07	5.55781e+07	1.00938	0.771172	1.13962	0.829038	1.23776	1.28293	0.76401	1.12903	0.821338	1.22627	1.27102	1.47777	0.72747	1.49301	1.03649
A0A8M2BHX5	Leucine zipper transcription factor-like protein 1 OS=Danio rerio OX=7955 GN=lztfl1 PE=3 SV=1	lztfl1	4	1	1	1	1	26.3	594307	262983	631497	334847	858896		1.46378	0.583739	2.27319	0.436645	1.59681		0.39879	1.55296	0.2983	1.09088		3.89419	0.192084	3.65699
A0A8M2BI03	Phosphate carrier protein, mitochondrial OS=Danio rerio OX=7955 GN=slc25a3b PE=3 SV=1	slc25a3b	11	6	40	6	6	39.4	2.36067e+06	3.82439e+06	3.59455e+06	7.3348e+06	5.08836e+06	4.11035e+06	0.711299	1.0385	1.58294	1.1701	1.15729	0.764647	1.46	2.22542	1.64502	1.62701	1.075	1.52425	0.739196	0.989053	0.660721
A0A8M2BID7	Integrin beta OS=Danio rerio OX=7955 GN=itgb1a PE=3 SV=1	itgb1a	10	7	27	4	4	88.6	273507	518446	123097	778747	483706	141089	0.935265	1.5977	0.615195	1.40987	1.24852	0.297868	1.70829	0.657776	1.50746	1.33493	0.318485	0.38505	2.29175	0.885554	0.238577
A0A8M2BJ35	Non-specific serine/threonine protein kinase OS=Danio rerio OX=7955 GN=araf PE=3 SV=1	araf	3	2	6	2	2	68.5	191289	168590	77587.2	387532	122325	380675	1.14204	0.907091	0.676992	1.22495	0.551258	1.40317	0.794272	0.592791	1.07259	0.482696	1.22865	0.746333	1.8094	0.450026	2.5454
A0A8M2BKD7	matrin 3-like isoform X1 OS=Danio rerio OX=7955 GN=matr3l1.2 PE=4 SV=1	matr3l1.2	3	4	7	4	4	132.9	385805	425355	394297	769374	690026	782354	0.887338	0.881659	1.3254	0.936864	1.19794	1.11094	0.993599	1.49368	1.05581	1.35004	1.25199	1.5033	0.706856	1.27867	0.927373
A0A8M2BKJ7	Septin OS=Danio rerio OX=7955 GN=sept6 PE=3 SV=1	sept6	24	11	66	7	10	49.9	3.00756e+06	2.32806e+06	783964	6.06906e+06	4.02747e+06	6.27995e+06	1.05998	0.739442	0.403813	1.13246	1.07143	1.36648	0.697601	0.380964	1.06838	1.0108	1.28916	0.546106	2.80441	0.946109	1.27538
A0A8M2BKN1	TATA-binding protein-associated factor 2N isoform X1 OS=Danio rerio OX=7955 GN=taf15 PE=3 SV=1	taf15	22	8	25	8	8	42.4	1.26184e+06	1.95013e+06	795984	4.29505e+06	3.05636e+06	3.65058e+06	0.666524	0.928324	0.614492	1.20115	1.2186	1.19052	1.39279	0.921936	1.80211	1.8283	1.78617	0.661937	1.9547	1.01453	0.976955
A0A8M2BKR2	Exocyst complex component 7 OS=Danio rerio OX=7955 GN=exoc7 PE=3 SV=1	exoc7	3	2	6	2	2	76.1	69138.4	218012	35306.9	332426	139036	175715	0.565329	1.60653	0.421932	1.43911	0.858137	0.887064	2.84176	0.746349	2.54562	1.51794	1.56911	0.262636	3.41076	0.596297	1.03371
A0A8M2BKU1	Tubulin beta chain OS=Danio rerio OX=7955 GN=tubb5 PE=3 SV=1	tubb5	34	15	257	1	1	49.6				56937.8	228437					0.279172	1.59686									5.72
A0A8M2BKV1	Lysozyme g OS=Danio rerio OX=7955 GN=lygl1 PE=3 SV=1	lygl1	43	8	47	3	3	20.4	3.49298e+06	1.8025e+06	1.23871e+06	3.38048e+06	2.32896e+06	3.05616e+06	1.81009	0.841796	0.938155	0.927471	0.910992	0.977789	0.465059	0.518293	0.51239	0.503286	0.540189	1.11447	0.988611	0.982232	1.07332
A0A8M3AI90	Eukaryotic translation initiation factor 4H OS=Danio rerio OX=7955 GN=eif4h PE=4 SV=1	eif4h	31	6	23	6	6	25.1	1.27279e+06	2.01088e+06	782519	2.99222e+06	3.28128e+06	3.10569e+06	0.750536	1.06864	0.674393	0.934173	1.46052	1.13068	1.42383	0.898548	1.24467	1.94597	1.50649	0.631078	1.38521	1.56344	0.774161
A0A8M3AJA6	peroxidasin homolog OS=Danio rerio OX=7955 GN=pxdn PE=4 SV=1	pxdn	3	4	5	4	4	164.2	344855	728577	727608	1.02064e+06	1.38781e+06	1.17162e+06	0.508105	0.96743	1.56681	0.796176	1.54346	1.06579	1.904	3.08363	1.56695	3.03768	2.09757	1.61956	0.508152	1.93859	0.690519
A0A8M3AKU9	CD2-associated protein isoform X1 OS=Danio rerio OX=7955 GN=cd2ap PE=4 SV=1	cd2ap	1	1	2	1	1	72.5				18675.9	32424.5	45504.8				0.405749	1.00434	1.15287								2.47527	1.14789
A0A8M3ALX5	F-actin-capping protein subunit beta OS=Danio rerio OX=7955 GN=capzb PE=3 SV=1	capzb	50	16	99	16	16	30.7	1.13434e+07	1.16611e+07	7.77708e+06	2.00193e+07	1.52438e+07	1.94535e+07	1.0519	0.974541	1.05402	0.982876	1.06703	1.11377	0.926455	1.00202	0.934379	1.01438	1.05881	1.08156	0.932498	1.08562	1.0438
A0A8M3AMD6	complement factor H like 4 isoform X1 OS=Danio rerio OX=7955 GN=cfhl4 PE=4 SV=1	cfhl4	4	2	2	2	2	55.6		18497.4		71980.3	140612	217318		0.1965		0.449217	1.25111	1.58156								2.78509	1.26413
A0A8M3ANK7	kinesin-like protein KIF1B isoform X17 OS=Danio rerio OX=7955 GN=kif1b PE=3 SV=1	kif1b	1	1	1	1	1	198.2
A0A8M3APK5	General vesicular transport factor p115 OS=Danio rerio OX=7955 GN=uso1 PE=3 SV=1	uso1	19	17	42	17	17	106	2.4511e+06	3.26579e+06	2.55199e+06	6.06855e+06	4.39001e+06	4.59888e+06	0.833113	1.00037	1.26772	1.09206	1.12631	0.965072	1.20076	1.52166	1.31082	1.35193	1.15839	1.26726	0.861436	1.03136	0.856846
A0A8M3APN2	Calcium-transporting ATPase OS=Danio rerio OX=7955 GN=atp2b1b PE=3 SV=1	atp2b1b	5	7	33	3	8	137.9	7.17844e+06	5.95175e+06	4.32014e+06	1.10766e+07	6.82113e+06	7.4192e+06	1.33079	0.994373	1.17052	1.08718	0.954514	0.84918	0.747207	0.879568	0.816946	0.717256	0.638104	1.17714	0.928804	0.877972	0.889646
A0A8M3AQ81	integrin, alpha 6b isoform X1 OS=Danio rerio OX=7955 GN=itga6b PE=3 SV=1	itga6b	22	24	114	1	1	116.1	560901	805615	98930.9	548158	267408		1.62468	2.10298	0.418807	0.840628	0.584659		1.2944	0.257779	0.517413	0.359862		0.199149	2.0072	0.695503
A0A8M3AQW4	Succinate-semialdehyde dehydrogenase OS=Danio rerio OX=7955 GN=aldh5a1 PE=3 SV=1	aldh5a1	11	6	15	6	6	56	2.63595e+06	919090	777796	1.17217e+06	1.14987e+06	2.91008e+06	2.18496	0.68658	0.942266	0.514416	0.719457	1.48928	0.31423	0.431251	0.235435	0.329277	0.681605	1.37241	0.545935	1.39859	2.07001
A0A8M3AQX7	SWI/SNF-related matrix-associated actin-dependent regulator of chromatin subfamily E member 1 isoform X2 OS=Danio rerio OX=7955 GN=smarce1 PE=4 SV=1	smarce1	2	1	1	1	1	47.3
A0A8M3ARR1	Pyruvate kinase OS=Danio rerio OX=7955 GN=pkma PE=3 SV=1	pkma	27	18	110	2	18	58.1	2.11156e+07	1.66886e+07	9.18051e+06	3.24366e+07	1.4405e+07	2.57362e+07	1.40022	0.997337	0.889739	1.1388	0.721032	1.05367	0.71227	0.635427	0.8133	0.514941	0.752499	0.892115	1.27993	0.63315	1.46133
A0A8M3AS11	casein kinase I isoform X3 OS=Danio rerio OX=7955 GN=csnk1a1 PE=3 SV=1	csnk1a1	11	3	8	1	1	40.5			70429.7						1.93126
A0A8M3ASD1	Splicing factor U2AF subunit OS=Danio rerio OX=7955 GN=u2af2b PE=3 SV=1	u2af2b	4	2	6	2	2	52.1	51922.9	44555.9	29508.2	172003	284834	220122	0.512698	0.396492	0.425841	0.899202	2.12296	1.34194	0.773344	0.830587	1.75386	4.14076	2.6174	1.07402	2.11159	2.36094	0.632105
A0A8M3ASQ8	Heterogeneous nuclear ribonucleoprotein K OS=Danio rerio OX=7955 GN=hnrpkl PE=4 SV=1	hnrpkl	18	7	31	6	7	46.4	2.23891e+06	1.45852e+06	528227	4.1756e+06	2.99511e+06	4.49466e+06	1.11705	0.655809	0.385176	1.103	1.12797	1.38452	0.587089	0.344815	0.987417	1.00978	1.23944	0.58733	2.86361	1.02264	1.22744
A0A8M3ATW3	Protein argonaute-3 OS=Danio rerio OX=7955 GN=LOC567622 PE=3 SV=1	LOC567622	3	3	11	3	3	97.3	303701	343835	210596	532276	353921	347323	1.15119	1.17456	1.16668	1.06821	1.01264	0.812827	1.02031	1.01346	0.927916	0.879646	0.706077	0.993289	0.915593	0.94798	0.802683
A0A8M3AU14	Branchpoint-bridging protein OS=Danio rerio OX=7955 GN=sf1 PE=3 SV=1	sf1	9	5	13	5	5	68.2	644345	817808	1.18058e+06	3.7095e+06	922914	2.16991e+06	0.540883	0.618676	1.44838	1.64861	0.584783	1.12458	1.14383	2.6778	3.048	1.08116	2.07916	2.34109	1.13824	0.354713	1.92308
A0A8M3AU38	Poly(A)-specific ribonuclease OS=Danio rerio OX=7955 GN=cnot6a PE=3 SV=1	cnot6a	2	1	1	1	1	63
A0A8M3AUG9	poly(U)-binding-splicing factor PUF60-B isoform X1 OS=Danio rerio OX=7955 GN=puf60b PE=3 SV=1	puf60b	12	6	17	1	1	55.7	162267	179990	79818.8	281239	158689	239796	1.16766	1.16724	0.839447	1.07147	0.861952	1.06535	0.999641	0.718913	0.91762	0.738186	0.91238	0.719171	1.2764	0.804457	1.23598
A0A8M3AUM8	Basigin OS=Danio rerio OX=7955 GN=bsg PE=4 SV=1	bsg	8	3	14	3	3	43.5	2.03559e+06	2.85642e+06	1.06447e+06	2.83766e+06	2.14008e+06	4.12192e+06	1.07193	1.35558	0.819242	0.791142	0.850656	1.34011	1.26462	0.764269	0.738055	0.793575	1.25018	0.604348	0.9657	1.07523	1.57538
A0A8M3AUS5	RNA helicase OS=Danio rerio OX=7955 GN=dhx15 PE=3 SV=1	dhx15	4	2	3	2	2	68.7	77038.1			307499	80774.6	153695	0.657822			1.39016	0.520626	0.810266			2.11327	0.791439	1.23174			0.374509	1.55633
A0A8M3AV68	NSFL1 cofactor p47 OS=Danio rerio OX=7955 GN=nsfl1c PE=4 SV=1	nsfl1c	16	5	15	5	5	40.6	10841.3	173236		569529	420303	836444	0.0356299	0.513099		0.99099	1.04267	1.69722	14.4008		27.8134	29.2639	47.6346			1.05215	1.62776
A0A8M3AVG6	Oxoglutarate dehydrogenase (succinyl-transferring) OS=Danio rerio OX=7955 GN=ogdha PE=3 SV=1	ogdha	20	21	120	21	21	117.2	1.01022e+07	9.92245e+06	4.01168e+06	1.52924e+07	1.04189e+07	1.3775e+07	1.26089	1.11611	0.731793	1.01054	0.981593	1.06149	0.885175	0.580378	0.80145	0.778492	0.84186	0.655665	1.38091	0.971354	1.0814
A0A8M3AVI2	basement membrane-specific heparan sulfate proteoglycan core protein isoform X8 OS=Danio rerio OX=7955 GN=hspg2 PE=4 SV=1	hspg2	4	12	22	12	12	401.7	113961	391007	96428.1	801878	1.02051e+06	1.34657e+06	0.239642	0.741001	0.296355	0.892758	1.61984	1.74824	3.09212	1.23666	3.72538	6.75941	7.29521	0.399939	3.01246	1.81442	1.07927
A0A8M3AWH2	Protein VAC14 homolog OS=Danio rerio OX=7955 GN=vac14 PE=3 SV=1	vac14	1	1	1	1	1	88.6			196029	218745		67533.5			2.35481	0.9519		0.342704							0.404236
A0A8M3AY52	complement component C8 alpha chain isoform X1 OS=Danio rerio OX=7955 GN=c8a PE=3 SV=1	c8a	14	8	44	8	8	66.1	1.70568e+06	3.50949e+06	2.09256e+06	4.58736e+06	2.48432e+06	2.39632e+06	0.806132	1.49478	1.4454	1.14786	0.886265	0.699226	1.85427	1.79301	1.42391	1.0994	0.867383	0.966963	0.794145	0.772103	0.788958
A0A8M3AYZ1	Kinesin light chain OS=Danio rerio OX=7955 GN=klc1a PE=3 SV=1	klc1a	3	2	5	2	2	71.8	467670	696128	488076	502194	570052	655767	1.09705	1.47165	1.67331	0.623701	1.00937	0.949733	1.34146	1.52528	0.568525	0.920075	0.865714	1.13703	0.372735	1.61836	0.940917
A0A8M3AZ75	Beta-glucuronidase OS=Danio rerio OX=7955 GN=gusb PE=3 SV=1	gusb	1	1	8	1	1	72.8	820180	333751	105887	1.00692e+06	512873	1.13252e+06	1.66221	0.609573	0.313631	1.08041	0.784574	1.41705	0.366725	0.188684	0.649987	0.472007	0.852513	0.514509	3.44485	0.72618	1.80614
A0A8M3AZE9	KH domain containing, RNA binding, signal transduction associated 1a isoform X1 OS=Danio rerio OX=7955 GN=khdrbs1a PE=3 SV=1	khdrbs1a	18	10	138	10	10	40.2	2.80323e+07	2.81148e+07	8.87127e+06	5.6831e+07	4.3275e+07	6.05986e+07	0.984628	0.88997	0.455408	1.05686	1.14736	1.31414	0.903864	0.462518	1.07336	1.16527	1.33466	0.511712	2.32068	1.08563	1.14536
A0A8M3AZQ3	plakophilin-3 isoform X1 OS=Danio rerio OX=7955 GN=pkp3a PE=3 SV=1	pkp3a	21	20	70	20	20	95.4	5.90971e+06	3.25765e+06	2.99774e+06	8.19612e+06	5.11852e+06	4.79938e+06	1.54743	0.768736	1.14721	1.13625	1.01167	0.775883	0.496781	0.741361	0.734277	0.653771	0.5014	1.49233	0.990445	0.890361	0.766934
A0A8M3B009	Gelsolin OS=Danio rerio OX=7955 GN=gsnb PE=4 SV=1	gsnb	31	28	174	1	29	80.1	3.34087e+07	2.19753e+07	9.79855e+06	3.95548e+07	2.48576e+07	3.91808e+07	1.56942	0.930339	0.672733	0.983776	0.881427	1.13636	0.592793	0.428651	0.626842	0.561627	0.724068	0.723105	1.46236	0.895963	1.28923
A0A8M3B0Y8	Ubiquitin carboxyl-terminal hydrolase 7 OS=Danio rerio OX=7955 GN=usp7 PE=3 SV=1	usp7	13	14	44	14	14	127.4	1.96277e+06	1.47125e+06	1.18178e+06	2.66214e+06	2.06465e+06	3.89164e+06	1.17587	0.794335	1.03474	0.844382	0.933652	1.43942	0.675527	0.879973	0.718089	0.794007	1.22413	1.30265	0.816036	1.10572	1.54171
A0A8M3B181	periostin isoform X2 OS=Danio rerio OX=7955 GN=postnb PE=4 SV=1	postnb	20	19	112	1	19	86	1.07702e+07	1.8518e+07	9.95983e+06	2.53784e+07	2.98262e+07	1.9301e+07	0.750666	1.16318	1.01456	0.936495	1.56917	0.830556	1.54952	1.35154	1.24755	2.09037	1.10642	0.872232	0.923056	1.67558	0.529295
A0A8M3B1I4	Calcium/calmodulin-dependent protein kinase OS=Danio rerio OX=7955 GN=camk2d1 PE=3 SV=1	camk2d1	18	11	49	7	7	65.7	6.04684e+06	5.9922e+06	4.20355e+06	8.29843e+06	3.88764e+06	4.04915e+06	1.47615	1.31831	1.49975	1.07255	0.716369	0.610283	0.893069	1.01599	0.726583	0.485295	0.413428	1.13764	0.715148	0.667914	0.851911
A0A8M3B1Z0	tumor protein D52-like 2a isoform X3 OS=Danio rerio OX=7955 GN=tpd52l2a PE=3 SV=1	tpd52l2a	9	2	2	2	2	22.4	20152.4	104359	50539.2	215364	176354	412165	0.163216	0.761717	0.598227	0.92348	1.07812	2.06097	4.66694	3.66526	5.65804	6.60552	12.6273	0.785366	1.54369	1.16746	1.91163
A0A8M3B2G8	Fibronectin OS=Danio rerio OX=7955 GN=fn1a PE=4 SV=1	fn1a	3	8	25	5	5	271.7	90885.4	818669	258191	1.56967e+06	1.36669e+06	728365	0.149113	1.21048	0.619104	1.36347	1.69254	0.737792	8.11786	4.15192	9.14389	11.3507	4.94789	0.511455	2.20233	1.24135	0.435908
A0A8M3B3E8	Protein Dr1 OS=Danio rerio OX=7955 GN=dr1 PE=3 SV=1	dr1	9	1	2	1	1	19.5	33723.3	31489.3	36411.2		106182	126864	0.665768	0.56025	1.05058		1.5823	1.5463	0.84151	1.57799		2.37666	2.32259	1.87519			0.977248
A0A8M3B4D9	integrin alpha-3 isoform X1 OS=Danio rerio OX=7955 GN=itga3b PE=3 SV=1	itga3b	3	3	15	3	3	114.8	249867	223550	310886	516220	475143	637772	0.820846	0.661843	1.49264	0.897855	1.17822	1.29355	0.806293	1.81842	1.09382	1.43537	1.57587	2.25528	0.60152	1.31226	1.09789
A0A8M3B4M6	neural cell adhesion molecule 1 isoform X5 OS=Danio rerio OX=7955 GN=ncam1a PE=4 SV=1	ncam1a	7	7	14	7	7	108.6	677494	896631	478634	1.24442e+06	1.06255e+06	1.88979e+06	0.859506	1.02514	0.887459	0.83585	1.01751	1.4802	1.19271	1.03252	0.972478	1.18384	1.72215	0.865694	0.941846	1.21734	1.45472
A0A8M3B580	Heterogeneous nuclear ribonucleoprotein K OS=Danio rerio OX=7955 GN=hnrnpk PE=4 SV=1	hnrnpk	14	5	18	4	4	47.6	212568	577174	111029	971957	997977	806678	0.458298	1.12146	0.349854	1.10947	1.62412	1.07378	2.44701	0.763376	2.42084	3.54382	2.34297	0.311962	3.17124	1.46388	0.661144
A0A8M3B5Q3	Ubiquitinyl hydrolase 1 OS=Danio rerio OX=7955 GN=usp9 PE=3 SV=1	usp9	1	1	1	1	1	294.7
A0A8M3B5S9	Coiled-coil domain-containing protein 93 OS=Danio rerio OX=7955 GN=ccdc93 PE=3 SV=1	ccdc93	3	2	10	2	2	74	297386	268449	349375	348059	404387	338852	1.17508	0.955955	2.01763	0.728147	1.20613	0.826652	0.81352	1.71701	0.619655	1.02642	0.703483	2.11059	0.360892	1.65643	0.685376
A0A8M3B6K6	drebrin-like isoform X1 OS=Danio rerio OX=7955 GN=dbnla PE=3 SV=1	dbnla	9	4	8	3	3	55.7	781791	553237	386974	1.90934e+06	1.51495e+06	2.58233e+06	0.802008	0.511477	0.58019	1.03702	1.1731	1.63555	0.637745	0.723422	1.29303	1.4627	2.03932	1.13434	1.78738	1.13122	1.39422
A0A8M3B6S6	small glutamine-rich tetratricopeptide repeat-containing protein alpha OS=Danio rerio OX=7955 GN=sgta PE=3 SV=1	sgta	14	4	14	4	4	34.2	208170	329035	319230	1.2265e+06	866144	1.22237e+06	0.395659	0.5636	0.886761	1.23421	1.24263	1.4344	1.42446	2.24123	3.11938	3.14065	3.62533	1.57339	1.39182	1.00682	1.15433
A0A8M3B7G3	Endophilin-B1 OS=Danio rerio OX=7955 GN=sh3glb1b PE=4 SV=1	sh3glb1b	4	2	3	1	1	40.3	162199	340876	208182	408374	206114		0.808343	1.53099	1.51633	1.07752	0.77536		1.89398	1.87585	1.33299	0.959196		0.990423	0.71061	0.71958
A0A8M3B7N0	Protein-tyrosine-phosphatase OS=Danio rerio OX=7955 GN=ptprfb PE=3 SV=1	ptprfb	1	1	1	1	1	212.2	67121.1	186210	110096	258008	68032.2		0.643211	1.60814	1.54194	1.30902	0.492104		2.50018	2.39726	2.03513	0.765074		0.958833	0.84894	0.375935
A0A8M3B826	Polypeptide N-acetylgalactosaminyltransferase OS=Danio rerio OX=7955 GN=galnt2 PE=3 SV=1	galnt2	2	1	1	1	1	64.6	91224.2			281210	128127	129771	0.764961			1.24847	0.810993	0.671847			1.63207	1.06018	0.878275			0.649591	0.828424
A0A8M3BC60	Peptidylprolyl isomerase OS=Danio rerio OX=7955 GN=si:ch73-199g24.2 PE=4 SV=1	si:ch73-199g24.2	3	3	8	3	3	133.8	287410	1.0859e+06	525370	1.08417e+06	693859	1.28553e+06	0.459212	1.56361	1.22681	0.917124	0.836818	1.26812	3.40498	2.67156	1.99717	1.82229	2.76151	0.784605	0.747566	0.912436	1.5154
A0A8M3BE15	Procollagen-proline 4-dioxygenase OS=Danio rerio OX=7955 GN=p4ha1a PE=3 SV=1	p4ha1a	6	4	6	4	4	61.9	68366.8	95489.6	60615.5	339575	795589	1.15333e+06	0.215699	0.27151	0.279504	0.567226	1.89469	2.24658	1.25875	1.29581	2.62972	8.78399	10.4154	1.02944	2.0294	3.34028	1.18572
A0A8M3BEG6	Core histone macro-H2A OS=Danio rerio OX=7955 GN=h2afy2 PE=4 SV=1	h2afy2	16	6	13	5	6	39.8	979178	396691		647204	518358	638945	2.03419	0.742692		0.71185	0.812845	0.819516	0.365104		0.349943	0.399592	0.402871			1.14188	1.00821
A0A8M6YU45	serine proteinase inhibitor, clade A, member 1 isoform X1 OS=Danio rerio OX=7955 GN=serpina1 PE=3 SV=1	serpina1	21	13	94	1	1	48.1	263623	203841	155136	838302	487041	927242	0.726955	0.506573	0.625228	1.22389	1.01376	1.57863	0.696842	0.860064	1.68358	1.39454	2.17157	1.23423	1.95751	0.828314	1.5572
A0A8M6YU74	Non-specific serine/threonine protein kinase OS=Danio rerio OX=7955 GN=si:ch211-89p3.3 PE=3 SV=1	si:ch211-89p3.3	1	2	4	1	1	200.2	57954.2				65423.6		1.24141				1.05782					0.852114
A0A8M6YVR9	Glycine--tRNA ligase OS=Danio rerio OX=7955 GN=gars PE=3 SV=1	gars	19	19	60	19	19	84.7	2.75013e+06	5.4425e+06	4.69429e+06	9.20491e+06	8.04752e+06	8.683e+06	0.561643	1.00169	1.40113	0.995279	1.24056	1.09482	1.7835	2.4947	1.77209	2.20881	1.94931	1.39877	0.710339	1.24644	0.88252
A0A8M6YWS7	integrin alpha-3 isoform X1 OS=Danio rerio OX=7955 GN=itga3a PE=3 SV=1	itga3a	1	1	2	1	1	118.3		301647	93672.9	174228	82392.3	177230		2.16616	1.09089	0.735023	0.495563	0.871898						0.503604	0.673785	0.674214	1.75941
A0A8M6YXL6	rho guanine nucleotide exchange factor 7 isoform X4 OS=Danio rerio OX=7955 GN=arhgef7b PE=4 SV=1	arhgef7b	2	1	1	1	1	73
A0A8M6YXS6	keratin 5 isoform X1 OS=Danio rerio OX=7955 GN=krt5 PE=3 SV=1	krt5	51	48	608	18	53	58.2	3.59239e+08	3.85192e+08	5.94375e+08	3.82491e+08	5.27264e+08	3.51878e+08	1.09528	1.05839	2.64853	0.617421	1.21344	0.662368	0.966321	2.41812	0.56371	1.10788	0.604747	2.5024	0.233119	1.96534	0.545859
A0A8M6Z121	catenin beta-1 isoform X2 OS=Danio rerio OX=7955 GN=ctnnb1 PE=3 SV=1	ctnnb1	18	13	70	12	12	80.1	3137323	4.67875e+06	3.441e+06	1.00493e+07	6.21447e+06	4.4996e+06	0.776823	1.04405	1.24523	1.31739	1.16149	0.687862	1.34399	1.60297	1.69587	1.49518	0.88548	1.19269	1.05795	0.881659	0.592224
A0A8M6Z1R1	mitochondrial import receptor subunit TOM40 homolog isoform X1 OS=Danio rerio OX=7955 GN=tomm40 PE=3 SV=1	tomm40	3	1	3	1	1	38.1				59971.7	42444.4	78330.8				0.69639	0.702679	1.06068								1.00903	1.50949
A0A8M6Z250	Signal recognition particle subunit SRP72 OS=Danio rerio OX=7955 GN=srp72 PE=3 SV=1	srp72	4	2	4	2	2	74.3	214166	314919	395383	233426	154027	296678	1.05558	1.39884	2.84814	0.609127	0.573042	0.902801	1.32518	2.69816	0.577053	0.542867	0.855263	2.03607	0.213869	0.940758	1.57545
A0A8M6Z2M1	Glutathione reductase OS=Danio rerio OX=7955 GN=gsr PE=3 SV=1	gsr	9	4	13	4	4	54.1	580286	690734	379382	616565	492740	1.02737e+06	1.21486	1.30324	1.16081	0.683411	0.778665	1.32794	1.07274	0.955511	0.562541	0.640949	1.09307	0.890717	0.588734	1.13938	1.7054
A0A8M6Z3L7	Arginine--tRNA ligase, cytoplasmic OS=Danio rerio OX=7955 GN=rars PE=3 SV=1	rars	15	9	20	1	1	67.7		71901	67754.7	272069		113333		0.652308	0.996854	1.45007		0.704388						1.5282	1.45464
A0A8M6Z447	Carnitine O-palmitoyltransferase OS=Danio rerio OX=7955 GN=LOC100333227 PE=3 SV=1	LOC100333227	1	1	3	1	1	89.5	691762	209058	149216	295076	154384	150485	3.32405	0.905323	1.04791	0.750694	0.559964	0.446446	0.272355	0.315252	0.225837	0.168458	0.134308	1.1575	0.716369	0.745928	0.797276
A0A8M6Z7W7	Acylamino-acid-releasing enzyme OS=Danio rerio OX=7955 GN=apeh PE=3 SV=1	apeh	5	3	8	3	3	83.1	402083	201909		608159	366273	870732	1.0847	0.49088		0.868613	0.745838	1.45024	0.452551		0.800789	0.687601	1.337			0.858654	1.94445
A0A8M6Z7Z9	pre-mRNA-processing factor 40 homolog A isoform X1 OS=Danio rerio OX=7955 GN=prpf40a PE=4 SV=1	prpf40a	4	3	5	3	3	87.4	164529	170092		48641.9	371632	55595.3	1.34123	1.2496		0.209937	2.28676	0.27981	0.931681		0.156525	1.70497	0.208622			10.8926	0.122361
A0A8M6Z8E5	Prohibitin OS=Danio rerio OX=7955 GN=phb2a PE=3 SV=1	phb2a	4	1	1	1	1	33.3	208311	184496	151394	381551			1.18936	0.949329	1.26333	1.15338			0.798181	1.06219	0.969749			1.33076	0.912975
A0A8M9P366	Gelsolin OS=Danio rerio OX=7955 GN=gsna PE=4 SV=1	gsna	13	13	97	12	12	81.4	2.11143e+07	1.42352e+07	9.31432e+06	2.20061e+07	1.41577e+07	1.74339e+07	1.70366	1.03513	1.09839	0.940085	0.862277	0.868491	0.607595	0.644726	0.551803	0.506133	0.50978	1.06111	0.855872	0.917234	1.00721
A0A8M9P798	Dynamin GTPase OS=Danio rerio OX=7955 GN=dnm2a PE=3 SV=1	dnm2a	13	12	37	6	12	97.6	2.37747e+06	3.72035e+06	2.43954e+06	7.08545e+06	4.33441e+06	4.62736e+06	0.766727	1.08128	1.14984	1.2098	1.05513	0.921349	1.41025	1.49967	1.57787	1.37615	1.20167	1.06341	1.05214	0.872154	0.873211
A0A8M9PBU2	Receptor protein-tyrosine kinase OS=Danio rerio OX=7955 GN=epha7 PE=4 SV=1	epha7	3	3	14	1	3	111.5	301476	757661	334777	956809	803918	458456	0.66155	1.49835	1.07366	1.11161	1.33159	0.621115	2.2649	1.62294	1.68031	2.01283	0.938878	0.716563	1.03535	1.19789	0.466447
A0A8M9PC08	Phosphoinositide phospholipase C OS=Danio rerio OX=7955 GN=LOC100149080 PE=4 SV=1	LOC100149080	3	3	4	1	1	104.8						234900						0.815836
A0A8M9PCT2	Core histone macro-H2A OS=Danio rerio OX=7955 GN=h2afy PE=4 SV=1	h2afy	11	4	5	3	3	38.1	157605			244034	39828.8	82381.8	1.59024			1.30365	0.303345	0.5132			0.819782	0.190754	0.32272			0.232689	1.69181
A0A8M9PF48	neural cell adhesion molecule L1-like protein isoform X1 OS=Danio rerio OX=7955 GN=chl1a PE=3 SV=1	chl1a	1	1	2	1	1	147.5						111932						0.815836
A0A8M9PFM1	Protein-serine/threonine phosphatase OS=Danio rerio OX=7955 GN=si:ch211-203d1.3 PE=3 SV=1	si:ch211-203d1.3	7	4	10	4	4	68.8	1.10525e+06	788125	599250	707408	397583	467574	2.1556	1.38526	1.70812	0.73046	0.585309	0.563021	0.642633	0.79241	0.338866	0.271529	0.26119	1.23307	0.42764	0.801288	0.96192
A0A8M9PHD2	Sorting nexin OS=Danio rerio OX=7955 GN=snx9b PE=3 SV=1	snx9b	2	1	4	1	1	66.2	32133.8	16492.3		83232.3	111102	88706.3	0.64013	0.296084		0.877841	1.67062	1.091	0.462537		1.37135	2.60981	1.70434			1.9031	0.653053
A0A8M9PI97	spectrin alpha chain, non-erythrocytic 1 isoform X10 OS=Danio rerio OX=7955 GN=spna2 PE=3 SV=1	spna2	31	80	346	80	80	282	4.02169e+07	3.31857e+07	2.39488e+07	6.43614e+07	4.9988e+07	5.85152e+07	1.18001	0.877519	1.02698	0.999819	1.10711	1.06001	0.743652	0.870316	0.847295	0.938221	0.898307	1.17033	0.973549	1.10731	0.957458
A0A8M9PJ88	Heme oxygenase (biliverdin-producing) OS=Danio rerio OX=7955 GN=hmox2b PE=3 SV=1	hmox2b	6	1	5	1	1	35.3		141281	272533		155974	283793		0.78843	2.46646		0.729044	1.08498						3.12832			1.48822
A0A8M9PJQ1	Ribonuclease H OS=Danio rerio OX=7955 GN=thy1 PE=3 SV=1	thy1	5	5	43	5	5	112.6	2.64767e+07	1.63776e+07	4.80667e+06	1.89823e+07	6.63108e+06	9.81028e+06	2.52657	1.40846	0.670371	0.959038	0.477641	0.577983	0.55746	0.265328	0.379581	0.189047	0.228761	0.475959	1.43061	0.498041	1.21008
A0A8M9PKL1	tumor protein D54 isoform X6 OS=Danio rerio OX=7955 GN=tpd52l2b PE=3 SV=1	tpd52l2b	33	6	24	6	6	24	1.55782e+06	1.82182e+06	968178	3.04799e+06	2.21167e+06	2.91034e+06	0.986684	1.0399	0.896226	1.0221	1.05738	1.13807	1.05394	0.908321	1.03589	1.07165	1.15343	0.861837	1.14045	1.03452	1.07632
A0A8M9PM15	caprin-1 isoform X1 OS=Danio rerio OX=7955 GN=caprin1b PE=3 SV=1	caprin1b	3	2	12	2	2	76.6		233189		839645	899629	768945		0.405191		0.857113	1.30929	0.915344								1.52756	0.699115
A0A8M9PM31	Protein kinase C OS=Danio rerio OX=7955 GN=prkca PE=3 SV=1	prkca	1	1	2	1	1	77.3
A0A8M9PN35	DNA helicase OS=Danio rerio OX=7955 GN=chd4b PE=3 SV=1	chd4b	2	5	9	1	1	214.1
A0A8M9PNE8	plectin isoform X2 OS=Danio rerio OX=7955 GN=pleca PE=4 SV=1	pleca	17	88	294	76	76	544.8	7.9548e+07	1.77213e+07	5.85958e+07	5.24697e+07	7.22869e+07	9.15809e+07	1.69449	0.340199	1.82422	0.591747	1.1623	1.20442	0.200767	1.07656	0.349218	0.685928	0.710788	5.36223	0.324383	1.96418	1.03624
A0A8M9PNJ0	Stathmin OS=Danio rerio OX=7955 GN=stmn1a PE=3 SV=1	stmn1a	26	4	17	4	4	17	1.33076e+06	7.04072e+06	2.15009e+06	5.19254e+06	7.10794e+06	9.38657e+06	0.32758	1.56193	0.773528	0.676729	1.32071	1.42656	4.76809	2.36134	2.06585	4.03174	4.35484	0.495239	0.87486	1.95162	1.08014
A0A8M9PNK3	Fumarylacetoacetase OS=Danio rerio OX=7955 GN=fah PE=3 SV=1	fah	13	7	28	7	7	50	5.16515e+06	1.78059e+06	503311	2.55683e+06	2.43677e+06	5.10646e+06	2.33355	0.72498	0.332332	0.611581	0.830991	1.42436	0.310677	0.142415	0.262082	0.356106	0.610382	0.458401	1.84027	1.35876	1.71405
A0A8M9PP61	Protein farnesyltransferase subunit beta OS=Danio rerio OX=7955 GN=fntb PE=3 SV=1	fntb	5	2	3	2	2	43.3	227915	266142	155730	331666	341655	528439	0.97595	1.02706	0.974606	0.751923	1.10431	1.39706	1.05237	0.998623	0.770452	1.13152	1.43149	0.948931	0.771514	1.46865	1.2651
A0A8M9PQ85	complement factor B isoform X1 OS=Danio rerio OX=7955 GN=cfb PE=4 SV=1	cfb	14	11	40	10	11	84.9	1.79144e+06	5.31146e+06	1.66779e+06	5.75515e+06	3.65411e+06	4.3909e+06	0.62928	1.68144	0.856217	1.07033	0.968884	0.952269	2.67201	1.36063	1.70087	1.53967	1.51327	0.509216	1.25006	0.905223	0.982852
A0A8M9PSI2	Hepatocyte growth factor-regulated tyrosine kinase substrate OS=Danio rerio OX=7955 GN=hgs PE=4 SV=1	hgs	5	4	6	4	4	86.8		106840	191422	288443	279177	73202.9		0.677428	1.96833	1.07444	1.48263	0.317977						2.90559	0.545862	1.37991	0.214469
A0A8M9PSM1	Carboxypeptidase D OS=Danio rerio OX=7955 GN=cpda PE=3 SV=1	cpda	1	1	1	1	1	149.9				67962.3		85921				0.617963		0.911047
A0A8M9PTJ2	low-density lipoprotein receptor-related protein 1 isoform X1 OS=Danio rerio OX=7955 GN=lrp1ab PE=3 SV=1	lrp1ab	2	11	28	5	11	509.9	1.78237e+06	2.87201e+06	1.8243e+06	3.20047e+06	2.27241e+06	3.06323e+06	0.941171	1.36673	1.40789	0.894749	0.905742	0.998653	1.45216	1.49589	0.950676	0.962357	1.06108	1.03011	0.635526	1.01229	1.10258
A0A8M9PW37	Arf-GAP with coiled-coil, ANK repeat and PH domain-containing protein OS=Danio rerio OX=7955 GN=LOC110438288 PE=4 SV=1	LOC110438288	2	1	4	1	1	63.9	28453.8	33644.4		211562	93236.9	164474	0.353794	0.377007		1.39272	0.875077	1.26262	1.06561		3.93654	2.47341	3.5688			0.628321	1.44287
A0A8M9PX21	chondroitin sulfate proteoglycan 2 isoform X1 OS=Danio rerio OX=7955 GN=vcana PE=4 SV=1	vcana	0	1	1	1	1	955.9					173222	117481					1.18869	0.659404									0.554731
A0A8M9PZH4	60S acidic ribosomal protein P2 OS=Danio rerio OX=7955 GN=rplp2 PE=3 SV=1	rplp2	8	1	3	1	1	15.5	49248.4				75342.8	113575	0.819732				0.946607	1.16715				1.15478	1.42382				1.23298
A0A8M9PZU3	cAMP-dependent protein kinase OS=Danio rerio OX=7955 GN=prkacaa PE=3 SV=1	prkacaa	11	5	13	2	5	43.9	1.07945e+06	1.43072e+06	456857	1.75871e+06	947507	1.23256e+06	1.2393	1.48032	0.76658	1.06903	0.821119	0.873669	1.19448	0.618557	0.862603	0.662566	0.704968	0.517847	1.39454	0.7681	1.064
A0A8M9Q0J3	Transcription elongation factor SPT5 OS=Danio rerio OX=7955 GN=supt5h PE=3 SV=1	supt5h	4	4	6	4	4	120.5	151672	254717	155659	370068	145864	194445	0.945067	1.43035	1.41753	1.22083	0.686046	0.74803	1.51349	1.49993	1.2918	0.725923	0.791511	0.99104	0.861238	0.561949	1.09035
A0A8M9Q171	Tetraspanin OS=Danio rerio OX=7955 GN=cd82a PE=3 SV=1	cd82a	4	1	2	1	1	28.6				43230.2	213757	105405				0.250372	1.76502	0.71188								7.04957	0.403328
A0A8M9Q598	Glucose-6-phosphate 1-dehydrogenase OS=Danio rerio OX=7955 GN=g6pd PE=3 SV=1	g6pd	13	9	47	9	9	58.6	3.48042e+06	2.7857e+06	2.09302e+06	5.62348e+06	2.2615e+06	4.63956e+06	1.32134	0.953113	1.16133	1.13033	0.648078	1.08749	0.721323	0.878905	0.855442	0.490471	0.823018	1.21846	0.973305	0.573353	1.67802
A0A8M9Q5S4	Optineurin OS=Danio rerio OX=7955 GN=optn PE=4 SV=1	optn	3	1	1	1	1	59.2	98620.8			376249	187992	103560	0.68014			1.3738	0.97863	0.440947			2.01988	1.43887	0.648319			0.712353	0.450576
A0A8M9Q7K5	protein scribble homolog isoform X6 OS=Danio rerio OX=7955 GN=scrib PE=4 SV=1	scrib	1	2	3	2	2	222.2	102381	47896.5	126687	146454	154564	70661.2	1.25142	0.527611	2.26317	0.947768	1.42607	0.533247	0.421609	1.80848	0.757354	1.13956	0.426114	4.28946	0.41878	1.50466	0.373929
A0A8M9Q812	HECT-type E3 ubiquitin transferase OS=Danio rerio OX=7955 GN=huwe1 PE=4 SV=1	huwe1	5	20	51	20	20	497.8	2.20211e+06	3.59251e+06	2.09349e+06	4.0683e+06	3.24176e+06	2.43758e+06	0.99	1.45553	1.37552	0.968335	1.10008	0.676579	1.47023	1.38942	0.978116	1.11119	0.683413	0.945034	0.703975	1.13605	0.615026
A0A8M9Q8L1	Annexin OS=Danio rerio OX=7955 GN=zgc:110283 PE=3 SV=1	zgc:110283	28	9	33	2	2	38.1	925773	351648	231390	942596	840635	1.46784e+06	1.54205	0.527873	0.563299	0.831259	1.05694	1.50951	0.342319	0.365293	0.539062	0.68541	0.978899	1.06711	1.4757	1.27149	1.42819
A0A8M9Q913	Protein kinase C OS=Danio rerio OX=7955 GN=prkcea PE=3 SV=1	prkcea	1	1	3	1	1	84.2	234905	261705	152332	259661	129697	278344	1.41453	1.42024	1.34065	0.827839	0.589519	1.03483	1.00403	0.947768	0.585239	0.416759	0.731567	0.943962	0.617491	0.712118	1.75537
A0A8M9Q9M9	Galactose mutarotase OS=Danio rerio OX=7955 GN=galm PE=3 SV=1	galm	11	3	9	3	3	34.7	197020	255226	101499	606482	402528	800666	0.660934	0.771614	0.497636	1.07717	1.01928	1.65831	1.16746	0.752928	1.62977	1.54218	2.50903	0.644929	2.16457	0.946256	1.62694
A0A8M9QA09	Nuclear factor 1 OS=Danio rerio OX=7955 GN=nfic PE=3 SV=1	nfic	2	1	2	1	1	58.4	91707.6	260916	191125	170359		118514	0.727723	1.8659	2.21656	0.71572		0.580625	2.56403	3.04588	0.983506		0.797865	1.18793	0.322897
A0A8M9QBK3	Ubiquitin carboxyl-terminal hydrolase 47 OS=Danio rerio OX=7955 GN=usp47 PE=4 SV=1	usp47	1	1	1	1	1	156	179268	77928	74215.7	459536	516940	861670	0.65512	0.256649	0.396383	0.88911	1.42596	1.94412	0.391758	0.605055	1.35717	2.17664	2.96759	1.54446	2.24306	1.6038	1.36338
A0A8M9QBU3	14-3-3 protein epsilon isoform X1 OS=Danio rerio OX=7955 GN=ywhae1 PE=3 SV=1	ywhae1	48	15	116	6	6	27.3	7.82796e+06	8.5447e+06	3.01814e+06	1.05414e+07	9.89492e+06	1.1103e+07	1.2186	1.19878	0.68668	0.868822	1.16272	1.06714	0.983729	0.563497	0.712964	0.954139	0.875706	0.572818	1.26525	1.33827	0.917796
A0A8M9QD55	Matrix remodeling-associated protein 8 OS=Danio rerio OX=7955 GN=mxra8a PE=4 SV=1	mxra8a	2	1	1	1	1	51.5				105446	108312					0.690229	1.01081									1.46446
A0A8M9QD95	LOW QUALITY PROTEIN: low-density lipoprotein receptor-related protein 1 OS=Danio rerio OX=7955 GN=lrp1aa PE=3 SV=1	lrp1aa	2	8	16	2	2	508.5
A0A8M9QDJ7	Protein kinase C delta type OS=Danio rerio OX=7955 GN=prkcdb PE=3 SV=1	prkcdb	4	3	4	3	3	77.8	681272	1.38066e+06	1.03461e+06	1.88973e+06	1.31179e+06	2.38041e+06	0.622396	1.13673	1.38141	0.914037	0.904608	1.34265	1.82638	2.21951	1.46858	1.45343	2.15722	1.21525	0.661668	0.989684	1.48423
A0A8M9QFC7	Dynamin-like 120 kDa protein, mitochondrial OS=Danio rerio OX=7955 GN=opa1 PE=4 SV=1	opa1	2	2	7	2	2	104.6	273263	549464	374990	695476	388395		0.791319	1.43396	1.58705	1.06628	0.848971		1.81211	2.00558	1.34747	1.07285		1.10676	0.67186	0.7962
A0A8M9QGB2	Non-specific serine/threonine protein kinase OS=Danio rerio OX=7955 GN=rps6kal PE=3 SV=1	rps6kal	5	3	12	1	1	56.9		200165	71741.7					1.75333	1.01911									0.581243
A0A8M9QGE4	N-acetylglucosamine-6-sulfatase OS=Danio rerio OX=7955 GN=gnsb PE=3 SV=1	gnsb	4	2	6	2	2	51.2		68283.6	227452	210199	262308			0.423393	2.28713	0.765682	1.36226							5.40191	0.334778	1.77914
A0A8M9QIL1	drebrin-like protein isoform X2 OS=Danio rerio OX=7955 GN=dbnlb PE=3 SV=1	dbnlb	19	8	20	7	8	51.2	593793	986705	456593	1.90108e+06	906830	1.16634e+06	0.783164	1.17282	0.880132	1.32751	0.9028	0.949749	1.49754	1.12382	1.69505	1.15276	1.21271	0.75044	1.5083	0.680072	1.052
A0A8M9QKC3	Arginyl-tRNA--protein transferase 1 OS=Danio rerio OX=7955 GN=ate1 PE=3 SV=1	ate1	4	2	8	2	2	61.3	190038	383991	461795	456823	386125	427191	0.653398	1.18983	2.32053	0.831578	1.0021	0.906826	1.82099	3.55148	1.2727	1.53368	1.38786	1.95031	0.358357	1.20506	0.904922
A0A8M9QKH6	DNA helicase OS=Danio rerio OX=7955 GN=atrx PE=4 SV=1	atrx	1	2	3	2	2	232	1.3159e+06	1.47505e+06	889767	1.80457e+06	871128	1.62054e+06	1.3079	1.32126	1.2925	0.949606	0.653556	0.994434	1.01021	0.988227	0.726055	0.499699	0.760329	0.978236	0.734705	0.688239	1.52157
A0A8M9QL92	Deoxyribodipyrimidine photo-lyase OS=Danio rerio OX=7955 GN=zgc:66475 PE=3 SV=1	zgc:66475	2	1	1	1	1	50.5	213887		124504	311180	210346		1.3147		1.11848	1.01268	0.975944			0.850748	0.770274	0.742334			0.905408	0.963727
A0A8M9QMN2	lethal(2) giant larvae protein homolog 2 isoform X1 OS=Danio rerio OX=7955 GN=llgl2 PE=3 SV=1	llgl2	4	4	12	4	4	111.9	719444	1.08836e+06	509776	1.24595e+06	1.40978e+06	901606	0.970923	1.3237	1.00547	0.890239	1.4361	0.751224	1.36334	1.03558	0.916899	1.47911	0.773721	0.759592	0.885396	1.61317	0.523098
A0A8N1TQ76	Secretory carrier-associated membrane protein OS=Danio rerio OX=7955 GN=scamp2 PE=3 SV=1	scamp2	6	2	13	2	2	36	1.32028e+06	1.23535e+06	674927	2.22262e+06	1.39114e+06	1.80351e+06	1.21045	1.0207	0.904359	1.07886	0.962726	1.02086	0.84324	0.747125	0.891288	0.795344	0.843369	0.886018	1.19296	0.892354	1.06038
A0A8N1TQB9	Procollagen-lysine 5-dioxygenase OS=Danio rerio OX=7955 GN=plod1a PE=4 SV=1	plod1a	10	6	14	6	6	84.2		128507		486217	1.94149e+06	1.95584e+06		0.135668		0.301559	1.71675	1.41456								5.69292	0.823977
A0A8N1TQK8	beta-centractin OS=Danio rerio OX=7955 GN=actr1 PE=3 SV=1	actr1	7	3	16	3	3	42.4	135884	1.64407e+06	1.06464e+06	2.30069e+06	965796	962088	0.152315	1.66082	1.74413	1.36537	0.817164	0.665817	10.9039	11.4508	8.96416	5.36496	4.37132	1.05016	0.78284	0.59849	0.814791
A0A8N1TSB5	Heme oxygenase OS=Danio rerio OX=7955 GN=hmox1a PE=3 SV=1	hmox1a	5	1	2	1	1	30.4		288003	212670					1.37006	1.64067									1.19752
A0A8N1TST1	Ubiquitin carboxyl-terminal hydrolase OS=Danio rerio OX=7955 GN=uchl5 PE=3 SV=1	uchl5	14	5	21	5	5	37.6	295311	271462	34601.7	937307	1.05793e+06	872710	0.674878	0.559089	0.11557	1.13408	1.82494	1.23135	0.828431	0.171245	1.68043	2.70411	1.82455	0.20671	9.81299	1.60918	0.674731
A0A8N1TUC6	Structural maintenance of chromosomes protein OS=Danio rerio OX=7955 GN=smc4 PE=3 SV=1	smc4	6	8	13	8	8	145.7	114025	236453	565811	713692	776416	1.04614e+06	0.261849	0.489355	1.899	0.86772	1.34584	1.48322	1.86884	7.25225	3.31382	5.13976	5.66439	3.88061	0.456936	1.55101	1.10207
A0A8N1TXV4	Fructose-bisphosphatase OS=Danio rerio OX=7955 GN=fbp1a PE=3 SV=1	fbp1a	9	3	11	3	3	36.7	2.15143e+06	1.60086e+06	779917	3.14444e+06	1.80965e+06	2.70487e+06	1.39917	0.938261	0.7413	1.08269	0.888357	1.08606	0.670582	0.529813	0.773808	0.634915	0.776218	0.790079	1.46053	0.820508	1.22255
A0A8N1TYC1	AP complex subunit sigma OS=Danio rerio OX=7955 GN=ap2s1 PE=3 SV=1	ap2s1	5	1	5	1	1	17	183328	172118		425191	231572	368170	0.877485	0.742442		1.07749	0.836651	1.08799	0.846102		1.22792	0.953465	1.23989			0.776485	1.30041
A0A8N1YZD3	Poly [ADP-ribose] polymerase OS=Danio rerio OX=7955 GN=si:ch211-219a4.3 PE=3 SV=1	si:ch211-219a4.3	0	1	3	1	1	200.9	1.87996e+06	2.74836e+06	1488244	2.68567e+06	1.36597e+06	1.54779e+06	1.27221	1.67614	1.47193	0.962234	0.697751	0.646675	1.31751	1.15699	0.756349	0.548456	0.508309	0.878163	0.653724	0.725136	0.9268
A0A8N1Z2E1	Annexin OS=Danio rerio OX=7955 GN=anxa1a PE=3 SV=1	anxa1a	52	30	314	30	30	37.7	1.69228e+08	1.78222e+08	5.90599e+07	2.95111e+08	1.71259e+08	2.06426e+08	1.24313	1.17987	0.634072	1.14775	0.949611	0.936211	0.949107	0.510059	0.923272	0.763884	0.753105	0.53741	1.81013	0.827366	0.985889
A0A8N1Z331	protein kinase C and casein kinase substrate in neurons protein 3 OS=Danio rerio OX=7955 GN=pacsin3 PE=4 SV=1	pacsin3	5	2	3	2	2	44.2	537308	297906	316454	565909	310744	355496	1.78706	0.89294	1.53826	0.996508	0.78013	0.729989	0.499669	0.860774	0.557623	0.436543	0.408485	1.72269	0.647816	0.782863	0.935727
A0A8N1Z3B3	Non-specific serine/threonine protein kinase OS=Danio rerio OX=7955 GN=mapkapk2a PE=3 SV=1	mapkapk2a	13	7	29	7	7	44	685659	895703	195128	1.97648e+06	1.15653e+06	2.433e+06	0.740379	0.871639	0.30794	1.12994	0.942648	1.62201	1.17729	0.415923	1.52617	1.2732	2.19078	0.353289	3.66935	0.834245	1.72069
A0A8N7T728	Serine/threonine-protein phosphatase OS=Danio rerio OX=7955 GN=ppp1cc PE=3 SV=1	ppp1cc	15	5	12	2	2	37.1	697206	364886	130076	819886	483852	530134	1.82674	0.861586	0.498096	1.13733	0.95692	0.857561	0.471653	0.27267	0.622601	0.523841	0.469449	0.578115	2.28335	0.841375	0.896168
A0A8N7T743	tumor necrosis factor receptor superfamily member 16 OS=Danio rerio OX=7955 GN=nradd PE=4 SV=1	nradd	6	2	10	2	2	44.4	511636	394536	272499	1.02172e+06	520138	925020	1.11273	0.773286	0.866151	1.17645	0.853874	1.24206	0.694948	0.778406	1.05727	0.767372	1.11623	1.12009	1.35825	0.725804	1.45462
A0A8N7T7A0	Lon protease homolog, mitochondrial OS=Danio rerio OX=7955 GN=lonp1 PE=3 SV=1	lonp1	2	2	2	2	2	107.7				179563	117302					0.846338	0.788248									0.931363
A0A8N7T837	Leucine--tRNA ligase OS=Danio rerio OX=7955 GN=larsb PE=3 SV=1	larsb	10	10	14	10	10	134	70714.5	244485	439807	794580	336863	436927	0.241312	0.75188	2.19348	1.43557	0.867704	0.920542	3.1158	9.08982	5.94904	3.59578	3.81474	2.91733	0.654472	0.60443	1.06089
A0A8N7TCS4	Glucosamine-6-phosphate isomerase OS=Danio rerio OX=7955 GN=gnpda2 PE=3 SV=1	gnpda2	8	3	14	3	3	31.3	2.54398e+06	1.23652e+06	935800	2.3834e+06	1.53821e+06	2.0921e+06	1.87976	0.823414	1.01059	0.932404	0.857934	0.954413	0.438042	0.537614	0.496022	0.456406	0.507731	1.22731	0.922636	0.920131	1.11246
A0A8N7TDC7	Integrin beta OS=Danio rerio OX=7955 GN=itgb2 PE=3 SV=1	itgb2	5	4	16	4	4	84.5	654343	1.40287e+06	756061	1.45491e+06	963474	999653	0.83256	1.60862	1.40594	0.980087	0.925333	0.785279	1.93214	1.6887	1.1772	1.11143	0.94321	0.874006	0.697103	0.944133	0.848645
A0A8N7TEG6	Procollagen-proline 3-dioxygenase OS=Danio rerio OX=7955 GN=p3h3 PE=3 SV=1	p3h3	4	3	13	3	3	82.5	158218	372126		902641	1.14507e+06	996725	0.292426	0.619836		0.883267	1.59749	1.13736	2.11963		3.02048	5.46288	3.88941			1.80861	0.71197
A0A8N7TFK9	Calcium-transporting ATPase OS=Danio rerio OX=7955 GN=atp2a3 PE=3 SV=1	atp2a3	19	18	78	11	11	110.7	2.39162e+06	2.72156e+06	1369922	3.6625e+06	2.3596e+06	3.26532e+06	1.20236	1.23307	1.00656	0.974852	0.895429	1.01352	1.02554	0.837155	0.810781	0.744725	0.842943	0.816305	0.968496	0.918528	1.13189
A0A8N7UR03	Tumor necrosis factor receptor superfamily member 6 OS=Danio rerio OX=7955 GN=fas PE=4 SV=1	fas	8	2	5	2	2	33.2	168999	100522		338018	101972	265232	1.14552	0.614056		1.21304	0.521732	1.10996	0.536051		1.05894	0.455455	0.96896			0.430103	2.12746
A0A8N7UUL7	Protein GOLM2 OS=Danio rerio OX=7955 GN=casc4 PE=3 SV=1	casc4	2	1	1	1	1	49.4		149109	121456	178519	119769	143935		1.2456	1.64538	0.876091	0.837991	0.82372						1.32095	0.532454	0.956511	0.98297
A0A8N7UVN4	Ubiquitin carboxyl-terminal hydrolase OS=Danio rerio OX=7955 GN=usp10 PE=3 SV=1	usp10	15	12	54	12	12	93.6	1.19685e+06	1.49895e+06	1.24512e+06	3.97591e+06	3.30585e+06	2.38132e+06	0.697532	0.787296	1.06056	1.22681	1.4543	0.85685	1.12869	1.52044	1.75878	2.08492	1.2284	1.34709	1.15676	1.18543	0.589183
A0A8N7UYF3	Metalloendopeptidase OS=Danio rerio OX=7955 GN=npsn PE=4 SV=1	npsn	8	2	2	2	2	30.7	194307	1.24368e+06		671503	197434	366326	0.480238	2.77015		0.878687	0.368332	0.558987	5.76829		1.82969	0.766977	1.16398			0.419184	1.51762
A0A8N7UYL1	Serine/threonine-protein phosphatase OS=Danio rerio OX=7955 GN=ppp3ccb PE=3 SV=1	ppp3ccb	21	11	57	8	11	57.5	1.02506e+07	4.6467e+06	2.45408e+06	1.07321e+07	5.40527e+06	9.34771e+06	1.89726	0.775081	0.663842	1.05167	0.755163	1.06818	0.408527	0.349896	0.55431	0.398029	0.563014	0.856481	1.58421	0.718062	1.4145
A0A8N7UZV3	Staphylococcal nuclease domain-containing protein OS=Danio rerio OX=7955 GN=snd1 PE=4 SV=1	snd1	41	43	219	43	43	102.5	4.19796e+07	6.69793e+07	2.46011e+07	1.02537e+08	9.16905e+07	1.31105e+08	0.725298	1.04291	0.621206	0.937945	1.19578	1.3985	1.4379	0.856483	1.29318	1.64867	1.92817	0.595647	1.50988	1.27489	1.16953
A0A8N7UZX0	Isoleucine--tRNA ligase OS=Danio rerio OX=7955 GN=iars1 PE=3 SV=1	iars1	8	11	24	11	11	145.1	217196	987463	1.12911e+06	2.43395e+06	1.25596e+06	1.27965e+06	0.235787	0.966087	1.79145	1.39894	1.02918	0.857681	4.09729	7.59776	5.93305	4.3649	3.63753	1.85434	0.780895	0.735691	0.833359
A0A8N7UZX2	Adenylyl cyclase-associated protein OS=Danio rerio OX=7955 GN=cap1 PE=3 SV=1	cap1	55	27	187	27	27	49.4	4.91333e+07	3.6491e+07	1.65528e+07	9.03699e+07	6.78379e+07	1.03524e+08	1.07047	0.716489	0.527072	1.04241	1.11562	1.39252	0.669324	0.492376	0.973791	1.04218	1.30085	0.735631	1.97774	1.07023	1.2482
A0A8N7V051	Importin subunit alpha OS=Danio rerio OX=7955 GN=kpna3 PE=3 SV=1	kpna3	7	4	22	3	4	57.6	1.2829e+06	1.88407e+06	1.28838e+06	3.25211e+06	1.59753e+06	3.76822e+06	0.778039	1.02975	1.14197	1.04421	0.731313	1.41094	1.32352	1.46775	1.34211	0.939943	1.81345	1.10898	0.914399	0.700347	1.92932
A0A8N7V054	Flotillin OS=Danio rerio OX=7955 GN=flot1b PE=3 SV=1	flot1b	9	5	7	5	5	47.2	878984	900781	480086	1.15962e+06	411590	228411	1.71672	1.5855	1.37038	1.1991	0.606782	0.275424	0.92356	0.798252	0.698479	0.353454	0.160436	0.86432	0.875011	0.506033	0.45391
A0A8N7V058	tropomyosin alpha-3 chain isoform 2 OS=Danio rerio OX=7955 GN=tpm3 PE=3 SV=1	tpm3	34	10	50	7	10	28.8	4.72283e+06	7.18684e+06	4.37055e+06	8.94093e+06	6.82962e+06	8.6166e+06	0.920759	1.26272	1.24532	0.922877	1.00505	1.03716	1.37139	1.35249	1.0023	1.09155	1.12641	0.986219	0.741075	1.08904	1.03194
A0A8N7V060	RNA helicase OS=Danio rerio OX=7955 GN=eif4a1b PE=3 SV=1	eif4a1b	26	10	41	4	4	46.1	313480	1.86626e+06	800602	2.20214e+06	1.91727e+06	1.29231e+06	0.296162	1.58898	1.10545	1.1015	1.36726	0.753795	5.36524	3.73258	3.71923	4.6166	2.54521	0.695697	0.996424	1.24128	0.551316
A0A8N7V080	GDP-fucose protein O-fucosyltransferase 1 OS=Danio rerio OX=7955 GN=pofut1 PE=3 SV=1	pofut1	3	1	1	1	1	45.1		97895.8				231745		0.707323				1.1471
A0A8N7V092	DNA replication licensing factor MCM3 OS=Danio rerio OX=7955 GN=mcm3 PE=3 SV=1	mcm3	13	13	39	13	13	90.4	907853	1.14362e+06	1.2313e+06	5.41117e+06	3.57418e+06	3.37812e+06	0.460039	0.522263	0.911892	1.45174	1.36711	1.05686	1.13526	1.9822	3.15568	2.97173	2.29734	1.74604	1.59201	0.941708	0.773064
A0A8N7V0A5	Na(+)/H(+) exchange regulatory cofactor NHE-RF OS=Danio rerio OX=7955 GN=slc9a3r1a PE=4 SV=1	slc9a3r1a	3	1	3	1	1	41.3	1.80628e+06	1385462	2.05482e+06	2467076	1534423	2.23725e+06	1.2469	0.861923	2.07311	0.901669	0.79954	0.953511	0.691252	1.66261	0.723128	0.641222	0.764704	2.40521	0.434936	0.886733	1.19257
A0A8N7V0B7	Structural maintenance of chromosomes protein OS=Danio rerio OX=7955 GN=smc1al PE=3 SV=1	smc1al	18	23	83	22	23	143.1	6.34739e+06	8.82044e+06	3015661	1.32795e+07	7.77209e+06	8.35677e+06	1.05743	1.32426	0.734245	1.17127	0.977334	0.859528	1.25234	0.694367	1.10765	0.924253	0.812845	0.554455	1.5952	0.834425	0.879462
A0A8N7V0N1	serine (Or cysteine) proteinase inhibitor, clade A (Alpha-1 antiproteinase, antitrypsin), member 1, like precursor OS=Danio rerio OX=7955 GN=serpina1l PE=3 SV=1	serpina1l	24	14	98	2	15	48.3	8.31349e+06	1.74505e+07	7.19905e+06	3.19383e+07	1.99393e+07	2.44695e+07	0.602994	1.14068	0.763143	1.22648	1.09166	1.09577	1.8917	1.26559	2.03398	1.8104	1.81721	0.669024	1.60714	0.890077	1.00376
A0AUR9	COP9 signalosome complex subunit 1 OS=Danio rerio OX=7955 GN=im:6909260 PE=2 SV=1	im:6909260	11	5	15	5	5	55.1	1.18841e+06	1.95291e+06	1.47938e+06	2.74401e+06	1.88457e+06	3.2703e+06	0.752602	1.11457	1.36925	0.920031	0.900867	1.27865	1.48096	1.81935	1.22247	1.197	1.69897	1.22849	0.671925	0.97917	1.41936
A0JMK0	Periostin, osteoblast specific factor OS=Danio rerio OX=7955 GN=fa99h07 PE=2 SV=1	fa99h07	20	19	106	1	1	82.9	169376	222167	100635	381814	237049	290444	0.958194	1.13268	0.832052	1.14359	1.01225	1.01444	1.1821	0.868355	1.19349	1.05641	1.0587	0.734588	1.37442	0.885151	1.00217
A0JMK7	CD99 molecule precursor OS=Danio rerio OX=7955 GN=zgc:153928 PE=2 SV=1	zgc:153928	11	2	4	2	2	22.9	13137.3	86983	172086	74096	407694	67299.7	0.126823	0.756748	2.42793	0.378706	2.97079	0.401114	5.96698	19.1443	2.98611	23.4248	3.16279	3.20837	0.155979	7.84459	0.135019
A0JMN4	Tyrosine-protein kinase OS=Danio rerio OX=7955 GN=zgc:154049 PE=2 SV=1	zgc:154049	6	3	11	3	3	51	786449	932489	261650	1.56659e+06	1.23201e+06	2.10776e+06	0.905384	0.96746	0.440235	0.95485	1.0706	1.49813	1.06856	0.486241	1.05464	1.18248	1.65468	0.455042	2.16896	1.12122	1.39934
A1A5Z3	Elongation factor Ts, mitochondrial OS=Danio rerio OX=7955 GN=tsfm PE=2 SV=1	tsfm	4	2	3	2	2	33.5	71377	86426.7		232954	214680	251192	0.55052	0.600745		0.951268	1.24984	1.19615	1.09123		1.72794	2.27029	2.17276			1.31387	0.957042
A1L1F7	Synaptogyrin OS=Danio rerio OX=7955 GN=wu:fj66d05 PE=2 SV=1	wu:fj66d05	5	1	1	1	1	24.6
A1L1S0	Leucine rich repeat containing 15 OS=Danio rerio OX=7955 GN=zgc:158286 PE=2 SV=1	zgc:158286	5	3	6	3	3	62.9	439318	627522	204658	741821	462700	715267	1.09145	1.40501	0.74311	0.975754	0.867704	1.09713	1.28729	0.680848	0.894	0.795002	1.0052	0.5289	1.31307	0.889265	1.2644
A1L1W1	Zgc:158450 OS=Danio rerio OX=7955 GN=wu:fc60b06 PE=2 SV=1	wu:fc60b06	13	21	65	19	21	176.3	2.42669e+06	3.80442e+06	3.97785e+06	8.58893e+06	7.12378e+06	4.19561e+06	0.638833	0.902588	1.53047	1.1971	1.41557	0.68192	1.41287	2.39572	1.87388	2.21587	1.06745	1.69564	0.78218	1.1825	0.481728
A1L257	Sidoreflexin OS=Danio rerio OX=7955 GN=zgc:158660 PE=2 SV=1	zgc:158660	9	3	12	3	3	35.3	380764	731777	396579	597613	523232	319121	1.02366	1.773	1.55824	0.850628	1.0618	0.52969	1.73201	1.52221	0.830964	1.03726	0.517445	0.878873	0.545892	1.24826	0.498858
A2AR64	Teleost complement regulatory membrane protein OS=Danio rerio OX=7955 GN=wu:fb99a10 PE=2 SV=1	wu:fb99a10	16	6	13	5	6	41.5	937144	1.84341e+06	700864	1.89836e+06	952499	1.20117e+06	0.986285	1.74841	1.07803	1.05777	0.756674	0.780486	1.77273	1.09302	1.07248	0.767196	0.79134	0.616576	0.981207	0.715347	1.03147
A2BG43	Glycolipid transfer protein OS=Danio rerio OX=7955 GN=gltp PE=3 SV=1	gltp	13	3	10	3	3	23.9	1.42648e+06	1.10403e+06	707801	1.42664e+06	1.0296e+06	1.69289e+06	1.53095	1.06784	1.11022	0.810639	0.834086	1.12173	0.697501	0.725183	0.529501	0.544817	0.732705	1.03969	0.730162	1.02893	1.34486
A2RQR3	Collagen type X alpha 1 OS=Danio rerio OX=7955 GN=wu:fb10c08 PE=4 SV=1	wu:fb10c08	2	1	2	1	1	62.6		254316	102728	128629	332070	409901		1.23349	0.808026	0.366515	1.34901	1.36201						0.655071	0.453594	3.68063	1.00964
A2RV29	Zinc finger protein 346 OS=Danio rerio OX=7955 GN=znf346 PE=2 SV=1	znf346	4	1	2	1	1	33.7			119750	156403	149459	160235			1.57903	0.747096	1.01785	0.892558							0.473135	1.36241	0.876905
A2RV44	Zgc:158846 protein OS=Danio rerio OX=7955 GN=wu:fb58f07 PE=2 SV=1	wu:fb58f07	12	9	118	1	1	55.2			1.86187e+06						1.93126
A3FKT8	Protein S100 OS=Danio rerio OX=7955 GN=zgc:171263 PE=2 SV=1	zgc:171263	26	3	12	1	1	10.7				108957	69799.5	238838				0.547618	0.500155	1.39982								0.913328	2.79877
A3KMS4	Vtg7 protein OS=Danio rerio OX=7955 GN=si:dkey-4c23.1 PE=2 SV=1	si:dkey-4c23.1	24	38	180	7	7	148.7	171901	1.1605e+06	1.89271e+06	708614	1.67075e+06	199139	0.234839	1.42877	3.77899	0.512529	1.72287	0.167963	6.08405	16.0918	2.18247	7.33638	0.715225	2.64492	0.135626	3.3615	0.0974902
A3KNN5	26S proteasome non-ATPase regulatory subunit 14 OS=Danio rerio OX=7955 GN=zgc:162272 PE=2 SV=1	zgc:162272	14	5	18	5	5	34.6	971678	981664	1.23135e+07	1.34642e+07	1.1183e+07	1.83837e+06	0.189042	0.172118	3.50122	1.38686	1.64226	0.220818	0.910474	18.5208	7.33627	8.68727	1.16809	20.342	0.396109	1.18415	0.13446
A3KP44	Zgc:162938 protein OS=Danio rerio OX=7955 GN=fb59c09 PE=2 SV=1	fb59c09	18	5	21	4	4	29.1	471366	309418	7462.26	936873	1.05679e+06	1.7891e+06	0.817589	0.48367	0.0189169	0.860351	1.38361	1.91592	0.591581	0.0231374	1.0523	1.69231	2.34338	0.0391111	45.4806	1.60819	1.38472
A3KP84	D-beta-hydroxybutyrate dehydrogenase, mitochondrial OS=Danio rerio OX=7955 GN=zgc:163053 PE=2 SV=1	zgc:163053	6	2	2	2	2	40.1	136392		91908	177116		132112	1.34118		1.32084	0.922089		0.802053		0.984838	0.687521		0.598021		0.698106
A4IG19	Alpha-1,4 glucan phosphorylase OS=Danio rerio OX=7955 GN=pygb PE=2 SV=1	pygb	8	7	24	7	7	97.4	1.503e+06	1.91239e+06	1.42682e+06	2.0482e+06	648651	1.23184e+06	1.35864	1.55793	1.88502	0.980247	0.442593	0.687488	1.14668	1.38743	0.721491	0.325761	0.506011	1.20995	0.52002	0.451511	1.55332
A4IG64	Exocyst complex component 8 OS=Danio rerio OX=7955 GN=exoc8 PE=2 SV=1	exoc8	1	1	2	1	1	78.7	109971			192406			0.961162			0.890341					0.926317
A4JYP8	Cntn1a OS=Danio rerio OX=7955 GN=F3 PE=1 SV=1	F3	1	1	1	1	1	114.2	221449	396118	345143	398987	180166	284103	0.961549	1.55006	2.19027	0.917219	0.590498	0.761618	1.61204	2.27785	0.953897	0.614111	0.792074	1.41302	0.41877	0.643792	1.28979
A4QN64	Zgc:162320 protein OS=Danio rerio OX=7955 GN=vasp PE=2 SV=1	vasp	5	2	4	1	1	41.9	79287.7	151940		498045	295907	476469	0.348856	0.602475		1.16018	0.982752	1.29431	1.727		3.32568	2.81707	3.71016			0.847068	1.31703
A4QP06	U4/U6 small nuclear ribonucleoprotein Prp3 OS=Danio rerio OX=7955 GN=wu:fa11f05 PE=2 SV=1	wu:fa11f05	2	1	1	1	1	78.8	119598		84747.4	422923			0.755839		0.78277	1.41509				1.03563	1.87222				1.8078
A4QP67	Hnrnpd protein OS=Danio rerio OX=7955 GN=wu:fa28b06 PE=2 SV=1	wu:fa28b06	4	1	3	1	1	35.6	59953.2			143192	180305	276276	0.480338			0.607394	1.09041	1.3666			1.26451	2.2701	2.84509			1.79523	1.25329
A4QP78	CCR4-NOT transcription complex subunit 11 OS=Danio rerio OX=7955 GN=cnot11 PE=2 SV=1	cnot11	2	1	1	1	1	49.7	307844		206373	194636	336704		1.55626		1.52477	0.520944	1.28483			0.97977	0.334742	0.825593			0.341654	2.46635
A4QP88	MGC163038 protein OS=Danio rerio OX=7955 GN=wu:fc10e10 PE=2 SV=1	wu:fc10e10	24	16	87	1	1	68.4	492811	728500	483478	1.27981e+06	826781	823588	0.84299	1.12305	1.20871	1.15906	1.06753	0.869795	1.33222	1.43383	1.37494	1.26636	1.0318	1.07627	0.958929	0.92103	0.814772
A4VCH4	VPS35 endosomal protein-sorting factor-like OS=Danio rerio OX=7955 GN=vps35l PE=2 SV=1	vps35l	1	1	2	1	1	108.6			90912.5	25506.4	52064.5				3.12628	0.317738	0.924682								0.101635	2.9102
A5D6U4	Golgi integral membrane protein 4 OS=Danio rerio OX=7955 GN=golph4 PE=2 SV=1	golph4	4	3	12	3	3	66.7	744515	773031	338427	1.15325e+06	880472	1.68526e+06	1.05882	0.990767	0.703418	0.86834	0.945173	1.47972	0.93573	0.664343	0.820104	0.892669	1.39752	0.709973	1.23446	1.08848	1.56556
A5PN62	Dimethylargininase OS=Danio rerio OX=7955 GN=si:dkey-46a12.1 PE=2 SV=1	si:dkey-46a12.1	10	2	4	2	2	31		157916	24480.9	415376	948824	382789		0.487352	0.122523	0.753092	2.45258	0.809307						0.251406	6.14653	3.25668	0.329982
A6QL59	Histone H2A OS=Danio rerio OX=7955 GN=wu:fi43a09 PE=2 SV=1	wu:fi43a09	13	2	26	1	1	13.6	2.48486e+07	1.10893e+07	345925	16162626	11526548	2.37679e+07	2.24538	0.903063	0.0456846	0.773244	0.786202	1.326	0.402187	0.0203461	0.344371	0.350142	0.590546	0.0505885	16.9257	1.01676	1.68659
A8E7F4	MHC class I antigen ZBA transcript variant 1 OS=Danio rerio OX=7955 GN=hlazel PE=2 SV=1	hlazel	10	4	10	2	2	45.3	256378	319608	48502.2	311168	98419.1	127377	1.75012	1.96622	0.483895	1.12461	0.507125	0.536838	1.12348	0.276492	0.642588	0.289766	0.306743	0.246104	2.32408	0.450935	1.05859
A8E7M5	Si:dkey-72g22.1 OS=Danio rerio OX=7955 GN=si:ch211-257f16.2 PE=2 SV=1	si:ch211-257f16.2	3	4	22	1	1	136.8				106575						0.69961
A8KAZ3	Atl2 protein OS=Danio rerio OX=7955 GN=wu:fc06e01 PE=2 SV=1	wu:fc06e01	6	4	14	4	4	67.6	692140	1608397	1.0663e+06	2.11458e+06	1.10141e+06	1.03502e+06	0.720362	1.50861	1.62195	1.1652	0.865277	0.665074	2.09424	2.25158	1.61751	1.20117	0.92325	1.07513	0.718391	0.742603	0.768626
A8KB50	Folate gamma-glutamyl hydrolase OS=Danio rerio OX=7955 GN=im:7151442 PE=2 SV=1	im:7151442	8	2	2	2	2	35.8	48188.5	99559.8	37177.2				1.03301	1.92342	1.16477				1.86195	1.12755				0.605575
A8KB78	40S ribosomal protein S23 OS=Danio rerio OX=7955 GN=rps23 PE=2 SV=1	rps23	29	4	26	4	4	15.8	1.74214e+06	1.92145e+06	1.04451e+06	2.98101e+06	1.75023e+06	3.03447e+06	1.10732	1.10064	0.970296	1.00316	0.839719	1.1908	0.993973	0.876258	0.905939	0.758335	1.07539	0.881571	1.03387	0.837071	1.41809
A8KB80	Mitogen-activated protein kinase OS=Danio rerio OX=7955 GN=fc89f08 PE=2 SV=1	fc89f08	4	2	9	1	1	41.1	542880	514007	515856	488614	319765	474789	1.50712	1.286	2.09303	0.718172	0.670075	0.813785	0.853281	1.38876	0.476519	0.444605	0.539959	1.62755	0.343126	0.933028	1.21447
A8KBB1	Pentaxin OS=Danio rerio OX=7955 GN=si:ch211-234p6.12 PE=2 SV=1	si:ch211-234p6.12	26	8	41	7	8	25	6.5601e+06	1.65533e+07	6.73433e+06	2.29409e+07	1.1139e+07	1.818e+07	0.633456	1.44052	0.950389	1.17283	0.811899	1.08384	2.27406	1.50032	1.85147	1.2817	1.71099	0.659755	1.23405	0.692258	1.33494
A8WG65	eIF-2B GDP-GTP exchange factor subunit epsilon OS=Danio rerio OX=7955 GN=wu:fd14g07 PE=2 SV=1	wu:fd14g07	2	1	2	1	1	79.8	315341	692480	555142	1.08167e+06	659938	593115	0.641449	1.26945	1.65039	1.16492	1.01329	0.744879	1.97904	2.57292	1.81608	1.57969	1.16124	1.30008	0.705844	0.869834	0.735111
A8WG75	Pdia5 protein OS=Danio rerio OX=7955 GN=zgc:172235 PE=2 SV=1	zgc:172235	18	8	22	8	8	60.2	465053	680547	344317	1.89582e+06	2.26406e+06	3.34237e+06	0.410041	0.540767	0.443695	0.884993	1.50682	1.81947	1.31881	1.08208	2.1583	3.6748	4.43728	0.820492	1.9946	1.70264	1.20749
A9JR82	Spint1b protein OS=Danio rerio OX=7955 GN=spint1b PE=2 SV=1	spint1b	19	11	58	11	11	55.3	3.99554e+06	2.50624e+06	1.43364e+06	4.19732e+06	2684843	3.12909e+06	1.76515	0.997825	0.925648	0.981737	0.895308	0.853471	0.565292	0.524402	0.556178	0.507214	0.483512	0.927666	1.06059	0.911963	0.953271
A9JSX7	Zgc:174164 protein OS=Danio rerio OX=7955 GN=wu:fe16c11 PE=2 SV=1	wu:fe16c11	1	1	1	1	1	87.2
B0JYH6	Nectin 1b OS=Danio rerio OX=7955 GN=pvrl1b PE=2 SV=2	pvrl1b	7	4	11	4	4	60.1	475477	455190		708470	614928	1.07415e+06	0.943901	0.81436		0.744622	0.921446	1.31652	0.86276		0.788878	0.97621	1.39476			1.23747	1.42875
B0S641	GDP-fucose protein O-fucosyltransferase 2 OS=Danio rerio OX=7955 GN=fc46a11 PE=2 SV=1	fc46a11	5	2	2	2	2	51.1	36504.7	35000.9		289539	278956	314488	0.252689	0.218345		1.06111	1.45754	1.34402	0.864088		4.19929	5.76814	5.31888			1.3736	0.922113
B1H1M2	Zgc:63611 protein OS=Danio rerio OX=7955 GN=aqr PE=2 SV=1	aqr	1	1	2	1	1	176.8	83119.4	144787	221694	118966	77990.4	103022	0.879172	1.38016	3.4271	0.666215	0.622675	0.672768	1.56984	3.8981	0.757775	0.708251	0.765229	2.48312	0.194396	0.934645	1.08045
B2XCL9	Appl1 OS=Danio rerio OX=7955 GN=appl1 PE=2 SV=1	appl1	2	2	6	2	2	79.2	521300	269239	153660	397726	319660	269894	2.13987	0.996011	0.921855	0.864373	0.990456	0.684003	0.465454	0.4308	0.403938	0.462858	0.319647	0.925547	0.937645	1.14587	0.690594
B3DFP9	Zgc:193613 OS=Danio rerio OX=7955 GN=wu:fb57h11 PE=2 SV=1	wu:fb57h11	44	9	60	9	9	15.5	2.14163e+06	2.06955e+07	9.7161e+06	5.08886e+07	2.71893e+07	3.67334e+07	0.115223	1.00346	0.763994	1.44955	1.10419	1.22018	8.70882	6.63055	12.5804	9.58303	10.5897	0.761361	1.89734	0.761744	1.10504
B3DG31	Proteasome subunit alpha type OS=Danio rerio OX=7955 GN=si:rp71-45k5.4 PE=2 SV=1	si:rp71-45k5.4	27	7	18	1	1	25.9	410925	406835	296347	643340	574104	793060	1.04269	0.930334	1.099	0.864274	1.09959	1.24241	0.892242	1.054	0.828887	1.05457	1.19154	1.18129	0.786422	1.27227	1.12988
B3DHC5	Zgc:194131 OS=Danio rerio OX=7955 GN=zgc:194131 PE=2 SV=1	zgc:194131	45	13	61	2	13	29.4	1.04817e+07	1.49838e+07	4.19628e+06	1.4514e+07	14075959	1.36389e+07	1.15598	1.48924	0.676367	0.847466	1.17177	0.928671	1.2883	0.585103	0.733116	1.01366	0.803364	0.454168	1.25297	1.38268	0.792537
B3DHG0	tRNA pseudouridine(55) synthase OS=Danio rerio OX=7955 GN=trub1 PE=2 SV=1	trub1	5	1	5	1	1	31.4	478848	475062	469182	592970	402863	710143	1.21331	1.0848	1.73747	0.795472	0.770513	1.11093	0.894085	1.43201	0.65562	0.635049	0.915613	1.60164	0.457833	0.968624	1.4418
B3DIL4	Similar to Phosphatidylcholine transfer protein (PC-TP) (StAR-related lipid transfer protein 2) (StARD2) (START domain-containing protein 2) OS=Danio rerio OX=7955 GN=zgc:195150 PE=2 SV=1	zgc:195150	12	2	2	2	2	24.9				185044		171623				0.725936		0.785137
B3DJ34	Similar to type II phosphatidylinositolphosphate kinase-alpha OS=Danio rerio OX=7955 GN=LOC560360 PE=2 SV=1	LOC560360	6	2	8	2	2	46.1	566322	361076	284179	572191	369928	666317	1.59221	0.914879	1.1677	0.851721	0.785061	1.1566	0.574595	0.733382	0.534928	0.493062	0.726411	1.27635	0.729399	0.921735	1.47326
B3DJ80	Phospholipase B-like OS=Danio rerio OX=7955 GN=im:7138859 PE=2 SV=1	im:7138859	10	5	22	5	5	60.4	1.47521e+06	1.75003e+06	947351	2.9834e+06	1.50654e+06	2.28735e+06	1.06815	1.14197	1.00252	1.14369	0.823394	1.02253	1.0691	0.938554	1.07072	0.770858	0.957292	0.877889	1.14082	0.719944	1.24185
B3DJF3	Zgc:194985 OS=Danio rerio OX=7955 GN=zgc:194985 PE=2 SV=1	zgc:194985	4	2	3	2	2	70.2	46270.5	163072		67990.7	127779	147466	0.553246	1.7572		0.430409	1.15325	1.08861	3.17616		0.777971	2.08451	1.96767			2.67943	0.943947
B3DK73	Uridylate-specific endoribonuclease OS=Danio rerio OX=7955 GN=fc48g01 PE=2 SV=1	fc48g01	14	4	20	4	4	33.4	2.39285e+06	2.86603e+06	1.73548e+06	3.12966e+06	1.24442e+06	2.02278e+06	1.41672	1.52925	1.50172	0.981033	0.556142	0.739406	1.07943	1.06	0.692467	0.392555	0.521914	0.982004	0.653271	0.566894	1.32953
B3DKC0	Peptidylprolyl isomerase OS=Danio rerio OX=7955 GN=fkbp10 PE=2 SV=1	fkbp10	22	15	50	15	15	69	574437	1.91657e+06	753561	3.42457e+06	8.36107e+06	9.95478e+06	0.182286	0.548102	0.349486	0.575352	2.00272	1.95032	3.00683	1.91724	3.15632	10.9867	10.6993	0.63763	1.64628	3.48086	0.973837
B3DKC5	Lamin A OS=Danio rerio OX=7955 GN=wu:fk66d12 PE=2 SV=1	wu:fk66d12	58	54	444	52	54	73.6	6.96258e+07	9.45787e+07	2.4268e+07	1.12737e+08	7.88618e+07	7.06656e+07	1.22472	1.49929	0.623882	1.0499	1.04708	0.767432	1.22419	0.509407	0.857259	0.854957	0.626617	0.416117	1.68286	0.997315	0.732923
B8JHU4	Actn1 isoform b OS=Danio rerio OX=7955 GN=actn1 PE=2 SV=1	actn1	48	49	281	27	32	104.1	1.28677e+07	1.70117e+07	3.87615e+06	3.37072e+07	2.54308e+07	3.70054e+07	0.785391	0.935746	0.345768	1.08924	1.17164	1.39448	1.19144	0.44025	1.38688	1.49179	1.77553	0.369511	3.1502	1.07565	1.1902
D3XD61	UDP-glucuronosyltransferase OS=Danio rerio OX=7955 GN=Ugt1b2 PE=2 SV=1	Ugt1b2	5	2	3	1	1	59.9	122436			197842	237460	332278	0.727123			0.622066	1.06448	1.21834			0.855517	1.46397	1.67556			1.71121	1.14453
D3XD84	UDP-glucuronosyltransferase OS=Danio rerio OX=7955 GN=Ugt2b1 PE=2 SV=1	Ugt2b1	2	1	2	1	1	60.8	565714	365653	525705	1212444	514039	818328	1.12078	0.652861	1.52219	1.27176	0.768722	1.00096	0.582504	1.35815	1.1347	0.685878	0.89309	2.33157	0.83548	0.604456	1.30211
D3XD97	UDP-glucuronosyltransferase OS=Danio rerio OX=7955 GN=Ugt5a5 PE=2 SV=1	Ugt5a5	2	1	2	1	1	60.1	19698.6			104992		40225.4	0.473511			1.3362		0.596982			2.82189		1.26075
D3XDB2	UDP-glucuronosyltransferase OS=Danio rerio OX=7955 GN=Ugt5f1 PE=2 SV=1	Ugt5f1	2	1	1	1	1	60.1	89982.6			129665		57166.3	1.28863			0.983133		0.505448			0.762926		0.392235
D7RVS2	Amino acid transporter OS=Danio rerio OX=7955 GN=slc1a5 PE=2 SV=1	slc1a5	9	3	9	3	3	57.8	25020	340572	76307.6	498942	359079	415697	0.115626	1.41842	0.515393	1.22078	1.25258	1.18607	12.2673	4.45741	10.558	10.8331	10.2578	0.363358	2.36864	1.02605	0.946899
F1Q8B0	Ag1 OS=Danio rerio OX=7955 GN=zgc:165571 PE=2 SV=1	zgc:165571	17	4	23	4	4	19.4	7.46421e+06	5.65691e+06	4.89672e+06	1.10711e+07	4.96818e+06	1.06124e+07	1.32483	0.904865	1.27024	1.04037	0.665615	1.16294	0.683003	0.958789	0.785283	0.502414	0.8778	1.40379	0.819036	0.639788	1.74717
F1QCN0	Glutamine amidotransferase-like class 1 domain-containing protein 3, mitochondrial OS=Danio rerio OX=7955 GN=gatd3 PE=3 SV=1	gatd3	10	3	14	3	3	27.8	470557	1.02128e+06	421144	1.58033e+06	1.2145e+06	1.04053e+06	0.64902	1.26946	0.848942	1.15402	1.26442	0.886067	1.95597	1.30804	1.77809	1.94821	1.36524	0.668743	1.35936	1.09567	0.700768
F1QUP1	Protein rapunzel OS=Danio rerio OX=7955 GN=rpz PE=1 SV=1	rpz	11	3	6	3	3	26.6	442881	426348	584639	673403	295987	465583	1.21549	1.05453	2.34507	0.978495	0.613177	0.78891	0.86757	1.92931	0.805018	0.504468	0.649045	2.22381	0.417257	0.626654	1.28659
F1RC25	Transient receptor potential melastatin 4b1 OS=Danio rerio OX=7955 GN=TRPM4b1 PE=2 SV=2	TRPM4b1	1	1	2	1	1	139.4				49385.1	62359.8	68342.1				0.57556	1.03617	0.928817								1.80028	0.896396
F8WK50	Flightless I OS=Danio rerio OX=7955 GN=im:7141769 PE=2 SV=1	im:7141769	5	6	12	6	6	143.7	200258	578339	313715	840598	165524	250328	0.67599	1.75938	1.5477	1.5023	0.421755	0.521704	2.60267	2.28954	2.22237	0.623908	0.771763	0.879687	0.970664	0.28074	1.23698
G5CTT5	Polyribonucleotide nucleotidyltransferase OS=Danio rerio OX=7955 GN=pnpt1 PE=2 SV=1	pnpt1	2	1	1	1	1	85					77029.3						0.997439
P0C8Y2	UPF0729 protein C18orf32 homolog OS=Danio rerio OX=7955 PE=3 SV=1	--	25	1	1	1	1	8.3
P62247	40S ribosomal protein S8 OS=Danio rerio OX=7955 GN=rps8 PE=2 SV=2	rps8	28	5	19	5	5	24.1	5.463e+06	4.3223e+06	2.64424e+06	5.58775e+06	2.62611e+06	5.13494e+06	1.68022	1.19805	1.1886	0.90989	0.609671	0.975067	0.713034	0.70741	0.54153	0.362852	0.580321	0.992112	0.765512	0.670049	1.59933
Q05AP2	ATPase plasma membrane Ca2+ transporting 4 OS=Danio rerio OX=7955 GN=zgc:152801 PE=2 SV=1	zgc:152801	14	5	18	5	5	34.4	826514	606410	66362.8	1.61307e+06	1.72997e+06	1.89383e+06	0.97281	0.643237	0.114157	1.00519	1.53697	1.3762	0.661215	0.117348	1.03328	1.57993	1.41467	0.177473	8.80529	1.52903	0.895402
Q08BF1	Carboxylic ester hydrolase OS=Danio rerio OX=7955 GN=cbe PE=2 SV=1	cbe	18	8	40	2	2	60.6				14607.6	119639	113828				0.123587	1.4431	1.12303								11.6768	0.778207
Q08C21	A disintegrin and metallopeptidase domain 28 OS=Danio rerio OX=7955 GN=zgc:153755 PE=2 SV=1	zgc:153755	6	2	6	2	2	33.7	493637	429844	79325.9	675123	209016	287762	1.79968	1.4123	0.422674	1.30314	0.575196	0.647718	0.784747	0.23486	0.724091	0.319609	0.359907	0.299281	3.08307	0.441394	1.12608
Q08C42	ATP synthase subunit e, mitochondrial OS=Danio rerio OX=7955 GN=zgc:153661 PE=2 SV=1	zgc:153661	17	1	6	1	1	8.3	326669	303584	132417	1.26112e+06	690133	830121	0.7308	0.612064	0.432949	1.4937	1.16539	1.14656	0.837526	0.592431	2.04392	1.59468	1.56891	0.707359	3.45006	0.780204	0.983841
Q08C80	Tubulin beta chain OS=Danio rerio OX=7955 GN=fj41e11 PE=2 SV=1	fj41e11	30	15	260	1	1	49.6	158079	453595	179792	1.11909e+06	869311	660112	0.364342	0.94217	0.605627	1.36558	1.51237	0.939326	2.58595	1.66225	3.74807	4.15096	2.57815	0.6428	2.25481	1.10749	0.621097
Q08C89	Lectin, mannose-binding 2-like b OS=Danio rerio OX=7955 GN=si:dkey-49o11.6 PE=2 SV=1	si:dkey-49o11.6	3	1	10	1	1	40.3	292418	310079	119904	462884	431178	571381	1.05968	1.01268	0.635051	0.888103	1.17944	1.27839	0.955643	0.599283	0.838082	1.11301	1.20639	0.627099	1.39847	1.32805	1.08389
Q08CB4	Triokinase/FMN cyclase OS=Danio rerio OX=7955 GN=dak PE=2 SV=1	dak	5	3	6	3	3	59.7	507012	376080	115774	203395	97892.1	255678	2.58372	1.72717	0.86226	0.548762	0.37655	0.804423	0.668481	0.333728	0.212392	0.14574	0.311343	0.499233	0.636423	0.686181	2.1363
Q08CQ0	Zgc:152830 OS=Danio rerio OX=7955 GN=cb283 PE=2 SV=1	cb283	37	19	120	19	19	55.5	1.04281e+07	9.95095e+06	5.00119e+06	2.15424e+07	1.33762e+07	2.61689e+07	0.956182	0.822295	0.670209	1.0458	0.925796	1.48145	0.859977	0.700922	1.09372	0.968221	1.54933	0.815047	1.5604	0.885254	1.60019
Q08CV8	Rps6ka1 protein OS=Danio rerio OX=7955 GN=wu:fc56h07 PE=2 SV=1	wu:fc56h07	14	4	22	3	3	34.7	821221	907980	292084	1.16807e+06	499263	751004	1.46657	1.46133	0.762346	1.10441	0.673009	0.828039	0.996422	0.519815	0.753054	0.4589	0.564608	0.521681	1.4487	0.609385	1.23035
Q0MSH9	Receptor-interacting protein 1 OS=Danio rerio OX=7955 GN=rip1 PE=2 SV=1	rip1	2	1	2	1	1	73.9		62338.3	90289.1	61877.3		48461.3		1.12922	2.65238	0.658487		0.601393						2.34885	0.248263
Q0P3X8	Ragulator complex protein LAMTOR4 OS=Danio rerio OX=7955 GN=lamtor4 PE=3 SV=1	lamtor4	11	1	4	1	1	11.1		10906	17304.4	55133.4	47634.1	93952.3		0.288704	0.742881	0.857418	1.05615	1.70386						2.57316	1.15418	1.23178	1.61327
Q0P463	Dolichyl-phosphate beta-glucosyltransferase OS=Danio rerio OX=7955 GN=wu:fk42e01 PE=2 SV=1	wu:fk42e01	4	2	7	2	2	37	308787	849942	463773	934548	679161	866401	0.596744	1.48029	1.30989	0.956199	0.990718	1.03374	2.4806	2.19507	1.60236	1.66021	1.73231	0.884893	0.729982	1.0361	1.04343
Q0P4C2	Zgc:153154 OS=Danio rerio OX=7955 GN=ptgdsl PE=2 SV=1	ptgdsl	9	2	11	2	2	20.6	1.32332e+07	2.07685e+07	47201124	1.3454e+07	2.16966e+07	1.35063e+07	0.80794	1.14274	4.21181	0.434896	0.999898	0.509113	1.41439	5.21302	0.538278	1.23759	0.630138	3.68571	0.103256	2.29917	0.509165
Q0PWB9	PDZ and LIM domain 4 OS=Danio rerio OX=7955 GN=pdlim4 PE=2 SV=1	pdlim4	3	1	2	1	1	37.3		25327		101443	105406	70976.9		0.397968		0.936432	1.38723	0.764044								1.4814	0.550769
Q0V973	Crystallin, lambda 1 OS=Danio rerio OX=7955 GN=im:6895749 PE=2 SV=1	im:6895749	6	2	9	2	2	35.1	458345	171605	57609.1	515388	416379	520730	1.69808	0.572954	0.31193	1.01092	1.1644	1.19108	0.337414	0.183696	0.595332	0.685715	0.701431	0.544423	3.24086	1.15182	1.02292
Q1JPZ2	Si:dkey-180p18.9 OS=Danio rerio OX=7955 GN=zgc:153855 PE=2 SV=2	zgc:153855	33	10	74	9	9	35.4	9.63427e+06	4.72352e+06	2.56114e+06	1.15638e+07	5.81082e+06	1.11089e+07	1.6824	0.743365	0.65365	1.06913	0.765941	1.1977	0.441849	0.388523	0.635477	0.455267	0.711898	0.879312	1.63562	0.716418	1.56369
Q1JPZ7	Pre-mRNA-processing factor 39 OS=Danio rerio OX=7955 GN=prpf39 PE=2 SV=2	prpf39	6	5	11	5	5	85.9	155177	517348	968207	807066	1.09975e+06	627435	0.294689	0.885411	2.68723	0.811449	1.57644	0.735645	3.00456	9.11887	2.75358	5.3495	2.49635	3.03501	0.301965	1.94274	0.466651
Q1LUT0	Nuclear transport factor 2 OS=Danio rerio OX=7955 GN=zgc:101555 PE=2 SV=1	zgc:101555	6	1	6	1	1	14.3	186781	156300	49344.6	628459	429469	555736	0.738196	0.556706	0.285023	1.31502	1.28121	1.35604	0.754144	0.386107	1.7814	1.73559	1.83697	0.511981	4.61374	0.974283	1.05841
Q1LUT1	Enhancer of mRNA-decapping protein 4 OS=Danio rerio OX=7955 GN=edc4 PE=3 SV=1	edc4	2	3	7	3	3	151.8	342621	393648	195052	555512	485561	324181	1.18283	1.22474	0.984148	1.01536	1.26532	0.690973	1.03543	0.832027	0.858414	1.06974	0.584168	0.803556	1.03171	1.24618	0.546086
Q1LV17	Interferon regulatory factor 2-binding protein 1 OS=Danio rerio OX=7955 GN=irf2bp1 PE=2 SV=1	irf2bp1	3	2	3	2	2	64.9	5.29936e+06	8.38286e+06	4.59878e+06	7.30876e+06	5.39565e+06	5.98948e+06	1.13633	1.61995	1.44121	0.829744	0.873322	0.792933	1.42559	1.26829	0.730193	0.768543	0.697799	0.88966	0.575728	1.05252	0.907951
Q1LVE8	Splicing factor 3B subunit 3 OS=Danio rerio OX=7955 GN=sf3b3 PE=2 SV=1	sf3b3	11	13	58	13	13	135.5	3.17991e+06	3.63616e+06	1.79931e+06	6.28235e+06	4.91657e+06	7.11125e+06	0.936353	0.964928	0.774341	0.97941	1.09279	1.29281	1.03052	0.826976	1.04598	1.16707	1.38069	0.802487	1.26483	1.11576	1.18304
Q1LWH1	40S ribosomal protein S16 OS=Danio rerio OX=7955 GN=im:6906552 PE=2 SV=1	im:6906552	48	9	31	9	9	16.3	4.66616e+06	5.8103e+06	5.291e+06	1.0847e+07	7.63696e+06	1.04056e+07	0.828437	0.929662	1.3729	1.01959	1.02345	1.1406	1.12219	1.65722	1.23074	1.2354	1.3768	1.47677	0.742655	1.00379	1.11446
Q1LXS2	Proteasome assembly chaperone 2 OS=Danio rerio OX=7955 GN=psmg2 PE=2 SV=1	psmg2	10	3	7	3	3	28.9	275216	256469	191025	903027	526377	550981	0.807237	0.677938	0.818878	1.40232	1.1654	0.997768	0.839825	1.01442	1.73718	1.44368	1.23603	1.2079	1.71249	0.831049	0.856163
Q1LY62	Mitogen-activated protein kinase kinase 2 OS=Danio rerio OX=7955 GN=wu:fa56c06 PE=2 SV=1	wu:fa56c06	12	6	25	6	6	44	2.63485e+06	1.99852e+06	853996	4.52415e+06	2.15069e+06	3.41446e+06	1.34113	0.916747	0.635291	1.21918	0.826307	1.07301	0.683564	0.473699	0.909074	0.616128	0.800077	0.692983	1.9191	0.677753	1.29856
Q1LY92	Similar to Xab2 protein OS=Danio rerio OX=7955 GN=zgc:63949 PE=2 SV=1	zgc:63949	2	2	5	2	2	99.2	313408	484657	417111	1.00412e+06	319910	280196	0.881336	1.22827	1.71429	1.49499	0.67906	0.486473	1.39364	1.94511	1.69627	0.770489	0.551972	1.3957	0.872071	0.454225	0.716392
Q1LYQ9	Cysteine desulfurase, mitochondrial OS=Danio rerio OX=7955 GN=wu:fb50g03 PE=2 SV=1	wu:fb50g03	4	2	3	2	2	50.2	207163	330662	223482	377891	100040	200324	1.14096	1.64123	1.79889	1.1019	0.415891	0.681172	1.43846	1.57664	0.965766	0.364509	0.597015	1.09606	0.612548	0.37743	1.63786
Q1MSY2	Novel protein similar to vertebrate telomere-associated protein RIF1 homolog (Rif1) OS=Danio rerio OX=7955 GN=fc38c03 PE=4 SV=1	fc38c03	1	1	2	1	1	257.2				39461.4						0.69961
Q2LEK1	Dynein cytoplasmic 1 heavy chain 1 OS=Danio rerio OX=7955 GN=fk70a07 PE=2 SV=1	fk70a07	5	22	52	22	22	532.9	2.95501e+06	7.49027e+06	7.35736e+06	8.51883e+06	4.28426e+06	1.98671e+06	0.718838	1.64209	2.61575	1.09716	0.786677	0.298382	2.28437	3.63885	1.5263	1.09437	0.415089	1.59294	0.419444	0.717012	0.379294
Q31365	Mhc-UBA OS=Danio rerio OX=7955 GN=UBA*01 PE=2 SV=1	UBA*01	10	4	14	4	4	39.3	461364	1145697		3.14002e+06	1.34181e+06	1.90446e+06	0.38135	0.853446		1.37413	0.837181	0.971886	2.23796		3.60335	2.19531	2.54854			0.609242	1.1609
Q32LR0	tRNA (adenine(58)-N(1))-methyltransferase non-catalytic subunit TRM6 OS=Danio rerio OX=7955 GN=CH73-355E4.1 PE=2 SV=1	CH73-355E4.1	2	1	1	1	1	52.1	89232		128574			95484.9	1.1291		2.37775			0.745952		2.10588			0.660661
Q32LT0	Sorting nexin-2 OS=Danio rerio OX=7955 GN=zgc:123293 PE=2 SV=1	zgc:123293	9	4	10	3	3	57.2	217130	189973	190161	608216	489483	1.06406e+06	0.623955	0.491987	0.798648	0.925356	1.06174	1.88784	0.788497	1.27998	1.48305	1.70163	3.02561	1.62331	1.15865	1.14739	1.77806
Q32PL1	Protein phosphatase 1 regulatory subunit 7 OS=Danio rerio OX=7955 GN=ppp1r7 PE=2 SV=1	ppp1r7	8	3	14	3	3	39.4	235195	207096		431139	536431	474846	0.824505	0.654279		0.800202	1.41947	1.02774	0.793541		0.970524	1.7216	1.24649			1.77389	0.724028
Q32PQ5	Transferrin receptor 1B OS=Danio rerio OX=7955 GN=tfr1b PE=2 SV=1	tfr1b	6	5	9	5	5	85.3	274915	687826	912826	2.09675e+06	377605	221460	0.476804	1.0751	2.31383	1.92534	0.494342	0.237138	2.25479	4.85278	4.038	1.03678	0.497349	2.15221	0.8321	0.256756	0.479705
Q32PS6	Myelin expression factor 2 OS=Danio rerio OX=7955 GN=zgc:152722 PE=2 SV=1	zgc:152722	1	1	1	1	1	60.3	449744	464931	508088	1.51007e+06	696361	479985	0.867761	0.808444	1.43276	1.54258	1.01419	0.571777	0.931644	1.65111	1.77766	1.16874	0.658911	1.77225	1.07665	0.657459	0.56378
Q32PT3	Zgc:123215 OS=Danio rerio OX=7955 GN=wu:fc95d12 PE=2 SV=1	wu:fc95d12	43	16	83	16	16	24.1	1.29898e+07	1.30112e+07	3.51881e+06	2.90582e+07	1.70332e+07	2.10012e+07	1.066	0.962278	0.422041	1.26253	1.05512	1.06406	0.902697	0.395909	1.18436	0.989788	0.998174	0.438585	2.9915	0.835714	1.00847
Q32Q51	60S ribosomal protein L22 OS=Danio rerio OX=7955 GN=zgc:123327 PE=2 SV=1	zgc:123327	20	3	18	3	3	14.7	1.52174e+06	999075	186565	6.26498e+06	3.6152e+06	4.73738e+06	0.696401	0.412043	0.124781	1.51794	1.24882	1.33851	0.591675	0.17918	2.17969	1.79324	1.92203	0.302836	12.1648	0.822704	1.07182
Q3B7F0	Zgc:123326 OS=Danio rerio OX=7955 GN=zgc:123326 PE=2 SV=1	zgc:123326	32	7	23	4	4	16.7	2.16583e+06	1.89892e+06	1.68618e+06	3.2856e+06	1.43848e+06	1.82899e+06	1.39562	1.10275	1.58799	1.12092	0.699671	0.727646	0.79015	1.13784	0.80317	0.501333	0.521377	1.44003	0.705874	0.624192	1.03998
Q3MU74	Complement component C3-1 OS=Danio rerio OX=7955 GN=c3b PE=2 SV=1	c3b	23	45	304	20	40	184.6	2.1999e+07	5.28804e+07	2.61047e+07	7.08803e+07	4.20916e+07	4.78047e+07	0.666328	1.44347	1.15559	1.13665	0.962341	0.893965	2.1663	1.73427	1.70585	1.44424	1.34163	0.800567	0.983611	0.846644	0.928948
Q3S343	Glutamine--fructose-6-phosphate transaminase (isomerizing) OS=Danio rerio OX=7955 GN=gfpt2 PE=2 SV=1	gfpt2	4	3	3	2	2	76.8				60029.7		42430.3				0.819781		0.675701
Q498Q0	Inter-alpha (Globulin) inhibitor H3 OS=Danio rerio OX=7955 GN=zgc:56244 PE=2 SV=1	zgc:56244	5	5	26	4	4	100	111440	1.17757e+06	522856	689836	594062	637056	0.236698	2.25407	1.62306	0.775739	0.952427	0.8354	9.52298	6.85711	3.27734	4.02381	3.52939	0.72006	0.477947	1.22777	0.877127
Q4G000	Ataxin-1 ubiquitin-like interacting protein OS=Danio rerio OX=7955 GN=zgc:66188 PE=2 SV=1	zgc:66188	7	3	4	3	3	63.5				74297.4	307675	170703				0.28215	1.66583	0.755954								5.90403	0.453802
Q4KM20	Si:busm1-266f07.2 protein OS=Danio rerio OX=7955 GN=si:busm1-266f07.2 PE=2 SV=1	si:busm1-266f07.2	20	3	10	3	3	26	406875	105226	48450.7	1.22574e+06	1.93542e+06	1.77491e+06	0.586887	0.136787	0.10214	0.936074	2.10726	1.58064	0.233072	0.174037	1.59498	3.59057	2.69327	0.746708	9.16464	2.25117	0.750094
Q4KMD4	Zgc:112303 OS=Danio rerio OX=7955 GN=im:6891941 PE=2 SV=1	im:6891941	4	1	7	1	1	31.2	572853	513181	298270	635442	604713	643326	1.38989	1.12211	1.05766	0.816262	1.10747	0.963677	0.807337	0.76097	0.587287	0.79681	0.69335	0.942569	0.77176	1.35676	0.870157
Q4KMH7	Echinoderm microtubule-associated protein-like 2 OS=Danio rerio OX=7955 GN=wu:fq15f04 PE=2 SV=1	wu:fq15f04	18	15	67	15	15	88.5	5.40345e+06	3.11707e+06	1.62461e+06	5.57343e+06	3.83166e+06	8.07324e+06	1.5509	0.806279	0.681494	0.846937	0.83013	1.43062	0.519879	0.439419	0.546095	0.535258	0.922446	0.845234	1.24277	0.980155	1.72337
Q4KMJ5	NIF3-like protein 1 OS=Danio rerio OX=7955 GN=im:6900987 PE=2 SV=1	im:6900987	4	1	1	1	1	37.4
Q4QRJ7	Eukaryotic translation initiation factor 2A OS=Danio rerio OX=7955 GN=eif2a PE=2 SV=1	eif2a	6	3	5	3	3	64.2	46860.8	154818	82531.8	457060	561630	376879	0.22118	0.658545	0.569325	1.14216	2.00095	1.09826	2.97741	2.57403	5.16394	9.04668	4.96543	0.864519	2.00617	1.75189	0.548868
Q4V8Z9	Geranylgeranyl transferase type-1 subunit beta OS=Danio rerio OX=7955 GN=zgc:114070 PE=2 SV=1	zgc:114070	2	1	1	1	1	39.9						158948						0.815836
Q4V916	Farnesyl diphosphate synthase (Farnesyl pyrophosphate synthetase, dimethylallyltranstransferase, geranyltranstransferase) OS=Danio rerio OX=7955 GN=fb23g06 PE=2 SV=1	fb23g06	14	5	11	5	5	40.8	658664	687494	277029	1.34201e+06	1.03018e+06	967234	1.05231	0.989864	0.646855	1.13515	1.24234	0.954061	0.940658	0.6147	1.07872	1.18058	0.906635	0.653478	1.75487	1.09443	0.767956
Q4V9C6	Zgc:113842 OS=Danio rerio OX=7955 GN=fc28f07 PE=2 SV=1	fc28f07	6	6	16	4	4	91.1	143734	153631	111671	530564	507150	721764	0.525518	0.506214	0.59672	1.02703	1.39963	1.62925	0.963265	1.13549	1.95431	2.66332	3.10026	1.17879	1.72112	1.36279	1.16406
Q4V9D8	Related RAS viral (R-ras) oncogene homolog OS=Danio rerio OX=7955 GN=zgc:92588 PE=2 SV=1	zgc:92588	19	4	12	3	4	22.2	847121	1.15966e+06	625132	1.12598e+06	361066	459645	1.4669	1.80973	1.58208	1.0323	0.471945	0.49141	1.23371	1.07852	0.703725	0.321728	0.334998	0.874208	0.652492	0.457179	1.04124
Q4VBR6	Endoplasmic reticulum transmembrane protein OS=Danio rerio OX=7955 GN=zgc:110731 PE=2 SV=1	zgc:110731	12	2	3	2	2	28	369619		57551.6				2.28676		0.520387					0.227565
Q4VBU0	2-oxoisovalerate dehydrogenase subunit alpha OS=Danio rerio OX=7955 GN=wu:fd20d04 PE=2 SV=1	wu:fd20d04	2	1	2	1	1	50.7	32923.5			140576	111494	271941	0.312463			0.706354	0.79872	1.59343			2.2606	2.5562	5.09958			1.13077	1.99498
Q4VBV2	40S ribosomal protein S27 OS=Danio rerio OX=7955 GN=wu:fa18f12 PE=2 SV=1	wu:fa18f12	38	3	18	1	1	9.5	219854	481944	102336	835733	546073	585506	0.628952	1.24253	0.427872	1.26581	1.17919	1.03414	1.97556	0.680294	2.01257	1.87484	1.64423	0.344356	2.95838	0.931566	0.876994
Q502B9	ATP-dependent Clp protease proteolytic subunit OS=Danio rerio OX=7955 GN=fj37a05 PE=2 SV=1	fj37a05	7	2	12	2	2	28.9	898134	807211	524166	2.43562e+06	1.40801e+06	1.51919e+06	0.937899	0.759677	0.79999	1.34661	1.10986	0.97947	0.809978	0.852961	1.43577	1.18335	1.04432	1.05307	1.68328	0.824189	0.882517
Q502P2	Zgc:111960 OS=Danio rerio OX=7955 GN=zmp:0000000677 PE=2 SV=1	zmp:0000000677	6	2	10	2	2	35.2	476562	169483	277244	548128	426116	309114	1.71229	0.548793	1.45586	1.04269	1.15567	0.68571	0.320504	0.850246	0.608948	0.674926	0.400465	2.65284	0.716202	1.10835	0.593346
Q503C0	Peptidylprolyl isomerase OS=Danio rerio OX=7955 GN=zgc:110728 PE=2 SV=1	zgc:110728	17	4	10	4	4	24.5	625438	724986	251234	1.76206e+06	752712	946273	0.979471	1.02321	0.575025	1.46098	0.889784	0.914931	1.04465	0.587077	1.4916	0.908433	0.934107	0.561983	2.54073	0.609032	1.02826
Q503C8	NudC domain-containing protein 1 OS=Danio rerio OX=7955 GN=nudcd1 PE=2 SV=1	nudcd1	2	1	4	1	1	65.7			41607	77190.3	175346	182952			0.673692	0.452766	1.46635	1.25139							0.672066	3.23865	0.853408
Q503H4	Caspase 7, apoptosis-related cysteine peptidase OS=Danio rerio OX=7955 GN=zgc:110595 PE=2 SV=1	zgc:110595	7	3	5	2	2	35.9	702637	83702	287636	541982	55565.4	625244	2.42551	0.260397	1.45117	0.990547	0.144786	1.33256	0.107357	0.598293	0.408387	0.0596928	0.549393	5.57291	0.682586	0.146167	9.20369
Q503H9	Transcription initiation factor IIA subunit 2 OS=Danio rerio OX=7955 GN=zgc:110584 PE=2 SV=1	zgc:110584	16	2	6	2	2	12.4	550254	423094	48811.9	451116	565367	344447	1.83068	1.26857	0.237343	0.794612	1.4198	0.707515	0.692948	0.129647	0.434053	0.775559	0.386477	0.187095	3.34795	1.78679	0.49832
Q503J3	Zgc:110551 OS=Danio rerio OX=7955 GN=wu:fa17b10 PE=2 SV=1	wu:fa17b10	8	2	6	2	2	39.9	53636.8	63748.7	16209.7	151244	139664	386501	0.52436	0.561649	0.231602	0.782819	1.03062	2.33282	1.07111	0.441685	1.4929	1.96549	4.4489	0.412361	3.38002	1.31655	2.26351
Q503M9	Zgc:110425 OS=Danio rerio OX=7955 GN=zgc:110425 PE=2 SV=1	zgc:110425	18	4	17	1	1	20.1	78460.5	48504.9		149589	137507	370954	0.660361	0.367911		0.666571	0.873581	1.92759	0.557136		1.0094	1.32288	2.919			1.31056	2.20654
Q504B1	Activated RNA polymerase II transcriptional coactivator p15 OS=Danio rerio OX=7955 GN=zgc:109973 PE=2 SV=1	zgc:109973	9	1	5	1	1	13.9	413670	386713	115819	523005	189201	803469	1.34866	1.13622	0.551859	0.902758	0.465608	1.61727	0.842486	0.409192	0.669375	0.345238	1.19917	0.485696	1.63585	0.515762	3.47345
Q504C0	Ubiquitin carboxyl-terminal hydrolase OS=Danio rerio OX=7955 GN=im:6908825 PE=2 SV=1	im:6908825	22	5	21	5	5	25.9	390593	549656	98275.3	1.55481e+06	1.29078e+06	1.37926e+06	0.588368	0.746179	0.216357	1.24	1.46766	1.28273	1.26822	0.367724	2.10752	2.49445	2.18016	0.289953	5.73126	1.1836	0.874002
Q504I6	Rpa2 protein OS=Danio rerio OX=7955 GN=ik:tdsubc_2g1 PE=2 SV=1	ik:tdsubc_2g1	4	1	1	1	1	29.2				326345	175112					0.910603	0.696624									0.765014
Q52KK6	Caspase-6 OS=Danio rerio OX=7955 GN=zgc:112960 PE=2 SV=1	zgc:112960	11	4	14	3	3	33.7	486474	279100	52276.7	723408	476950	773645	1.38152	0.714304	0.216973	1.08767	1.02239	1.35645	0.517043	0.157054	0.787302	0.740051	0.981854	0.303755	5.01292	0.939983	1.32674
Q561T2	Peptidyl-prolyl cis-trans isomerase E OS=Danio rerio OX=7955 GN=zgc:112471 PE=2 SV=1	zgc:112471	10	2	2	2	2	33.5	95840.9	86457.4	65258.4	118777	77229.1	183851	1.21112	0.984612	1.20524	0.794665	0.736656	1.43439	0.812977	0.995147	0.656141	0.608244	1.18435	1.22408	0.659341	0.927002	1.94716
Q561T4	Aminopeptidase-like 1 OS=Danio rerio OX=7955 GN=zgc:112459 PE=2 SV=1	zgc:112459	24	13	81	13	13	55.7	8.39382e+06	5.24505e+06	2.4518e+06	1.12975e+07	7.20744e+06	1.09418e+07	1.46144	0.822996	0.62389	1.04141	0.947219	1.17618	0.563141	0.426901	0.71259	0.648141	0.804811	0.758072	1.66922	0.909557	1.24172
Q561Y1	26S proteasome non-ATPase regulatory subunit 4 OS=Danio rerio OX=7955 GN=psmd4 PE=2 SV=1	psmd4	21	7	26	5	7	40.2	836713	1.34683e+06	673504	3.49235e+06	2.27454e+06	2.79971e+06	0.580713	0.84241	0.683167	1.28328	1.19159	1.19967	1.45065	1.17643	2.20983	2.05194	2.06586	0.810967	1.87842	0.928553	1.00678
Q566S4	NADH dehydrogenase [ubiquinone] iron-sulfur protein 3, mitochondrial OS=Danio rerio OX=7955 GN=zgc:112520 PE=2 SV=1	zgc:112520	5	1	1	1	1	29.4
Q566T8	Cathepsin S, b.2 OS=Danio rerio OX=7955 GN=ctssb2 PE=2 SV=1	ctssb2	14	4	15	3	4	36.3	454067	985630	437384	1.80109e+06	1.00642e+06	1.04848e+06	0.627947	1.22841	0.884031	1.31873	1.05058	0.895213	1.95623	1.40781	2.10006	1.67304	1.42562	0.719654	1.49172	0.796662	0.852113
Q566V0	Protein archease OS=Danio rerio OX=7955 GN=zbtb8os PE=2 SV=2	zbtb8os	6	1	3	1	1	19		306554	241744			335093		1.23977	1.58549			0.928403						1.27886
Q566W6	Zgc:112425 OS=Danio rerio OX=7955 GN=wu:fj10g10 PE=2 SV=1	wu:fj10g10	42	7	48	7	7	18.4	4.09615e+06	3.65568e+06	3.09981e+06	8.72483e+06	9.69071e+06	6.9636e+06	0.896371	0.720953	0.9914	1.01085	1.60072	0.940827	0.804303	1.10602	1.12771	1.78578	1.0496	1.37512	1.01962	1.58354	0.587752
Q567G0	High-mobility group box 3b OS=Danio rerio OX=7955 GN=zgc:112073 PE=2 SV=1	zgc:112073	7	1	7	1	1	22.5	481786	256643	192108	472851	330417	466371	1.73615	0.833467	1.01176	0.902141	0.898757	1.0376	0.480067	0.582763	0.519622	0.517673	0.597642	1.21392	0.891653	0.996249	1.15448
Q567K2	S-formylglutathione hydrolase OS=Danio rerio OX=7955 GN=fb58f05 PE=2 SV=1	fb58f05	19	5	25	5	5	31.2	2.59521e+06	3.32872e+06	2.07539e+06	4.0506e+06	2.85661e+06	4.89385e+06	1.03918	1.20121	1.21455	0.858722	0.863405	1.20985	1.15593	1.16877	0.826349	0.830856	1.16424	1.01111	0.707027	1.00545	1.40125
Q567X7	PDZ and LIM domain 1 (Elfin) OS=Danio rerio OX=7955 GN=wu:fa19a03 PE=2 SV=1	wu:fa19a03	25	8	39	8	8	35.2	2.33496e+06	2.6817e+06	1.41901e+06	5.13031e+06	2.98128e+06	3.24291e+06	1.04061	1.07708	0.924267	1.21052	1.00291	0.892294	1.03504	0.888197	1.16327	0.963767	0.857472	0.858125	1.3097	0.828495	0.889708
Q567Y8	Serine/threonine-protein phosphatase OS=Danio rerio OX=7955 GN=ppp2ca PE=2 SV=1	ppp2ca	21	6	35	1	1	35.7	606721	557690	427288	863428	461594	658311	1.34555	1.11463	1.38494	1.0138	0.772713	0.901374	0.828381	1.02928	0.75345	0.574274	0.669894	1.24252	0.732018	0.762193	1.16651
Q568D0	Zgc:110380 OS=Danio rerio OX=7955 GN=histh1l PE=2 SV=1	histh1l	14	3	12	3	3	20.7	1.5147e+06	419571	130775	485849	251111	908543	3.23651	0.807949	0.408393	0.54963	0.40501	1.19857	0.249636	0.126183	0.169822	0.125138	0.370326	0.505469	1.34584	0.736878	2.95935
Q568D8	Arhgap1 protein OS=Danio rerio OX=7955 GN=fk03b12 PE=2 SV=1	fk03b12	5	2	11	2	2	49.6	505884	506158	292567	697141	481112	587205	1.30645	1.17802	1.10425	0.953191	0.937856	0.936259	0.9017	0.845231	0.729604	0.717867	0.716644	0.937376	0.863201	0.983912	0.998297
Q568F3	Proteasome subunit beta OS=Danio rerio OX=7955 GN=zgc:110330 PE=2 SV=1	zgc:110330	11	3	11	3	3	24	835248	916170	86990.7	1.78436e+06	1.16097e+06	2.31626e+06	0.932711	0.922008	0.141973	1.05495	0.978591	1.59692	0.988525	0.152215	1.13105	1.04919	1.71213	0.153982	7.43062	0.927621	1.63185
Q568J6	Endophilin-B1 OS=Danio rerio OX=7955 GN=wu:fj98d09 PE=2 SV=1	wu:fj98d09	16	6	16	5	6	40.2	635267	859495	630744	1.75355e+06	2.26065e+06	1.86875e+06	0.628922	0.766851	0.91263	0.91913	1.68936	1.14224	1.21931	1.4511	1.46144	2.68612	1.81618	1.1901	1.00712	1.838	0.676136
Q568K1	Zgc:110246 OS=Danio rerio OX=7955 GN=zgc:110246 PE=2 SV=1	zgc:110246	8	5	19	5	5	56.6	1.29651e+06	1.26254e+06	854247	1.77592e+06	1.32133e+06	1.07558e+06	1.35502	1.18916	1.30483	0.982677	1.04238	0.694031	0.877599	0.962964	0.725214	0.769278	0.512194	1.09727	0.753106	1.06076	0.665811
Q568M0	Related RAS viral (R-ras) oncogene homolog 2 OS=Danio rerio OX=7955 GN=wu:fc47b08 PE=2 SV=1	wu:fc47b08	11	2	5	1	1	23.2	140853	208970	89665.5				1.27051	1.69873	1.18206				1.33705	0.930382				0.695849
Q568M3	Cytokine receptor-like factor 3 OS=Danio rerio OX=7955 GN=crlf3 PE=2 SV=1	crlf3	6	3	13	3	3	49.2	959888	993459	680798	1.0758e+06	570232	1.00911e+06	1.43884	1.34205	1.49146	0.853774	0.645197	0.933886	0.93273	1.03657	0.593376	0.448414	0.649054	1.11133	0.572441	0.755699	1.44744
Q568N9	Inorganic diphosphatase OS=Danio rerio OX=7955 GN=zgc:110186 PE=2 SV=1	zgc:110186	32	8	28	8	8	32.6	1.12542e+06	720685	456905	3.50365e+06	2.60302e+06	3.30397e+06	0.761748	0.439612	0.451985	1.25556	1.32991	1.38069	0.57711	0.593353	1.64826	1.74587	1.81253	1.02815	2.77787	1.05922	1.03819
Q568Q8	Zgc:110154 protein OS=Danio rerio OX=7955 GN=fb57e09 PE=2 SV=1	fb57e09	27	3	11	3	3	13.4	109508	460816	16099.7	1.45761e+06	1.25012e+06	1.07731e+06	0.198614	0.753211	0.0426759	1.39965	1.71144	1.20634	3.79234	0.214869	7.04711	8.61694	6.0738	0.0566587	32.7972	1.22276	0.704867
Q58EC1	Snx4 protein OS=Danio rerio OX=7955 GN=im:6971267 PE=2 SV=1	im:6971267	8	4	10	4	4	49.9	958995	948967	221837	1.701e+06	1186034	1.25233e+06	1.21282	1.08158	0.41003	1.13894	1.1322	0.97783	0.891787	0.33808	0.939087	0.933531	0.806245	0.379104	2.77771	0.994083	0.863651
Q58EK7	Sept9b protein OS=Danio rerio OX=7955 GN=sept9b PE=2 SV=1	sept9b	17	6	28	3	6	39.1	1.82038e+06	2.11953e+06	1.75611e+06	2.85849e+06	1.02011e+06	1.55455e+06	1.29685	1.3608	1.82844	1.07815	0.548559	0.683746	1.04931	1.40991	0.831365	0.422994	0.527237	1.34365	0.589659	0.508794	1.24644
Q58EM3	Alpha-mannosidase OS=Danio rerio OX=7955 GN=zgc:110815 PE=2 SV=1	zgc:110815	7	7	24	7	7	111.5	862387	1.17368e+06	362215	1.81698e+06	2.19287e+06	2.83796e+06	0.739492	0.907	0.453941	0.824897	1.41936	1.50246	1.22652	0.613856	1.11549	1.91937	2.03174	0.500486	1.81719	1.72065	1.05855
Q5BJ17	Elongation factor Tu OS=Danio rerio OX=7955 GN=zgc:110766 PE=2 SV=1	zgc:110766	17	7	27	7	7	49.2	1.36152e+06	2.52669e+06	1.48647e+06	3.80013e+06	1.75705e+06	1.92764e+06	0.839437	1.40393	1.33944	1.24046	0.817706	0.733765	1.67246	1.59564	1.47773	0.974112	0.874116	0.954067	0.926103	0.659197	0.897346
Q5BJB9	Prdx3 protein OS=Danio rerio OX=7955 GN=wu:fk49e09 PE=2 SV=1	wu:fk49e09	16	4	17	4	4	26.8	2.0553e+06	2.12945e+06	2.15623e+06	3.74484e+06	2.35421e+06	3.59963e+06	1.01594	0.948611	1.55773	0.980043	0.878392	1.09854	0.933725	1.53328	0.964664	0.864608	1.08131	1.64211	0.629149	0.896279	1.25063
Q5BJI9	Signal peptidase complex subunit 2 OS=Danio rerio OX=7955 GN=spcs2 PE=2 SV=1	spcs2	9	3	11	3	3	23.1	496756	524073	182624	1111757	773294	1.2133e+06	0.91555	0.870478	0.491925	1.08484	1.0758	1.38061	0.95077	0.5373	1.18491	1.17503	1.50796	0.565121	2.2053	0.991666	1.28333
Q5BKV3	Dihydrolipoamide acetyltransferase component of pyruvate dehydrogenase complex OS=Danio rerio OX=7955 GN=zgc:103768 PE=2 SV=1	zgc:103768	4	2	2	2	2	53.9			70220.1	178262	75237				1.25677	1.15576	0.695458								0.91963	0.601732
Q5BKV9	60S ribosomal protein L9 OS=Danio rerio OX=7955 GN=ab02c03 PE=2 SV=1	ab02c03	16	3	12	3	3	21.6	544288	777938	2027879	1.42264e+06	1.53166e+06	1.03154e+06	0.588249	0.757713	3.20314	0.814041	1.24952	0.688312	1.28808	5.44521	1.38384	2.12414	1.1701	4.22738	0.254138	1.53496	0.55086
Q5BLC1	Mimecan OS=Danio rerio OX=7955 GN=ogn PE=2 SV=1	ogn	8	3	17	3	3	32.6	367381	820442	170433	773489	860007	921055	0.74442	1.49822	0.504727	0.829799	1.31538	1.15226	2.0126	0.678015	1.11469	1.76699	1.54787	0.336884	1.64405	1.58518	0.875992
Q5BU17	C-terminal-binding protein 2 OS=Danio rerio OX=7955 GN=ctbp2l PE=2 SV=1	ctbp2l	6	6	21	1	1	93.1	20458.2	13586		118126		146909	0.361559	0.216386		1.10529		1.60297	0.598481		3.05701		4.43349
Q5CZQ1	Tyrosine 3-monooxygenase/tryptophan 5-monooxygenase activation protein, epsilon polypeptide 2 OS=Danio rerio OX=7955 GN=im:7138781 PE=2 SV=1	im:7138781	48	16	161	7	13	28.9	3.38069e+07	3.74316e+07	1.87902e+07	4.99502e+07	4.28599e+07	41628373	1.1941	1.19152	0.969993	0.934097	1.14271	0.907801	0.997837	0.812319	0.782257	0.956959	0.760236	0.81408	0.962993	1.22333	0.794429
Q5D016	Prefoldin subunit 1 OS=Danio rerio OX=7955 GN=pfdn1 PE=2 SV=1	pfdn1	39	6	19	6	6	14	5.42355e+06	6.37313e+06	6.11145e+06	8.94828e+06	6.49485e+06	9.30503e+06	1.00807	1.06755	1.66017	0.880569	0.911222	1.0678	1.059	1.64688	0.873521	0.903929	1.05925	1.55513	0.53041	1.03481	1.17183
Q5I0F6	Prkar1a protein OS=Danio rerio OX=7955 GN=prkar1a PE=2 SV=1	prkar1a	17	7	19	7	7	43.1	1.36204e+06	917372	175042	2.2043e+06	946282	1.57991e+06	1.50299	0.912301	0.282299	1.28782	0.788196	1.07637	0.60699	0.187825	0.856836	0.524418	0.716154	0.309437	4.56189	0.61204	1.36562
Q5KTT7	eIF4G-related protein NAT1A OS=Danio rerio OX=7955 GN=im:7148615 PE=2 SV=1	im:7148615	8	7	33	7	7	101.2	4.05703e+06	8.04158e+06	3.11565e+06	1.12078e+07	6.24331e+06	8.87941e+06	0.774249	1.38306	0.869006	1.13243	0.899365	1.04622	1.78633	1.12239	1.46262	1.1616	1.35127	0.628321	1.30313	0.79419	1.16328
Q5NE14	Protein kinase containing Z-DNA binding domains OS=Danio rerio OX=7955 GN=zgc:136657 PE=1 SV=1	zgc:136657	2	1	1	1	1	58.5			66829.9						1.93126
Q5PR60	E2 ubiquitin-conjugating enzyme OS=Danio rerio OX=7955 GN=ube2k PE=2 SV=1	ube2k	17	3	16	3	3	22.4	654838	970617	911656	1.4012e+06	778232	1.23318e+06	0.872623	1.16565	1.77552	0.988576	0.782798	1.01458	1.3358	2.03469	1.13288	0.897063	1.16267	1.5232	0.556782	0.791845	1.29609
Q5PR98	Protein NDRG2 OS=Danio rerio OX=7955 GN=ndrg2 PE=2 SV=1	ndrg2	24	8	26	7	8	40.4	1.91746e+09	2.33301e+09	1.42935e+09	2.06158e+09	2.66176e+09	2.78362e+09	1.15286	1.26414	1.256	0.656248	1.208	1.0333	1.09652	1.08946	0.569233	1.04783	0.896289	0.993562	0.52249	1.84077	0.855376
Q5PRC6	Ephx2 protein OS=Danio rerio OX=7955 GN=sb:cb523 PE=2 SV=1	sb:cb523	7	4	15	4	4	61.9	1.14846e+06	922021	1.18781e+06	1.27473e+06	484921	772632	1.57248	1.13772	2.37692	0.924069	0.501173	0.653138	0.72352	1.51158	0.587651	0.318715	0.415356	2.0892	0.388767	0.542354	1.30322
Q5RGI5	Si:dkey-159a18.3 OS=Danio rerio OX=7955 GN=si:dkey-159a18.3 PE=2 SV=1	si:dkey-159a18.3	1	1	3	1	1	97.3	172600			312094			0.941112			0.900956					0.957331
Q5RKM2	NADH-ubiquinone oxidoreductase 75 kDa subunit, mitochondrial OS=Danio rerio OX=7955 GN=wu:fb33h05 PE=2 SV=1	wu:fb33h05	4	3	12	3	3	79.4	239646	702215	331733	960637	428848	822302	0.545142	1.43958	1.10288	1.15695	0.736361	1.15488	2.64074	2.02311	2.1223	1.35077	2.11848	0.766115	1.04903	0.636466	1.56835
Q5RKM6	Phenylalanine--tRNA ligase beta subunit OS=Danio rerio OX=7955 GN=farsl PE=2 SV=1	farsl	8	5	16	5	5	66.1	965610	1.09315e+06	986012	1.71723e+06	684153	917981	1.20296	1.22732	1.79529	1.13265	0.643355	0.706071	1.02025	1.49239	0.941554	0.53481	0.586944	1.46277	0.630904	0.568007	1.09748
Q5RKP9	Zgc:101761 OS=Danio rerio OX=7955 GN=zgc:101761 PE=2 SV=1	zgc:101761	12	5	37	1	1	42	112266	63122.6		203996	160524	215921	0.981368	0.497275		0.944112	1.05919	1.16532	0.506716		0.962037	1.0793	1.18744			1.12189	1.1002
Q5SPD1	Elongation factor-1, delta, b OS=Danio rerio OX=7955 GN=zgc:114052 PE=2 SV=1	zgc:114052	26	6	26	5	5	30.3	491400	906861	544713	1.70218e+06	1.16262e+06	2.23583e+06	0.553133	0.919945	0.896115	1.01442	0.987828	1.55381	1.66315	1.62007	1.83396	1.78588	2.8091	0.974096	1.13202	0.973784	1.57295
Q5TZH9	LEM domain containing 3 OS=Danio rerio OX=7955 GN=wu:fb34b12 PE=2 SV=1	wu:fb34b12	1	1	5	1	1	93.9		88590.4	72849.2	263576	188165	241253		0.617367	0.823296	1.07908	1.09829	1.15177						1.33356	1.31068	1.0178	1.0487
Q5U3A8	Protein phosphatase 1 regulatory subunit 21 OS=Danio rerio OX=7955 GN=ppp1r21 PE=2 SV=1	ppp1r21	3	2	2	2	2	75.1	1.00659e+06	5389531	2123151	4.10731e+06	696447	1.40704e+06	0.541796	2.61434	1.67019	1.17047	0.282957	0.467581	4.82532	3.0827	2.16035	0.522257	0.863021	0.638858	0.700798	0.241747	1.65248
Q5U3E8	Coatomer subunit epsilon OS=Danio rerio OX=7955 GN=zgc:103652 PE=2 SV=1	zgc:103652	7	2	9	2	2	34	842026	556897	85558.1	1.56205e+06	1.74921e+06	1.93749e+06	0.991497	0.590973	0.147241	0.973817	1.55473	1.40855	0.596042	0.148504	0.982169	1.56807	1.42063	0.24915	6.61376	1.59653	0.905973
Q5U3S2	Mitogen-activated protein kinase OS=Danio rerio OX=7955 GN=etID309866.18 PE=2 SV=1	etID309866.18	9	3	11	2	2	42	428731	647637	295406	629110	493824	1.01603e+06	0.968225	1.3181	0.975018	0.752205	0.841806	1.41664	1.36136	1.00702	0.776891	0.869432	1.46314	0.739712	0.771478	1.11912	1.68286
Q5XFY2	Pdcd8 protein OS=Danio rerio OX=7955 GN=zgc:91994 PE=2 SV=1	zgc:91994	16	9	45	1	1	67	306299	415131	156092	637769	442558	735976	0.901499	1.10112	0.671432	0.993804	0.983193	1.33736	1.22143	0.744795	1.10239	1.09062	1.48348	0.609775	1.48013	0.989323	1.36022
Q5XJ23	Deoxyuridine 5'-triphosphate nucleotidohydrolase OS=Danio rerio OX=7955 GN=wu:fa28d11 PE=2 SV=1	wu:fa28d11	11	2	2	2	2	20.1		82410.8	604736	720195	1.02897e+06	450503		0.169981	2.02282	0.872684	1.77763	0.636578						11.9002	0.43142	2.03696	0.358106
Q5XJ42	Glrx protein OS=Danio rerio OX=7955 GN=wu:fc38f02 PE=2 SV=1	wu:fc38f02	18	1	1	1	1	11.3
Q5XJC6	Ethanolamine-phosphate cytidylyltransferase OS=Danio rerio OX=7955 GN=zgc:103434 PE=2 SV=1	zgc:103434	7	2	2	2	2	44.9	158683	408317	292740			269958	0.742448	1.72171	2.0018			0.779824	2.31896	2.69621			1.05034	1.16268
Q5XJD4	Cathepsin X OS=Danio rerio OX=7955 GN=wu:fj81f10 PE=2 SV=1	wu:fj81f10	14	4	38	4	4	33.6	1.59023e+06	3.89358e+06	3.05376e+06	7.22803e+06	3.83769e+06	6.18107e+06	0.488982	1.07897	1.37236	1.17671	0.89074	1.17344	2.20656	2.80657	2.40645	1.82162	2.39976	1.27192	0.857436	0.756973	1.31738
Q5XJJ3	ATP synthase subunit b OS=Danio rerio OX=7955 GN=fj08b08 PE=2 SV=1	fj08b08	25	9	28	9	9	28.2	2.27726e+06	2.00484e+06	2.06489e+06	4.9791e+06	4.73831e+06	4.47441e+06	0.879077	0.697462	1.16497	1.01761	1.38066	1.06639	0.793403	1.32521	1.15759	1.57058	1.21308	1.67029	0.873513	1.35676	0.772376
Q5XJJ8	AP-3 complex subunit sigma-1 OS=Danio rerio OX=7955 GN=wu:fa92f10 PE=2 SV=1	wu:fa92f10	6	1	6	1	1	21.7	1.02074e+06	48323.9	353424	1.38194e+06		75529.5	2.34173	0.0999104	1.185	1.67853		0.10698	0.0426652	0.506036	0.716791		0.0456841	11.8606	1.41648
Q5XJS8	3-hydroxyacyl-CoA dehydrogenase type-2 OS=Danio rerio OX=7955 GN=hadh2 PE=2 SV=1	hadh2	31	7	24	7	7	27	4.45561e+06	2.97632e+06	1.97836e+06	6.51055e+06	3.40165e+06	5.40238e+06	1.42877	0.860126	0.927178	1.10533	0.823366	1.06956	0.602004	0.648934	0.773621	0.576276	0.748588	1.07796	1.19214	0.744907	1.29901
Q5XLR3	Nicastrin OS=Danio rerio OX=7955 GN=ncstn PE=2 SV=1	ncstn	5	3	10	3	3	78.1	22606.8			462073	382332	509070	0.0868348			0.939685	1.10852	1.20725			10.8215	12.7658	13.9028			1.17967	1.08906
Q642J7	40S ribosomal protein S24 OS=Danio rerio OX=7955 GN=zgc:103596 PE=2 SV=1	zgc:103596	15	2	10	2	2	15.2	382835	424657	1.42701e+06	1.10939e+06	470105	1.15872e+06	0.61039	0.610184	3.32525	0.936477	0.565768	1.14062	0.999662	5.44774	1.53423	0.926895	1.86867	5.44958	0.281626	0.604145	2.01605
Q64HD0	Sex hormone binding globulin OS=Danio rerio OX=7955 GN=shbgl PE=2 SV=1	shbgl	17	6	22	6	6	42	934368	1.92507e+06	671612	2.20527e+06	1.34247e+06	3.03173e+06	0.732713	1.36047	0.769726	0.915579	0.794636	1.46781	1.85676	1.05051	1.24957	1.08451	2.00326	0.565777	1.18949	0.867906	1.84715
Q66HX8	Ganglioside-induced differentiation-associated protein 2 OS=Danio rerio OX=7955 GN=gdap2 PE=2 SV=1	gdap2	2	2	8	2	2	57.5	288355	481462	299406	1.27755e+06	867739	1.81475e+06	0.454583	0.684029	0.689837	1.0663	1.03258	1.76631	1.50474	1.51752	2.34567	2.27148	3.88557	1.00849	1.54573	0.968373	1.71059
Q66I20	Zgc:92072 OS=Danio rerio OX=7955 GN=zgc:92072 PE=2 SV=1	zgc:92072	5	2	3	2	2	44.9		90050.2		105241	193492	131550		0.82438		0.566005	1.48364	0.825034								2.62124	0.556088
Q66I39	Tropomodulin-2 OS=Danio rerio OX=7955 GN=zgc:86648 PE=2 SV=1	zgc:86648	18	7	34	7	7	38.7	3.09133e+06	1.78381e+06	758259	5.24506e+06	2.51736e+06	4.32397e+06	1.38317	0.719292	0.495849	1.24251	0.850206	1.19448	0.520031	0.358487	0.898302	0.614678	0.863579	0.689357	2.50582	0.684266	1.40493
Q66I80	Fatty acid-binding protein H6-isoform OS=Danio rerio OX=7955 GN=fabp11a PE=2 SV=1	fabp11a	48	6	31	6	6	15.1	1.84213e+06	2.34723e+06	557181	5.18723e+06	2.43999e+06	2.80382e+06	0.962295	1.10502	0.425388	1.43463	0.962108	0.904276	1.14832	0.442055	1.49084	0.999805	0.939708	0.384959	3.37252	0.670632	0.93989
Q66IB1	Elongin-C OS=Danio rerio OX=7955 GN=zgc:101879 PE=2 SV=1	zgc:101879	9	1	7	1	1	12.6	332376	441782	106546	765661	363921		1.09239	1.30853	0.511787	1.33231	0.902829		1.19786	0.4685	1.21962	0.826468		0.391114	2.60325	0.677643
Q66IB6	Hmgb2 protein OS=Danio rerio OX=7955 GN=hmgb2 PE=2 SV=1	hmgb2	45	14	62	13	13	24.2	6.61108e+06	6.78168e+06	1.36123e+06	1.46514e+07	6.02128e+06	1.14887e+07	1.11724	1.03285	0.336207	1.31091	0.768089	1.19869	0.924467	0.300926	1.17334	0.687487	1.07291	0.325513	3.89911	0.585921	1.56062
Q66ID8	Annexin OS=Danio rerio OX=7955 GN=zgc:101718 PE=2 SV=1	zgc:101718	42	21	115	21	21	37.3	1.69238e+07	1.08072e+07	4.88953e+06	2.03559e+07	1.21581e+07	1.89126e+07	1.59649	0.918769	0.674116	1.01666	0.865728	1.10149	0.575495	0.42225	0.63681	0.542271	0.689948	0.733717	1.50813	0.851543	1.27233
Q6A3P5	N-myc downstream-regulated gene 1a-2 OS=Danio rerio OX=7955 GN=ndrg1a-2 PE=2 SV=1	ndrg1a-2	12	4	17	3	3	43.6	94188.3	599533	650845	972962	310859	361855	0.249735	1.43259	2.5221	1.36583	0.622149	0.592356	5.73644	10.0991	5.46911	2.49123	2.37193	1.76051	0.541545	0.45551	0.952113
Q6AZC1	26S protease regulatory subunit 8 (Fragment) OS=Danio rerio OX=7955 GN=wu:fa14g03 PE=2 SV=1	wu:fa14g03	26	11	51	10	12	45.6	6.37259e+06	6.39452e+06	3.4108e+06	1.36122e+07	8.2755e+06	1.04283e+07	1.04188	0.942188	0.815005	1.17828	1.02128	1.05264	0.904312	0.782243	1.13091	0.980226	1.01033	0.865014	1.44573	0.866757	1.03071
Q6AZV8	4-hydroxyphenylpyruvate dioxygenase OS=Danio rerio OX=7955 GN=hpd PE=2 SV=1	hpd	28	10	31	10	10	44.6	3.0485e+06	1.8911e+06	289026	2.77994e+06	2.92924e+06	3244125	1.70428	0.952787	0.236153	0.822824	1.23611	1.11974	0.559056	0.138565	0.4828	0.7253	0.657016	0.247855	3.48429	1.50228	0.905855
Q6AZW4	Zgc:100897 OS=Danio rerio OX=7955 GN=si:ch73-270f14.1 PE=2 SV=1	si:ch73-270f14.1	8	3	22	1	1	41.3	35483.7					117708	0.612156					1.25373					2.04805
Q6DBT3	Thioredoxin domain-containing protein 17 OS=Danio rerio OX=7955 GN=txndc17 PE=2 SV=1	txndc17	14	2	4	2	2	14.2	40269.9	190998		290856	127411	485411	0.23443	1.00205		0.896455	0.559871	1.74465	4.2744		3.82397	2.38822	7.44206			0.624539	3.11615
Q6DBZ1	Peptidylprolyl isomerase OS=Danio rerio OX=7955 GN=zgc:100902 PE=2 SV=1	zgc:100902	21	16	76	16	16	63.2	1.19215e+06	5.27588e+06	1.47002e+06	6.38046e+06	1.61372e+07	17174709	0.198443	0.791457	0.357627	0.562309	2.02759	1.76506	3.98833	1.80216	2.8336	10.2175	8.89454	0.451859	1.57233	3.60583	0.87052
Q6DC31	Trafficking protein particle complex subunit OS=Danio rerio OX=7955 GN=zgc:101005 PE=2 SV=1	zgc:101005	4	1	5	1	1	20.4	38482.3	27451.3		173970	228845	191080	0.385335	0.247723		0.922294	1.72969	1.18129	0.642877		2.39349	4.48878	3.06562			1.87542	0.68295
Q6DEJ0	RAB35, member RAS oncogene family OS=Danio rerio OX=7955 GN=zgc:100812 PE=2 SV=1	zgc:100812	23	4	11	2	2	22.9	519022	387688	322183		326126	233610	1.91723	1.29062	1.73937		0.909329	0.532775	0.673168	0.907232		0.474294	0.277888	1.3477			0.585899
Q6DEL2	Putative lipid scramblase CLPTM1 OS=Danio rerio OX=7955 GN=clptm1 PE=2 SV=1	clptm1	1	1	2	1	1	72.9	109816	200328	138049	407231	404434	252096	0.575858	0.946715	1.058	1.1306	1.60084	0.816172	1.64401	1.83726	1.96333	2.77991	1.41731	1.11755	1.06862	1.41592	0.509841
Q6DEN0	Ubiquitin-fold modifier-conjugating enzyme 1 OS=Danio rerio OX=7955 GN=ufc1 PE=2 SV=1	ufc1	11	3	9	3	3	19.1	168404	103838	42241.7	609016	658916	594468	0.613349	0.340831	0.224852	1.17436	1.81148	1.33674	0.555688	0.366597	1.91466	2.95342	2.17941	0.659718	5.2228	1.54252	0.737929
Q6DG44	Calpain-9 OS=Danio rerio OX=7955 GN=zgc:92451 PE=2 SV=1	zgc:92451	12	10	46	10	10	78.2	1.90921e+06	1.85137e+06	967612	3.1153e+06	2.07526e+06	2.03786e+06	1.26601	1.10637	0.937743	1.0937	1.03873	0.834296	0.873907	0.740709	0.863898	0.820476	0.658999	0.847583	1.16631	0.949738	0.80319
Q6DG68	Zgc:92467 OS=Danio rerio OX=7955 GN=zgc:92467 PE=2 SV=1	zgc:92467	8	2	3	2	2	22.2		68013.9		98912.2	88023.8	145921		0.808198		0.690496	0.876075	1.18789								1.26876	1.35592
Q6DG81	Plastin 3 (T isoform) OS=Danio rerio OX=7955 GN=zgc:91903 PE=2 SV=1	zgc:91903	37	28	267	21	29	70.1	8.42203e+07	5.56224e+07	2.06351e+07	1.04945e+08	6.96746e+07	1.09971e+08	1.5003	0.892975	0.537243	0.989786	0.936883	1.2095	0.595196	0.35809	0.659724	0.624462	0.806172	0.601633	1.84234	0.946551	1.29099
Q6DGH3	Protein transport protein Sec61 subunit beta OS=Danio rerio OX=7955 GN=zgc:92922 PE=2 SV=1	zgc:92922	39	3	13	3	3	10	183889	1.60793e+06	1.09154e+06	2.04554e+06	1.6082e+06	1.58243e+06	0.179563	1.41499	1.55776	1.05751	1.18535	0.954	7.88019	8.67529	5.88937	6.60132	5.31291	1.1009	0.678867	1.12089	0.804825
Q6DGJ3	Mitochondrial import inner membrane translocase subunit Tim13 OS=Danio rerio OX=7955 GN=timm13 PE=3 SV=1	timm13	11	1	1	1	1	10.6
Q6DGJ8	Surfeit locus protein 4 OS=Danio rerio OX=7955 GN=zgc:92887 PE=2 SV=1	zgc:92887	4	1	8	1	1	30.3	42701.1	35636.6		286724	558294	490197	0.199588	0.150113		0.709542	1.96973	1.41459	0.752115		3.55503	9.86898	7.08755			2.77606	0.718165
Q6DGL0	60S ribosomal protein L18 OS=Danio rerio OX=7955 GN=zgc:92872 PE=2 SV=1	zgc:92872	23	5	31	5	5	21	4.36351e+06	5.16841e+06	1.28481e+06	1.19558e+07	5326766	5.28854e+06	1.03618	1.10607	0.445905	1.50313	0.9548	0.775357	1.06745	0.430334	1.45064	0.921458	0.748281	0.403142	3.37097	0.635206	0.812062
Q6DGL9	60S ribosomal protein L38 OS=Danio rerio OX=7955 GN=si:dkey-1f1.2 PE=2 SV=1	si:dkey-1f1.2	17	1	1	1	1	8.2
Q6DGQ9	PRA1 family protein OS=Danio rerio OX=7955 GN=zp22 PE=2 SV=1	zp22	8	2	12	2	2	21.3	1.22516e+06	952788	350359	1.41485e+06	681980	1.5826e+06	1.56476	1.09668	0.65399	0.956721	0.65747	1.24794	0.700861	0.417949	0.611417	0.420173	0.797526	0.596337	1.4629	0.687212	1.89809
Q6DGR3	Signal peptidase complex catalytic subunit SEC11 OS=Danio rerio OX=7955 GN=sec11 PE=2 SV=1	sec11	4	1	2	1	1	20.5	47742.8			79168.1	114438	223000	0.543453			0.477114	0.983267	1.5672			0.877931	1.80929	2.88377			2.06086	1.59387
Q6DGS7	VAMP (Vesicle-associated membrane protein)-associated protein A, like OS=Danio rerio OX=7955 GN=zgc:92788 PE=2 SV=1	zgc:92788	9	2	4	2	2	27.5	847952	974489	1.03183e+06	1.07528e+06	622425	626898	1.29815	1.34449	2.30869	0.871549	0.719266	0.592537	1.0357	1.77844	0.671376	0.554069	0.456446	1.71714	0.377509	0.825274	0.823808
Q6DGV0	Chloride intracellular channel protein OS=Danio rerio OX=7955 GN=zgc:92762 PE=2 SV=1	zgc:92762	8	2	9	1	1	27.5	314829	895198	162244	606249	352867	612908	0.84778	2.17247	0.638525	0.864325	0.717245	1.01899	2.56254	0.753173	1.01952	0.846028	1.20195	0.293916	1.35363	0.829833	1.42069
Q6DGW3	Signal recognition particle receptor subunit beta OS=Danio rerio OX=7955 GN=zgc:92746 PE=2 SV=1	zgc:92746	12	3	17	3	3	29.5	656202	1.56696e+06	974142	2.47709e+06	2.099e+06	1.25067e+06	0.576533	1.24071	1.25087	1.15225	1.39203	0.678414	2.15202	2.16963	1.99859	2.41448	1.17671	1.00818	0.921163	1.20809	0.487357
Q6DHB6	Zgc:92533 OS=Danio rerio OX=7955 GN=krt17 PE=2 SV=1	krt17	66	45	435	26	50	50	2.68186e+08	2.42452e+08	4.72562e+08	2.24223e+08	3.37e+08	2.43733e+08	1.1891	0.968805	3.06228	0.526358	1.12788	0.667211	0.814735	2.57528	0.442651	0.948511	0.561104	3.16088	0.171884	2.1428	0.591563
Q6DHL6	40S ribosomal protein S6 OS=Danio rerio OX=7955 GN=wu:fb64g06 PE=2 SV=1	wu:fb64g06	19	4	20	4	4	28.7	739245	883945	676104	1.44398e+06	1.32632e+06	2.61852e+06	0.762355	0.821526	1.01902	0.788404	1.03245	1.66721	1.07762	1.33668	1.03417	1.35428	2.18692	1.2404	0.773687	1.30954	1.61482
Q6DHS3	Ribosomal protein L15 OS=Danio rerio OX=7955 GN=zgc:92114 PE=2 SV=1	zgc:92114	26	6	27	6	6	24	2.77795e+06	3.61331e+06	1.33202e+06	3.30072e+06	1.9606e+06	3.72066e+06	1.31844	1.5455	0.92395	0.829396	0.702382	1.09024	1.17222	0.70079	0.629074	0.532737	0.826914	0.597834	0.897664	0.846859	1.5522
Q6DHS7	Tight junction protein 2b (Zona occludens 2) OS=Danio rerio OX=7955 GN=zgc:92094 PE=2 SV=1	zgc:92094	7	3	10	1	1	41.8	43655.8			42102.3		108616	0.890354			0.454616		1.36766			0.510601		1.53609
Q6DHU4	Pre-mRNA-splicing factor 38A OS=Danio rerio OX=7955 GN=prpf38a PE=2 SV=1	prpf38a	3	1	1	1	1	37.5	39189.7			84264.3	104477	178523	0.509635			0.58016	1.02555	1.43333			1.13838	2.01232	2.81246			1.7677	1.39762
Q6DRC1	Sm protein F OS=Danio rerio OX=7955 GN=snrpfl PE=2 SV=1	snrpfl	9	1	1	1	1	9.7	79371.6	103130		168370			0.89676	1.05009		1.00715			1.17098		1.1231
Q6DRD1	ATP synthase subunit O, mitochondrial OS=Danio rerio OX=7955 GN=atp5o PE=2 SV=1	atp5o	46	11	64	11	11	22.5	4.32488e+06	3.60764e+06	1.54539e+06	1.24789e+07	6.99872e+06	7.61285e+06	0.937687	0.704911	0.489693	1.43244	1.14538	1.01905	0.751755	0.522236	1.52764	1.2215	1.08677	0.694689	2.92518	0.7996	0.889703
Q6DRD2	26S protease regulatory subunit 10B OS=Danio rerio OX=7955 GN=wu:fc85c10 PE=2 SV=1	wu:fc85c10	28	10	42	10	10	44.2	1.57629e+06	2.93564e+06	1.9501e+06	6.14544e+06	4.13891e+06	4.29401e+06	0.593982	0.996931	1.07397	1.22604	1.17725	0.998995	1.67839	1.80809	2.06411	1.98197	1.68186	1.07728	1.1416	0.960203	0.848582
Q6DRE2	pleiotropic regulator 1 OS=Danio rerio OX=7955 GN=wu:fi74f01 PE=2 SV=1	wu:fi74f01	3	2	6	2	2	56.8	169511	298966		608622	346902	662604	0.536742	0.853133		1.02031	0.829129	1.29535	1.58947		1.90094	1.54474	2.41336			0.812623	1.5623
Q6DRF3	Proteasome subunit beta OS=Danio rerio OX=7955 GN=wu:fc51f06 PE=2 SV=1	wu:fc51f06	29	6	37	6	6	26.1	5.38271e+06	3.35954e+06	1.92363e+06	9.95716e+06	7.65833e+06	1.17332e+07	1.06653	0.599897	0.55705	1.04454	1.14539	1.43534	0.562477	0.522302	0.979382	1.07394	1.3458	0.928575	1.87512	1.09655	1.25314
Q6DRF4	Replication factor C subunit RFC4 OS=Danio rerio OX=7955 GN=rcf4 PE=2 SV=1	rcf4	3	1	1	1	1	39.9		75721	64861.3	153129	100429	139695		0.844585	1.17324	1.0034	0.938229	1.06745						1.38913	0.855241	0.935046	1.13773
Q6DRK2	Splicesome-associated factor 61 OS=Danio rerio OX=7955 GN=wu:fi15a06 PE=2 SV=1	wu:fi15a06	12	6	14	6	6	58.6	358262	162727	147657	700655	1.76313e+06	1.30944e+06	0.639476	0.261764	0.385194	0.662133	2.3755	1.44303	0.409341	0.602358	1.03543	3.71477	2.25658	1.47153	1.71896	3.58765	0.607461
Q6DRL7	Enthoprotin OS=Danio rerio OX=7955 GN=enth PE=2 SV=1	enth	2	1	1	1	1	68.6	106184	76400	51943.1	149944		288668	1.04223	0.675808	0.745132	0.779203		1.74931	0.648426	0.714941	0.747632		1.67843	1.10258	1.04573
Q6DRM4	Actopaxin OS=Danio rerio OX=7955 GN=parva PE=2 SV=1	parva	4	2	4	2	2	42.3	407081	386369	190766	570299	444106	402638	1.3441	1.14969	0.920563	0.996944	1.10684	0.820786	0.855359	0.684892	0.741719	0.823481	0.610658	0.800707	1.08297	1.11023	0.741558
Q6DRN5	RNA polymerase II subunit A C-terminal domain phosphatase OS=Danio rerio OX=7955 GN=ctdp1 PE=2 SV=1	ctdp1	1	1	2	1	1	104.3	35665.2	104826	129357				0.523944	1.38783	2.77735				2.64881	5.30086				2.00122
Q6DRN7	60S ribosomal protein L14 OS=Danio rerio OX=7955 GN=zgc:111817 PE=2 SV=1	zgc:111817	36	6	41	6	6	16.2	1.80879e+06	2.23249e+06	1.37695e+06	4.57012e+06	2.46511e+06	3.28612e+06	0.91114	1.01347	1.01372	1.21882	0.937304	1.02198	1.11232	1.11258	1.33769	1.02872	1.12165	1.00024	1.20233	0.769023	1.09034
Q6GQM3	Proteasome subunit alpha type OS=Danio rerio OX=7955 GN=psma6b PE=2 SV=1	psma6b	46	14	66	12	14	28.3	3.49922e+06	2.48983e+06	524201	7.54066e+06	5.27331e+06	8.21299e+06	1.00738	0.64598	0.220557	1.14934	1.14592	1.45978	0.641248	0.218941	1.14092	1.13752	1.44909	0.34143	5.21109	0.997021	1.2739
Q6GQN6	3-ketoacyl-CoA thiolase, peroxisomal OS=Danio rerio OX=7955 GN=zgc:92385 PE=2 SV=1	zgc:92385	4	2	5	2	2	44	353742	439581	326987	380419	427588	205817	1.31418	1.47175	1.77541	0.748251	1.19906	0.472079	1.1199	1.35097	0.569368	0.912403	0.359219	1.20633	0.421452	1.60249	0.393707
Q6IMW6	40S ribosomal protein S13 OS=Danio rerio OX=7955 GN=fd13f08 PE=2 SV=1	fd13f08	36	8	41	8	8	17.2	2.30079e+06	5.01095e+06	3.0712e+06	8.58199e+06	6.21165e+06	8.10478e+06	0.548107	1.07581	1.0693	1.08242	1.11698	1.19205	1.96277	1.95089	1.97482	2.03788	2.17485	0.993947	1.01227	1.03193	1.06721
Q6IMW9	Lsm6 protein OS=Danio rerio OX=7955 GN=zgc:92379 PE=2 SV=1	zgc:92379	14	1	1	1	1	9.1				192387		101571				0.915747		0.563792
Q6IQ56	Small nuclear ribonucleoprotein Sm D3 OS=Danio rerio OX=7955 GN=zgc:86943 PE=2 SV=1	zgc:86943	8	1	9	1	1	13.8	115079			579897	412821	297957	0.432699			1.1544	1.17165	0.691683			2.66791	2.70777	1.59853			1.01494	0.590349
Q6IQ57	Translocon-associated protein subunit delta OS=Danio rerio OX=7955 GN=zgc:86940 PE=2 SV=1	zgc:86940	19	4	27	4	4	18.2	1.5464e+06	3.34908e+06	1.6502e+06	5.06641e+06	7.58964e+06	7.54068e+06	0.458471	0.894832	0.715034	0.795256	1.69847	1.38027	1.95177	1.55961	1.73458	3.70464	3.01059	0.799071	1.11219	2.13575	0.812654
Q6IQ70	Tumor susceptibility gene 101 OS=Danio rerio OX=7955 GN=tsg101 PE=2 SV=1	tsg101	8	4	16	3	4	44.1	1.5667e+06	1.27762e+06	575881	1.48802e+06	733843	931603	1.88959	1.38871	1.01512	0.950187	0.668087	0.693709	0.734926	0.537217	0.502855	0.353563	0.367123	0.73098	0.936037	0.703111	1.03835
Q6IQB1	Ribosomal protein L5b OS=Danio rerio OX=7955 GN=wu:fj02g05 PE=2 SV=1	wu:fj02g05	20	7	26	7	7	34	1.14151e+06	2.46808e+06	1.37818e+06	4.22734e+06	2.31943e+06	3.1412e+06	0.616692	1.20164	1.08817	1.20913	0.945841	1.04773	1.94853	1.76453	1.96068	1.53373	1.69895	0.905569	1.11116	0.782247	1.10772
Q6IQE6	Small monomeric GTPase OS=Danio rerio OX=7955 GN=zgc:86798 PE=2 SV=1	zgc:86798	13	3	10	1	1	23.3	132565	137434		222875		144628	1.09912	1.02692		0.978351		0.740345	0.934314		0.890121		0.673579
Q6IQI3	Zgc:86751 OS=Danio rerio OX=7955 GN=fb50a04 PE=2 SV=1	fb50a04	13	2	14	2	2	18.2	690521	503969	78084.7	2.91881e+06	1.28221e+06	2.21862e+06	0.711729	0.468132	0.117627	1.5928	0.997576	1.41184	0.65774	0.165269	2.23793	1.40162	1.98367	0.251268	13.5412	0.626303	1.41527
Q6IQJ1	Mitochondrial import receptor subunit TOM22 homolog OS=Danio rerio OX=7955 GN=cb381 PE=2 SV=1	cb381	10	1	6	1	1	14.8	28735.8	42063.8	52252.9	115947	94546.2	78317.4	0.553172	0.729745	1.4701	1.18172	1.37382	0.930806	1.3192	2.65759	2.13626	2.48352	1.68267	2.01454	0.803835	1.16255	0.677534
Q6IQQ7	Lumican OS=Danio rerio OX=7955 GN=Lum PE=3 SV=1	Lum	19	7	36	7	7	38.2	7.70661e+06	8.93095e+06	1.36551e+07	9.06249e+06	1.34797e+07	1.27948e+07	0.931007	0.972331	2.41093	0.579635	1.22919	0.954306	1.04439	2.58959	0.62259	1.32028	1.02503	2.47954	0.24042	2.12062	0.776372
Q6IQQ8	Translation initiation factor eIF-2B subunit alpha OS=Danio rerio OX=7955 GN=zgc:86660 PE=2 SV=1	zgc:86660	4	1	4	1	1	32.4		152614	331986	220805		153419		0.846479	2.98617	0.719482		0.582959						3.52776	0.240938
Q6IQR5	Isocitrate dehydrogenase [NAD] subunit, mitochondrial OS=Danio rerio OX=7955 GN=zgc:86647 PE=2 SV=1	zgc:86647	6	2	3	2	2	41.8	70210.6		13411.7	97588			1.53596		0.428808	1.13029				0.27918	0.735888				2.63589
Q6IQS7	Syntaxin-12 OS=Danio rerio OX=7955 GN=zgc:86632 PE=2 SV=1	zgc:86632	7	2	13	2	2	29.9	637618	318122	213528	1.71637e+06	778005	813063	1.12925	0.507752	0.552697	1.60939	1.04007	0.889036	0.449636	0.489437	1.42518	0.921023	0.787279	1.08852	2.91188	0.646251	0.854788
Q6IQU1	Zgc:86611 OS=Danio rerio OX=7955 GN=akr1b1 PE=2 SV=1	akr1b1	5	2	10	1	1	35.5	677776	255054	176406	233869	314511	400424	2.61109	0.885511	0.993232	0.477008	0.914575	0.952404	0.339135	0.38039	0.182686	0.350265	0.364753	1.12165	0.480259	1.91731	1.04136
Q6NUT5	Heterogeneous nuclear ribonucleoprotein U-like 1 OS=Danio rerio OX=7955 GN=zgc:85971 PE=2 SV=1	zgc:85971	7	4	10	1	1	89	118708			78171.4		358893	0.846723			0.295208		1.58049			0.348648		1.8666
Q6NUX6	Syntaxin-binding protein 2 OS=Danio rerio OX=7955 GN=zgc:85807 PE=2 SV=1	zgc:85807	5	3	10	3	3	67	564488	1.25046e+06	807977	1.14714e+06		404197	0.893477	1.78372	1.86909	0.961305		0.394991	1.99638	2.09192	1.07591		0.442082	1.04786	0.514318
Q6NUY4	Trafficking protein particle complex 6B-like OS=Danio rerio OX=7955 GN=zgc:85773 PE=2 SV=1	zgc:85773	5	1	1	1	1	18.4	91416.9	173850		214725	87814	153868	0.836938	1.43439		1.0408	0.606846	0.869723	1.71386		1.24358	0.725079	1.03917			0.583056	1.43318
Q6NV11	Zgc:85677 OS=Danio rerio OX=7955 GN=zgc:85677 PE=2 SV=1	zgc:85677	26	2	6	2	2	11	2.19664e+06	3393328	2.0304e+06	1.76848e+06	1.06175e+06	555881	1.58234	2.20289	2.13759	0.674466	0.577314	0.247222	1.39218	1.3509	0.426246	0.364849	0.156238	0.970353	0.315527	0.855958	0.428228
Q6NV24	Prostamide/prostaglandin F synthase OS=Danio rerio OX=7955 GN=prxl2b PE=2 SV=1	prxl2b	7	1	1	1	1	21.8
Q6NVI6	T-complex protein 1 subunit epsilon OS=Danio rerio OX=7955 GN=unm_tf212 PE=2 SV=1	unm_tf212	35	24	122	24	24	59.4	5.65509e+06	1.11608e+07	8.41213e+06	2.17572e+07	1.62448e+07	1.24085e+07	0.592769	1.05431	1.28871	1.20744	1.28531	0.803029	1.77863	2.17404	2.03695	2.16832	1.35471	1.22232	0.936942	1.06449	0.624774
Q6NW62	KH domain-containing, RNA-binding, signal transduction-associated protein 1 OS=Danio rerio OX=7955 GN=sb:cb97 PE=2 SV=1	sb:cb97	17	7	44	7	7	39	2.62734e+06	3.09943e+06	628393	4.09495e+06	4.10687e+06	5.56088e+06	1.03544	1.10082	0.361944	0.854425	1.22171	1.35306	1.06314	0.349556	0.825182	1.17989	1.30675	0.328795	2.36066	1.42986	1.10751
Q6NWC1	Voltage-dependent anion-selective channel protein 1 OS=Danio rerio OX=7955 GN=fa13f11 PE=2 SV=1	fa13f11	4	1	3	1	1	30.6				51811.7	24515.9	57737.9				0.811125	0.54719	1.05407								0.674606	1.92633
Q6NWF2	Cathepsin H OS=Danio rerio OX=7955 GN=wu:fc44c02 PE=2 SV=1	wu:fc44c02	4	1	3	1	1	37.5					182700	78339					1.39621	0.489672									0.350716
Q6NWI5	Methylcrotonoyl-CoA carboxylase OS=Danio rerio OX=7955 GN=zgc:85685 PE=2 SV=1	zgc:85685	13	6	8	6	6	61.7	170486	133712	158444	991526	687188	349418	0.54268	0.383577	0.73711	1.671	1.65112	0.686696	0.70682	1.35828	3.07916	3.04253	1.26538	1.92167	2.26697	0.988103	0.415897
Q6NWX4	Serine/threonine protein phosphatase 2A regulatory subunit OS=Danio rerio OX=7955 GN=zgc:73160 PE=2 SV=1	zgc:73160	4	2	4	1	1	69.8	179993	72025.3	121610	233162			1.56789	0.56542	1.54821	1.07531			0.360624	0.987445	0.685834			2.73815	0.694554
Q6NX98	Suppression of tumorigenicity 13 (Colon carcinoma) (Hsp70 interacting protein) OS=Danio rerio OX=7955 GN=zgc:73267 PE=2 SV=1	zgc:73267	19	7	41	7	7	39.8	2.24392e+06	1.59198e+06	350179	3.97868e+06	3.0642e+06	5.13009e+06	1.08752	0.69534	0.24804	1.02091	1.12098	1.53504	0.639379	0.228078	0.938748	1.03076	1.4115	0.356718	4.11591	1.09802	1.36938
Q6NXB9	Protein disulfide-isomerase OS=Danio rerio OX=7955 GN=erp57l1 PE=2 SV=1	erp57l1	35	19	85	19	19	54.6	2.68354e+06	4.88778e+06	2.01836e+06	6.92255e+06	9.19963e+06	1.0306e+07	0.590717	0.96964	0.649339	0.806781	1.52859	1.40064	1.64146	1.09924	1.36577	2.58768	2.37108	0.66967	1.24246	1.89468	0.916296
Q6NY63	Interferon regulatory factor 10 OS=Danio rerio OX=7955 GN=zgc:76891 PE=2 SV=1	zgc:76891	4	2	2	2	2	44.4	1.3885e+06	1.63025e+06	127796	2.86409e+06	3.76019e+06	2822094	0.874194	0.925003	0.117593	0.954701	1.78699	1.09698	1.05812	0.134516	1.09209	2.04415	1.25485	0.127128	8.11866	1.87178	0.613872
Q6NY78	Eukaryotic translation initiation factor 2, subunit 2 beta OS=Danio rerio OX=7955 GN=zgc:77084 PE=2 SV=1	zgc:77084	31	11	23	11	11	37.4	1.18748e+06	1.21651e+06	875881	3.1765e+06	1.78731e+06	1.76894e+06	0.9403	0.868128	1.01365	1.33171	1.06829	0.86481	0.923246	1.07801	1.41626	1.13612	0.919717	1.16763	1.31377	0.802196	0.809527
Q6NYD2	Sidoreflexin OS=Danio rerio OX=7955 GN=zgc:77081 PE=2 SV=1	zgc:77081	5	2	5	2	2	35.6	222799	250154	166105	367087	216284	198081	1.24354	1.25829	1.35497	1.08476	0.911209	0.682578	1.01186	1.08961	0.872316	0.732757	0.548901	1.07684	0.800576	0.840013	0.74909
Q6NYF2	Chloride intracellular channel protein OS=Danio rerio OX=7955 GN=wu:fc30e04 PE=2 SV=1	wu:fc30e04	18	3	10	3	3	26.9	1.61508e+06	1.28281e+06	818955	1.63986e+06	1.36544e+06	1.93788e+06	1.47864	1.05843	1.0958	0.794869	0.943604	1.09537	0.715809	0.741085	0.537567	0.638155	0.740797	1.03531	0.725378	1.18712	1.16084
Q6NYG2	Calcyclin-binding protein OS=Danio rerio OX=7955 GN=zgc:76993 PE=2 SV=1	zgc:76993	8	2	3	2	2	26.2	684085	2.60621e+06	711183	1.62687e+06	2490529	2.34896e+06	0.518134	1.77897	0.787255	0.652383	1.42388	1.09843	3.43342	1.5194	1.2591	2.74808	2.11998	0.442533	0.828681	2.18258	0.771438
Q6NYJ1	LIM and SH3 domain protein 1 OS=Danio rerio OX=7955 GN=zgc:77542 PE=2 SV=1	zgc:77542	35	10	45	10	10	26.7	2.82928e+06	3.17006e+06	3.73203e+06	6.33086e+06	2.74184e+06	4.08861e+06	0.979872	0.989434	1.88903	1.16084	0.716775	0.874246	1.00976	1.92784	1.18469	0.731499	0.892204	1.9092	0.614517	0.617462	1.21969
Q6NYQ7	Proton-translocating NAD(P)(+) transhydrogenase OS=Danio rerio OX=7955 GN=wu:fa20d10 PE=2 SV=1	wu:fa20d10	10	13	34	13	13	112.7	1.72023e+06	1.25536e+06	674545	3.43308e+06	2.35889e+06	3.56217e+06	1.04879	0.689762	0.601057	1.10816	1.08557	1.34086	0.657671	0.573093	1.05661	1.03507	1.27848	0.871397	1.84369	0.979614	1.23516
Q6NYS8	Dolichyl-diphosphooligosaccharide--protein glycosyltransferase 48 kDa subunit OS=Danio rerio OX=7955 GN=ddost PE=2 SV=2	ddost	18	7	23	7	7	48.5	611615	601044	201029	1.90674e+06	1.90917e+06	4.0557e+06	0.522242	0.462516	0.250873	0.861989	1.23052	2.13808	0.885636	0.480377	1.65056	2.35622	4.09405	0.54241	3.43596	1.42753	1.73755
Q6NYV3	H1.0 linker histone OS=Danio rerio OX=7955 GN=zgc:65861 PE=2 SV=1	zgc:65861	20	5	13	4	4	21.2	2.99659e+06	1.65478e+06	549215	1.33544e+06	1.02242e+06	1.69092e+06	2.56865	1.27834	0.688052	0.606065	0.661536	0.894882	0.497669	0.267865	0.235947	0.257542	0.348386	0.53824	0.880841	1.09153	1.35273
Q6NYW8	Heterogeneous nuclear ribonucleoprotein A0 OS=Danio rerio OX=7955 GN=hnrpa0 PE=2 SV=1	hnrpa0	23	8	40	7	8	32.5	9.89051e+06	1.0016e+07	5.69916e+06	1.42412e+07	1.11041e+07	1.17042e+07	1.25156	1.14223	1.05401	0.954107	1.06063	0.914407	0.912647	0.842159	0.762337	0.84745	0.730616	0.922765	0.905218	1.11165	0.862135
Q6NZ06	Interleukin enhancer-binding factor 2 homolog OS=Danio rerio OX=7955 GN=ilf2 PE=2 SV=1	ilf2	17	7	23	7	7	42.8	716405	560624	306005	3.07726e+06	2.38002e+06	3.42622e+06	0.542682	0.382724	0.33878	1.23415	1.36087	1.60238	0.705244	0.624269	2.27417	2.50767	2.95271	0.885181	3.64293	1.10267	1.17747
Q6NZ29	Glutamate dehydrogenase (NAD(P)(+)) OS=Danio rerio OX=7955 GN=zgc:77186 PE=2 SV=1	zgc:77186	39	22	157	10	25	60.1	4.36102e+07	2.67542e+07	1.9847e+07	4.93904e+07	3.81067e+07	4.55613e+07	1.54863	0.856207	1.03004	0.928581	1.02143	0.998895	0.55288	0.665132	0.599615	0.65957	0.645019	1.20303	0.901497	1.09999	0.977938
Q6P0I5	Leucine rich repeat containing 17 OS=Danio rerio OX=7955 GN=cb314 PE=2 SV=1	cb314	5	2	4	2	2	48.3		263178	121781	495380	107172			1.2695	0.952656	1.40382	0.432997							0.750417	1.47359	0.308441
Q6P0K4	Zgc:77126 OS=Danio rerio OX=7955 GN=nans PE=2 SV=1	nans	16	6	20	6	6	40.1	1.85916e+06	1.85548e+06	1.49307e+06	2.88178e+06	2.8003e+06	2.79588e+06	1.07706	0.968738	1.26417	0.883898	1.22455	1.00002	0.899426	1.17372	0.820656	1.13693	0.928466	1.30496	0.699194	1.3854	0.816641
Q6P0V6	60S ribosomal protein L8 OS=Danio rerio OX=7955 GN=rpl8 PE=2 SV=3	rpl8	20	6	27	6	6	28	2.87857e+06	3.26762e+06	2.46694e+06	4.41107e+06	3.31574e+06	5.14045e+06	1.06249	1.08694	1.33078	0.862003	0.923797	1.17142	1.02301	1.25252	0.811306	0.869466	1.10253	1.22434	0.64774	1.07169	1.26805
Q6P299	Zgc:64072 OS=Danio rerio OX=7955 GN=fc50e01 PE=2 SV=1	fc50e01	2	1	1	1	1	43.5
Q6P2M0	60S ribosomal protein L27a OS=Danio rerio OX=7955 GN=fa93g12 PE=2 SV=1	fa93g12	19	2	3	2	2	16.6				96434.7	179295	475776				0.269326	0.713909	1.54951								2.65072	2.17046
Q6P2U9	COP9 signalosome complex subunit 3 OS=Danio rerio OX=7955 GN=cops3 PE=2 SV=1	cops3	9	4	11	4	4	47.9	873056	210789	543837	1.3651e+06	841668	569739	1.57169	0.341979	1.43085	1.30108	1.1437	0.633234	0.217587	0.910391	0.827826	0.727691	0.402901	4.18403	0.909308	0.879039	0.553671
Q6P2V4	Homogentisate 1,2-dioxygenase OS=Danio rerio OX=7955 GN=hgo PE=2 SV=1	hgo	18	7	19	7	7	49.9	1.63571e+06	779544	120697	925398	733990	1.208e+06	2.40012	1.03085	0.258835	0.718907	0.812953	1.09436	0.429499	0.107843	0.29953	0.338713	0.455961	0.25109	2.77747	1.13082	1.34615
Q6P3J5	Eukaryotic translation elongation factor 2 OS=Danio rerio OX=7955 GN=EEF2 PE=2 SV=1	EEF2	48	54	556	28	57	95.4	1.5478e+08	2.01547e+08	1.31179e+08	4.83185e+08	3.3524e+08	3.73884e+08	0.730536	0.857299	0.904888	1.20742	1.19435	1.08951	1.17352	1.23866	1.65279	1.63489	1.49138	1.05551	1.33433	0.989174	0.912217
Q6P5K3	60S acidic ribosomal protein P0 OS=Danio rerio OX=7955 GN=fb04a12 PE=2 SV=1	fb04a12	42	13	72	2	13	34.4	1.93658e+07	1.52241e+07	5.0315e+06	2.97599e+07	3.70166e+07	3.39135e+07	1.09429	0.775275	0.415523	0.890317	1.57885	1.18313	0.708472	0.379719	0.813602	1.44281	1.08119	0.535969	2.14264	1.77336	0.749362
[truncated: 1,370 more rows]

## Sheet: Peptide_quant
Supplementary Table 11-4 Peptide quantification information
[truncated: 2,088 more rows]
[truncated: 54 more columns]
